# Supplementary material for: Targeting SPP1-orchestrated neutrophil extracellular traps-dominant pre-metastatic niche reduced HCC lung metastasis
Source: Exp Hematol Oncol. 2024 Nov 11;13:111. doi: 10.1186/s40164-024-00571-x (PMC11556024; doi:10.1186/s40164-024-00571-x)
Supplement: Supplementary file 2 — Supplementary Material 2. [file 40164_2024_571_MOESM2_ESM.xls]

## Sheet: Sheet1
Table S1. Antibodies used for flow cytometry and CyTOF
Name	Lot	Company
APC anti-mouse CD45 antibody	157605	Biolegend
PE/Cyanine7 anti-mouse CD3 antibody	200219	Biolegend
FITC anti-mouse CD4 antibody	100405	Biolegend
Percp/Cyanine5.5 anti-mouse CD8 antibody	140417	Biolegend
PE anti-mouse B220	103207	Biolegend
PE anti-mouse CD11b antibody	101207	Biolegend
APC/Cyanine7 anti-mouse NK1.1 antibody	156509	Biolegend
PE/Cyanine7 anti-mouse F4/80 antibody	157307	Biolegend
FITC anti-mouse Ly6G antibody	127605	Biolegend
BV421 anti-mouse Gr-1 antibody	108433	Biolegend
Anti-mouse-CD45(30-F11)	103102	Biolegend
Anti-mouse-CD3ε(145-2C11)	100302	Biolegend
Anti-mouse-Ki67(SolA15)	14-5698-82	eB
Anti-mouse-Ly-6C(HK1.4)	128002	Biolegend
Anti-mouse-MHC II(M5/114.15.2)	107602	Biolegend
Anti-mouse-Gr-1(RB6-8C5)	108402	Biolegend
Anti-mouse-CX3CR1(SA011F11)	149002	Biolegend
Anti-mouse-α-SMA(1A4)	Ab240654	Abcam
Anti-mouse-CD279(29F.1A12)	135202	Biolegend
Anti-mouse-IgD(11-26c.2a)	405702	Biolegend
Anti-mouse-CD326(G8.8)	118202	Biolegend
Anti-mouse-CD117(2B8)	105802	Biolegend
Anti-mouse-CD140a(APA5)	NBP1-43350	Novus
Anti-mouse-CD45R(RA3-6B2)	103202	Biolegend
Anti-mouse-CD11c(N418)	117302	Biolegend
Anti-mouse-CD44(IM7)	103002	Biolegend
Anti-mouse-CD62L(MEL-14)	104402	Biolegend
Anti-mouse-CD103(2E7)	121402	Biolegend
Anti-mouse-FOXP3(FJK-16s)	14-5773-82	eB
Anti-mouse-CD25(3C7)	101902	Biolegend
Anti-mouse-CD19(6D5)	115502	Biolegend
Anti-mouse-F4/80(Cl:A3-1)	MCA497G	Biorad
Anti-mouse-CD274(10F.9G2)	124302	Biolegend
Anti-mouse-CD38(90)	102702	Biolegend
Anti-mouse-CD163(S15049I)	155302	Biolegend
Anti-mouse-CD172a(P84)	144002	Biolegend
Anti-mouse-CD182(SA044G4)	149302	Biolegend
Anti-mouse-Ly-6G(1A8)	127602	Biolegend
Anti-mouse-CD192(475301)	MAB55381-100	RD
Anti-mouse-CD206(C068C2)	141702	Biolegend
Anti-mouse-CD64(X54-5/7.1)	139302	Biolegend
Anti-mouse-CD69(H1.2F3)	104502	Biolegend
Anti-mouse-CD161(PK136)	108702	Biolegend
Anti-mouse-CD184(L276F12)	146502	Biolegend
Anti-mouse-CD127(A7R34)	135002	Biolegend
Anti-mouse-CD86(GL-1)	105002	Biolegend
Anti-mouse-CD27(LG.3A10)	124202	Biolegend
Anti-mouse-TCR β chain(H57-597)	109202	Biolegend
Anti-mouse-TCR γ/δ(GL3)	118140	Biolegend
Anti-mouse-CD4(RM4-5)	100576	Biolegend
Anti-mouse-CD8a(53-6.7)	100746	Biolegend
Anti-mouse-CD11b(M1/70)	101202	Biolegend
