# Supplementary material for: Targeting SPP1-orchestrated neutrophil extracellular traps-dominant pre-metastatic niche reduced HCC lung metastasis
Source: Exp Hematol Oncol. 2024 Nov 11;13:111. doi: 10.1186/s40164-024-00571-x (PMC11556024; doi:10.1186/s40164-024-00571-x)
Supplement: Supplementary file 3 — Supplementary Material 3. [file 40164_2024_571_MOESM3_ESM.xls]

## Sheet: Sheet1
Table S2. Clinical characteristics data for non-lung metastasis (NLM) patients and patients with lung metastasis (LM) group in Figure 1
Characteristics		All patients	No lung metastasis	Lung metastasis	P value
		(N=27)	(N=18)	(N=9)
Sex	Male	26(96.30%)	17(94.44%)	9(100.00%)	1
	Female	1(3.70%)	1 (5.56%)	0 (0.00%)
Age	<50	9(33.33%)	4(22.22%)	5(55.56%)	0.108
	>50	18(66.67%)	14(77.78%)	4(44.44%)
AFP	<400	18(66.67%)	12(66.67%)	3(33.33%)	0.127
	>400	9(33.33%)	6(33.33%)	6(66.67%)
ALT	<75	24(88.89%)	17(94.44%)	7(77.78%)	0.25
	>75	3(11.11%)	1(5.56%)	2(22.22%)
Hepatitis B	No	18(66.67%)	3(16.67%)	0(0.00%)	0.529
	Yes	9(33.33%)	15(83.33%)	9(100.00%)
Liver cirrhosis	No	12(44.44%)	6(33.33%)	6(66.67%)	0.127
	Yes	15(55.56%)	12(66.67%)	3(33.33%)
Number of Tumors	Single	20(74.07%)	14(77.78%)	6(66.67%)	0.653
	Multiple	7(25.93%)	4(22.22%)	3(33.33%)
Tumor length(cm)	<5cm	8(29.63%)	7(38.89%)	1(11.11%)	0.201
	>5cm	19(70.37%)	11(61.11%)	8(88.89%)
Albumin (g/L)		41.93±3.91	41.83±3.49	42.11±4.91	0.886
TB (μmol/L)		15.43±8.17	13.28±5.54	19.72±10.99	0.128
Prothrombin time(s)		11.67±0.83	11.61 ±0.87	11.79±0.77	0.607
Vascular invasion	No	3(11.11%)	3(16.67%)	0(0.00%)	0.529
	Yes	24(88.89)	15(83.33%)	9(100.00%)
Edmondson stage	I-II	21(77.78%)	15(83.33%)	6(66.67%)	0.367
	III-IV	6(22.22%)	3(16.67%)	3(33.33%)
Child-Pugh score	A	26(96.30%)	18(100.00%)	8(88.89%)	0.333
	B	1(3.70%)	0(0.00%)	1(11.11%)
BCLC Stage	0+A	3(11.11%)	3(16.67%)	0(0.00%)	0.529
	B+C	24(88.89%)	15(83.33%)	9(100.00%)
Abbreviations: AFP, α-fetoprotein; TB. total bilirubin; ALT. alanine aminotransferase; BCLC, Barcelona Clinic Liver Cancer
