# Supplementary material for: Targeting SPP1-orchestrated neutrophil extracellular traps-dominant pre-metastatic niche reduced HCC lung metastasis
Source: Exp Hematol Oncol. 2024 Nov 11;13:111. doi: 10.1186/s40164-024-00571-x (PMC11556024; doi:10.1186/s40164-024-00571-x)
Supplement: Supplementary file 4 — Supplementary Material 4. [file 40164_2024_571_MOESM4_ESM.xls]

## Sheet: Sheet1
Table S3. Univariate and multivariate analysis of risk factors for HCC lung metastases
Risk Factors	Univariate Analysis (P value)	Multivariate Analysis (P value)	Hazard Ratio (95% CI)
Age	0.108	0.042	9.390 (1.080-81.612)
Plasma OPN level	0.0134	0.027	1.026 (1.003-1.050)
AFP	0.127
Liver cirrhosis	0.127
TB	0.128
Abbreviations: AFP, α-fetoprotein; TB, total bilirubin; CI, confidence interval
