# Supplementary material for: Targeting SPP1-orchestrated neutrophil extracellular traps-dominant pre-metastatic niche reduced HCC lung metastasis
Source: Exp Hematol Oncol. 2024 Nov 11;13:111. doi: 10.1186/s40164-024-00571-x (PMC11556024; doi:10.1186/s40164-024-00571-x)
Supplement: Supplementary file 5 — Supplementary Material 5. [file 40164_2024_571_MOESM5_ESM.xls]

## Sheet: gene_exp
Table S4. RNA sequencing matrix of mouse lung tissues after i.p. injected rmOPN or PBS.
GeneID	GeneName	Locus	Strand	Class	OPN-Group_rep1	OPN-Group_rep2	Con-Group_rep1	Con-Group_rep2
ENSMUSG00000000001.4	Gnai3	chr3:108107280-108146146	-	protein_coding	29.5081	26.9585	13.9954	23.5283
ENSMUSG00000000028.14	Cdc45	chr16:18780447-18811987	-	protein_coding	0.35201	0.841262	0	0.393589
ENSMUSG00000000056.7	Narf	chr11:121237253-121255856	+	protein_coding	6.21814	5.17014	1.959	4.98529
ENSMUSG00000000058.6	Cav2	chr6:17281185-17289115	+	protein_coding	85.2614	42.7075	5.96023	35.5446
ENSMUSG00000000078.7	Klf6	chr13:5861482-5870394	+	protein_coding	70.3415	63.9044	23.2836	47.248
ENSMUSG00000000085.16	Scmh1	chr4:120405281-120530186	+	protein_coding	6.38247	5.85103	1.88595	4.2116
ENSMUSG00000000088.7	Cox5a	chr9:57521274-57532426	+	protein_coding	6.5078	11.4813	1.93025	10.9904
ENSMUSG00000000093.6	Tbx2	chr11:85832551-85841948	+	protein_coding	50.5371	38.5101	79.954	47.4616
ENSMUSG00000000094.12	Tbx4	chr11:85886422-85916097	+	protein_coding	19.561	10.8455	8.00481	15.1376
ENSMUSG00000000126.11	Wnt9a	chr11:59306928-59333552	+	protein_coding	2.17485	4.33944	2.43854	2.71124
ENSMUSG00000000127.14	Fer	chr17:63896018-64139494	+	protein_coding	13.6898	7.07163	3.23937	7.50167
ENSMUSG00000000131.15	Xpo6	chr7:126101715-126200501	-	protein_coding	4.67672	3.62039	3.7781	4.00538
ENSMUSG00000000134.17	Tfe3	chrX:7762560-7775202	+	protein_coding	3.55113	3.61002	1.84189	2.37537
ENSMUSG00000000142.15	Axin2	chr11:108920349-108950783	+	protein_coding	4.95109	6.67399	5.16179	4.73473
ENSMUSG00000000148.17	Brat1	chr5:140705011-140719379	+	protein_coding	2.04112	3.03748	4.31446	2.61901
ENSMUSG00000000149.10	Gna12	chr5:140758408-140830431	-	protein_coding	17.2689	22.7434	25.8705	20.6089
ENSMUSG00000000154.16	Slc22a18	chr7:143473736-143499334	+	protein_coding	2.03022	3.99606	1.11208	2.51635
ENSMUSG00000000159.15	Igsf5	chr16:96361668-96525580	+	protein_coding	9.53791	9.69817	2.6447	7.59469
ENSMUSG00000000167.14	Pih1d2	chr9:50617321-50625000	+	protein_coding	1.89848	1.75417	0.482373	1.01385
ENSMUSG00000000168.9	Dlat	chr9:50634633-50659780	-	protein_coding	6.29964	5.73394	2.8658	4.78207
ENSMUSG00000000171.5	Sdhd	chr9:50596357-50603812	-	protein_coding	24.7877	31.2397	12.446	30.6191
ENSMUSG00000000184.12	Ccnd2	chr6:127125162-127152193	-	protein_coding	21.1139	22.6783	7.69849	13.334
ENSMUSG00000000194.13	Gpr107	chr2:31152316-31218775	+	protein_coding	4.6865	4.42169	2.85295	3.91824
ENSMUSG00000000204.16	Slfn4	chr11:83175186-83190216	+	protein_coding	1.6869	1.80246	15.3139	11.9391
ENSMUSG00000000216.8	Scnn1g	chr7:121734479-121768475	+	protein_coding	50.9783	77.0501	11.9955	48.3541
ENSMUSG00000000253.13	Gmpr	chr13:45507444-45553800	+	protein_coding	4.19955	5.16168	2.71114	5.81603
ENSMUSG00000000266.11	Mid2	chrX:140664599-140767715	+	protein_coding	14.6921	6.42835	1.98675	5.04375
ENSMUSG00000000275.16	Trim25	chr11:88999376-89020293	+	protein_coding	18.8654	24.6054	23.1735	29.4507
ENSMUSG00000000276.11	Dgke	chr11:89035179-89066850	-	protein_coding	4.28692	2.1418	1.89955	2.7769
ENSMUSG00000000278.10	Scpep1	chr11:88924020-88955465	-	protein_coding	12.1074	17.2488	4.50609	13.0489
ENSMUSG00000000282.12	Mnt	chr11:74830920-74845725	+	protein_coding	7.36236	9.83587	7.04614	7.65705
ENSMUSG00000000290.13	Itgb2	chr10:77530252-77565708	+	protein_coding	21.7945	37.9466	13.4473	26.7901
ENSMUSG00000000295.13	Hddc2	chr10:31313383-31328204	+	protein_coding	1.6871	1.38791	0.583813	1.39892
ENSMUSG00000000296.8	Tpd52l1	chr10:31332376-31445958	-	protein_coding	0.831481	0.854859	0.48985	0.622749
ENSMUSG00000000303.12	Cdh1	chr8:106603351-106670246	+	protein_coding	80.3964	117.716	24.6784	58.5831
ENSMUSG00000000305.12	Cdh4	chr2:179442431-179899373	+	protein_coding	0.498918	0.681724	0.237225	0.349202
ENSMUSG00000000308.14	Ckmt1	chr2:121357714-121363737	+	protein_coding	5.67151	10.093	4.54254	5.35931
ENSMUSG00000000317.11	Bcl6b	chr11:70224128-70229798	-	protein_coding	5.34808	2.4619	1.85749	2.50895
ENSMUSG00000000318.16	Clec10a	chr11:70156197-70170834	+	protein_coding	0.271288	0.407333	0.516017	0.517011
ENSMUSG00000000320.10	Alox12	chr11:70241457-70255353	-	protein_coding	1.01588	1.33393	0.885528	1.67777
ENSMUSG00000000325.15	Arvcf	chr16:18348182-18407076	+	protein_coding	5.15109	4.06263	3.59404	3.74741
ENSMUSG00000000326.12	Comt	chr16:18406886-18426852	-	protein_coding	10.0458	14.804	7.10792	12.1955
ENSMUSG00000000339.14	Rtca	chr3:116488963-116508208	-	protein_coding	8.04684	7.83852	4.69455	8.46885
ENSMUSG00000000340.10	Dbt	chr3:116513070-116549981	+	protein_coding	9.65561	7.65658	2.51471	6.14377
ENSMUSG00000000346.8	Dazap2	chr15:100615628-100620731	+	protein_coding	81.7168	83.157	21.8671	70.6646
ENSMUSG00000000355.13	Mcts1	chrX:38600578-38613426	+	protein_coding	7.5184	5.46491	0	4.79089
ENSMUSG00000000359.3	Rem1	chr2:152626951-152635198	+	protein_coding	2.8551	3.71605	4.93374	3.78676
ENSMUSG00000000374.8	Trappc10	chr10:78186725-78244641	-	protein_coding	8.81305	8.98268	8.82938	10.0807
ENSMUSG00000000378.15	Ccm2	chr11:6546887-6596744	+	protein_coding	6.24895	6.7348	4.19079	6.88368
ENSMUSG00000000384.15	Tbrg4	chr11:6615598-6626067	-	protein_coding	1.96221	2.66717	2.66481	3.67361
ENSMUSG00000000385.7	Tmprss2	chr16:97564684-97611195	-	protein_coding	16.1247	17.155	8.43555	14.6598
ENSMUSG00000000386.14	Mx1	chr16:97447035-97462907	-	protein_coding	0.154518	0.209354	2.54983	0.868696
ENSMUSG00000000399.10	Ndufa9	chr6:126821721-126849136	-	protein_coding	9.46134	14.1594	4.56804	11.8351
ENSMUSG00000000402.2	Egfl6	chrX:166523007-166585720	-	protein_coding	22.1472	33.456	2.52507	12.0638
ENSMUSG00000000409.14	Lck	chr4:129548344-129573641	-	protein_coding	1.45261	2.76038	3.27922	3.58852
ENSMUSG00000000416.16	Cttnbp2	chr6:18366478-18514843	-	protein_coding	1.97148	2.05262	0.249968	0.885032
ENSMUSG00000000420.15	Galnt1	chr18:24205344-24286818	+	protein_coding	18.7024	14.0519	9.48216	12.7328
ENSMUSG00000000439.9	Mkrn2	chr6:115601902-115622624	+	protein_coding	3.97941	3.71928	1.68496	4.0173
ENSMUSG00000000440.12	Pparg	chr6:115360951-115490399	+	protein_coding	3.76763	4.99094	1.49493	3.12891
ENSMUSG00000000441.17	Raf1	chr6:115618067-115676635	-	protein_coding	11.9199	10.1695	13.4098	14.9471
ENSMUSG00000000486.13	Sept1	chr7:127214447-127233130	-	protein_coding	2.53631	3.10114	3.38588	4.95113
ENSMUSG00000000489.6	Pdgfb	chr15:79995900-80014808	-	protein_coding	22.3378	23.1744	28.403	17.495
ENSMUSG00000000530.16	Acvrl1	chr15:101128522-101145336	+	protein_coding	76.6844	65.9937	75.1649	77.2485
ENSMUSG00000000531.4	Grasp	chr15:101224207-101232755	+	protein_coding	11.1079	12.8157	23.0663	17.7932
ENSMUSG00000000532.10	Acvr1b	chr15:101174067-101213679	+	protein_coding	11.1556	11.1096	9.38621	9.84101
ENSMUSG00000000538.18	Tom1l2	chr11:60226714-60352905	-	protein_coding	8.86189	8.59887	6.53683	8.19471
ENSMUSG00000000552.9	Zfp385a	chr15:103313895-103340086	-	protein_coding	2.94559	6.09239	3.27169	3.14015
ENSMUSG00000000555.7	Itga5	chr15:103344286-103366763	-	protein_coding	8.22151	9.57469	10.688	11.0066
ENSMUSG00000000561.14	Wdr77	chr3:105959369-105970037	+	protein_coding	1.53735	2.19107	2.28422	2.25378
ENSMUSG00000000563.17	Atp5f1	chr3:105942698-105960099	-	protein_coding	19.801	19.4341	5.10738	12.6479
ENSMUSG00000000568.15	Hnrnpd	chr5:99955935-99978938	-	protein_coding	10.5669	6.1352	1.28427	4.07317
ENSMUSG00000000579.14	Dynlt1c	chr17:6601671-6609774	+	protein_coding	7.30933	9.05444	2.61565	7.84594
ENSMUSG00000000581.8	C1d	chr11:17257579-17269176	+	protein_coding	1.90911	3.19334	0.549058	2.32837
ENSMUSG00000000594.7	Gm2a	chr11:55098115-55113029	+	protein_coding	15.0836	18.794	5.45613	14.3319
ENSMUSG00000000600.15	Krit1	chr5:3803184-3845564	+	protein_coding	4.85654	2.28258	0.652921	2.43473
ENSMUSG00000000605.9	Clcn4	chr7:7282309-7300851	-	protein_coding	8.1458	5.92507	3.17236	5.07643
ENSMUSG00000000627.15	Sema4f	chr6:82911885-82939769	-	protein_coding	4.00987	6.49505	2.52087	3.12919
ENSMUSG00000000628.10	Hk2	chr6:82725025-82774454	-	protein_coding	7.11108	9.66507	4.81963	7.25683
ENSMUSG00000000631.20	Myo18a	chr11:77763246-77865980	+	protein_coding	11.6231	12.0896	11.0661	8.58327
ENSMUSG00000000673.8	Haao	chr17:83831356-83846790	-	protein_coding	1.66864	0.945149	2.00287	2.08381
ENSMUSG00000000682.7	Cd52	chr4:134082448-134095082	-	protein_coding	5.74631	8.47516	1.79308	14.7441
ENSMUSG00000000686.11	Abhd15	chr11:77515121-77538607	+	protein_coding	1.47955	1.00779	3.72772	3.40556
ENSMUSG00000000690.5	Hoxb6	chr11:96292476-96301569	+	protein_coding	0.984957	0.868026	2.64137	0.580737
ENSMUSG00000000693.10	Loxl3	chr6:83034173-83052562	+	protein_coding	1.29322	1.31435	1.86006	2.09667
ENSMUSG00000000708.14	Kat2b	chr17:53566861-53672720	+	protein_coding	24.3022	21.4208	22.2311	20.1279
ENSMUSG00000000711.3	Rab5b	chr10:128677175-128696264	-	protein_coding	28.6705	32.8961	9.67618	22.9543
ENSMUSG00000000732.9	Icosl	chr10:78069302-78083913	+	protein_coding	2.97418	2.29623	2.72742	3.52213
ENSMUSG00000000738.18	Spg7	chr8:123062942-123097760	+	protein_coding	6.67319	7.2419	5.97108	6.67745
ENSMUSG00000000739.14	Sult5a1	chr8:123140192-123158315	-	protein_coding	1.56512	1.87592	2.11684	2.51233
ENSMUSG00000000740.12	Rpl13	chr8:123102350-123105244	+	protein_coding	65.026	116.155	93.3152	154.091
ENSMUSG00000000743.9	Chmp1a	chr8:123204264-123212763	-	protein_coding	6.16465	11.4069	9.88012	11.4916
ENSMUSG00000000751.13	Rpa1	chr11:75298166-75348324	-	protein_coding	6.98183	8.3136	4.23655	8.07875
ENSMUSG00000000753.15	Serpinf1	chr11:75409769-75422701	-	protein_coding	5.50352	10.4773	3.54096	6.10323
ENSMUSG00000000759.14	Tubgcp3	chr8:12614277-12672248	-	protein_coding	7.53964	6.14121	3.10371	6.55161
ENSMUSG00000000776.13	Polr3d	chr14:70438757-70443447	-	protein_coding	2.9456	3.73375	1.85179	2.58389
ENSMUSG00000000782.15	Tcf7	chr11:52252371-52283014	-	protein_coding	9.17829	4.22839	3.11857	5.42082
ENSMUSG00000000787.12	Ddx3x	chrX:13280970-13294052	+	protein_coding	93.3362	59.329	16.805	61.1044
ENSMUSG00000000794.9	Kcnn3	chr3:89520164-89675132	+	protein_coding	2.49217	3.33695	0.510865	1.56704
ENSMUSG00000000804.14	Usp32	chr11:84984442-85140161	-	protein_coding	13.6105	10.1861	3.90273	9.3749
ENSMUSG00000000805.18	Car4	chr11:84957786-84966044	+	protein_coding	38.5834	31.5535	11.4835	37.9016
ENSMUSG00000000811.13	Txnrd3	chr6:89643988-89675529	+	protein_coding	7.18087	10.1005	5.1868	7.96227
ENSMUSG00000000817.10	Fasl	chr1:161780689-161788495	-	protein_coding	0.489136	0.570101	0	0.720471
ENSMUSG00000000823.16	Zfp512b	chr2:181582103-181592803	-	protein_coding	8.06281	6.87455	7.56508	6.29023
ENSMUSG00000000826.16	Dnajc5	chr2:181520485-181555133	+	protein_coding	6.914	6.8642	3.62705	6.13014
ENSMUSG00000000827.18	Tpd52l2	chr2:181497142-181517966	+	protein_coding	6.17332	4.98947	5.77558	7.30285
ENSMUSG00000000838.17	Fmr1	chrX:68678541-68717963	+	protein_coding	11.2743	5.75919	1.39324	5.40056
ENSMUSG00000000861.15	Bcl11a	chr11:24078056-24174123	+	protein_coding	0.710984	0.40036	0.0497144	0.425351
ENSMUSG00000000876.11	Pxmp4	chr2:154585758-154603708	-	protein_coding	9.66344	10.7913	2.69244	6.47621
ENSMUSG00000000881.12	Dlg3	chrX:100767722-100818410	+	protein_coding	7.16663	7.792	2.70031	4.7566
ENSMUSG00000000901.16	Mmp11	chr10:75923222-75936496	-	protein_coding	6.00223	7.98011	4.06302	5.51337
ENSMUSG00000000902.13	Smarcb1	chr10:75896769-75921617	-	protein_coding	4.73537	4.57637	3.05089	4.03295
ENSMUSG00000000903.3	Vpreb3	chr10:75943057-75949657	+	protein_coding	4.12904	6.00836	0.523824	4.84492
ENSMUSG00000000915.15	Hip1r	chr5:123973628-124005558	+	protein_coding	8.98315	15.8016	9.75318	12.5214
ENSMUSG00000000916.15	Nsun5	chr5:135369953-135376805	+	protein_coding	1.78811	1.59832	1.1134	1.69192
ENSMUSG00000000934.8	Top1mt	chr15:75657035-75678800	-	protein_coding	1.88155	2.71031	1.31638	2.61243
ENSMUSG00000000942.10	Hoxa4	chr6:52189671-52191753	-	protein_coding	2.00513	1.62443	0.48509	0.869062
ENSMUSG00000000957.11	Mmp14	chr14:54431612-54445364	+	protein_coding	6.42809	8.79488	6.04862	6.44255
ENSMUSG00000000958.10	Slc7a7	chr14:54369442-54417780	-	protein_coding	3.40488	3.64786	1.36168	3.28456
ENSMUSG00000000959.7	Oxa1l	chr14:54360834-54369673	+	protein_coding	6.31923	8.92741	3.42754	8.97326
ENSMUSG00000000976.13	Heatr6	chr11:83753696-83783754	+	protein_coding	3.99765	4.16988	3.66812	3.5107
ENSMUSG00000001014.6	Icam4	chr9:21029373-21030595	+	protein_coding	0.528314	0.958968	0.614286	0.534512
ENSMUSG00000001016.12	Ilf2	chr3:90476126-90488379	+	protein_coding	5.09101	4.51762	2.09549	3.96447
ENSMUSG00000001017.15	Chtop	chr3:90498956-90509498	-	protein_coding	13.4124	10.4698	7.55963	10.4892
ENSMUSG00000001018.15	Snapin	chr3:90488026-90491033	-	protein_coding	10.3456	8.5069	3.40425	5.40096
ENSMUSG00000001020.8	S100a4	chr3:90603771-90606045	+	protein_coding	9.08345	12.288	2.94187	14.6962
ENSMUSG00000001025.8	S100a6	chr3:90612882-90624181	+	protein_coding	46.0057	66.8662	19.5628	65.4408
ENSMUSG00000001029.15	Icam2	chr11:106377656-106388075	-	protein_coding	19.3593	21.8467	14.7582	41.0068
ENSMUSG00000001034.17	Mapk7	chr11:61488812-61494406	-	protein_coding	2.85265	3.84275	3.1205	3.56299
ENSMUSG00000001036.17	Epn2	chr11:61517249-61579687	-	protein_coding	14.1151	11.4056	11.2687	13.3931
ENSMUSG00000001039.12	B9d1	chr11:61505144-61512931	+	protein_coding	1.81301	3.3406	0.424253	1.55498
ENSMUSG00000001052.15	Sec24b	chr3:129982759-130061553	-	protein_coding	15.904	12.845	6.16868	9.5853
ENSMUSG00000001053.15	N4bp3	chr11:51643063-51650842	-	protein_coding	7.15956	8.19717	10.3252	9.95454
ENSMUSG00000001054.9	Rmnd5b	chr11:51623671-51635896	-	protein_coding	6.49269	8.68567	8.2213	10.008
ENSMUSG00000001056.3	Nhp2	chr11:51619735-51623714	+	protein_coding	8.13	10.3267	3.08952	11.0912
ENSMUSG00000001062.18	Vps9d1	chr8:123242356-123254348	-	protein_coding	2.37519	3.25985	2.73765	2.80795
ENSMUSG00000001065.15	Zfp276	chr8:123254195-123269745	+	protein_coding	2.0876	2.55549	6.42926	3.38836
ENSMUSG00000001082.12	Mfsd10	chr5:34633642-34637212	-	protein_coding	2.70912	3.90748	2.51827	3.76494
ENSMUSG00000001089.14	Luzp1	chr4:136469761-136554780	+	protein_coding	20.8489	14.2899	4.56041	9.33912
ENSMUSG00000001098.15	Kctd10	chr5:114363567-114380508	-	protein_coding	54.7651	58.5379	34.8149	55.0784
ENSMUSG00000001100.10	Poldip2	chr11:78512193-78522736	+	protein_coding	8.71192	12.889	8.42573	12.3171
ENSMUSG00000001105.15	Ift20	chr11:78536361-78541737	+	protein_coding	16.1506	20.4684	6.23731	18.5205
ENSMUSG00000001119.7	Col6a1	chr10:76708792-76726168	-	protein_coding	58.7089	77.3553	67.8812	60.7428
ENSMUSG00000001120.15	Pcbp3	chr10:76761857-76961887	-	protein_coding	5.58112	4.62503	3.67149	3.81748
ENSMUSG00000001123.15	Lgals9	chr11:78962974-78984946	-	protein_coding	13.0215	19.2614	24.2951	26.9443
ENSMUSG00000001127.12	Araf	chrX:20797814-20860519	+	protein_coding	9.57452	8.94398	3.87403	8.34527
ENSMUSG00000001128.7	Cfp	chrX:20925454-20931555	-	protein_coding	4.85217	5.6202	3.43581	7.27265
ENSMUSG00000001131.11	Timp1	chrX:20870166-20874735	+	protein_coding	4.41589	3.07758	4.2483	3.03231
ENSMUSG00000001134.9	Uxt	chrX:20941722-20962017	-	protein_coding	3.23416	2.79286	0.707126	3.94502
ENSMUSG00000001138.13	Cnnm3	chr1:36511867-36528237	+	protein_coding	3.47128	4.15503	5.228	4.27671
ENSMUSG00000001143.13	Lman2l	chr1:36419871-36445271	-	protein_coding	3.48391	3.70937	1.41631	2.67801
ENSMUSG00000001150.7	Mcm3ap	chr10:76468927-76515857	+	protein_coding	9.36518	8.60082	7.77278	9.09346
ENSMUSG00000001151.10	Pcnt	chr10:76351263-76442786	-	protein_coding	23.1937	23.4194	30.6568	22.0795
ENSMUSG00000001156.9	Mxd1	chr6:86647042-86669161	-	protein_coding	7.06966	7.4069	7.08964	8.39354
ENSMUSG00000001157.13	Gmcl1	chr6:86691768-86733383	-	protein_coding	3.62837	2.73178	0.615801	1.80831
ENSMUSG00000001158.13	Snrnp27	chr6:86675151-86684522	-	protein_coding	10.7508	11.9686	3.3753	9.48933
ENSMUSG00000001166.17	Oas1c	chr5:120800194-120812514	-	protein_coding	0.441296	1.08442	0.267553	0.841278
ENSMUSG00000001173.15	Ocrl	chrX:47912387-47965868	+	protein_coding	6.46217	4.54614	1.90491	4.48295
ENSMUSG00000001175.14	Calm1	chr12:100199435-100209814	+	protein_coding	34.3703	39.9582	7.72028	26.6333
ENSMUSG00000001211.15	Agpat3	chr10:78269178-78352489	-	protein_coding	11.2821	12.954	15.3509	11.1664
ENSMUSG00000001227.11	Sema6b	chr17:56123085-56140343	-	protein_coding	3.73247	4.06312	5.16862	5.75018
ENSMUSG00000001228.14	Uhrf1	chr17:56303321-56323486	+	protein_coding	0.370753	1.15415	0.325605	0.536439
ENSMUSG00000001229.8	Dpp9	chr17:56186807-56218889	-	protein_coding	8.21209	11.8878	8.42824	8.80731
ENSMUSG00000001240.13	Ramp2	chr11:101246028-101259546	+	protein_coding	31.0907	31.206	41.1009	46.2053
ENSMUSG00000001247.16	Lsr	chr7:30957770-30973464	-	protein_coding	15.5845	23.2401	7.31905	14.9499
ENSMUSG00000001248.15	Gramd1a	chr7:31130127-31155896	-	protein_coding	6.60838	6.16463	9.47395	10.3212
ENSMUSG00000001249.14	Hpn	chr7:31098725-31115290	-	protein_coding	2.09644	3.39674	2.70284	2.68202
ENSMUSG00000001270.9	Ckb	chr12:111669361-111672338	-	protein_coding	6.28666	7.8004	6.47559	5.28151
ENSMUSG00000001280.12	Sp1	chr15:102406143-102436404	+	protein_coding	25.328	18.6325	6.90315	18.5563
ENSMUSG00000001281.9	Itgb7	chr15:102215995-102231935	-	protein_coding	4.36783	6.27583	6.03985	6.76393
ENSMUSG00000001285.12	Myg1	chr15:102331709-102338139	+	protein_coding	4.02152	4.13812	2.20154	3.84298
ENSMUSG00000001288.14	Rarg	chr15:102234938-102257517	-	protein_coding	11.5631	13.8146	11.8617	9.85773
ENSMUSG00000001289.12	Pfdn5	chr15:102326116-102331873	+	protein_coding	54.4407	72.5746	30.7948	96.1777
ENSMUSG00000001300.16	Efnb2	chr8:8617434-8661242	-	protein_coding	53.1171	28.3895	36.3516	25.4719
ENSMUSG00000001305.5	Rrp15	chr1:186720978-186749358	-	protein_coding	2.15808	2.36455	1.76188	1.83782
ENSMUSG00000001313.12	Rnd2	chr11:101464999-101471853	+	protein_coding	2.84299	2.29524	3.44343	2.77804
ENSMUSG00000001323.17	Srr	chr11:74906359-74925948	-	protein_coding	6.08588	4.7062	1.27707	3.33212
ENSMUSG00000001333.9	Sync	chr4:129287617-129308559	+	protein_coding	1.13122	0.933843	0.511369	0.412749
ENSMUSG00000001334.9	Fndc5	chr4:129136999-129144593	+	protein_coding	0.772658	0.536647	0.295064	0.830752
ENSMUSG00000001348.15	Acp5	chr9:22126727-22135711	-	protein_coding	4.73445	5.97857	4.79086	7.814
ENSMUSG00000001349.5	Cnn1	chr9:22099216-22109630	+	protein_coding	7.6655	6.90271	2.24436	4.85481
ENSMUSG00000001366.14	Fbxo9	chr9:78081499-78109065	-	protein_coding	11.2737	11.7595	7.90409	13.0563
ENSMUSG00000001376.17	Vps50	chr6:3498382-3603531	+	protein_coding	3.20239	2.24417	0.869784	2.67967
ENSMUSG00000001380.6	Hars	chr18:36766530-36783205	-	protein_coding	10.9157	16.7091	7.24809	12.9614
ENSMUSG00000001383.8	Zmat2	chr18:36793923-36799660	+	protein_coding	19.9983	18.5604	6.66781	19.6287
ENSMUSG00000001403.13	Ube2c	chr2:164769898-164778822	+	protein_coding	0.281564	0.703166	0.649135	0.766512
ENSMUSG00000001415.10	Smg5	chr3:88336260-88362338	+	protein_coding	7.29371	6.92312	4.71701	9.15106
ENSMUSG00000001416.13	Cct3	chr3:88297116-88321767	+	protein_coding	7.55924	8.34458	3.77899	7.11927
ENSMUSG00000001418.13	Glmp	chr3:88325023-88331313	+	protein_coding	4.10691	6.07082	2.69227	5.5669
ENSMUSG00000001419.17	Mef2d	chr3:88142372-88172086	+	protein_coding	14.405	12.8618	10.757	11.9818
ENSMUSG00000001420.13	Tmem79	chr3:88328655-88336148	-	protein_coding	1.46408	3.14221	1.05211	1.40655
ENSMUSG00000001424.14	Snd1	chr6:28475139-28935162	+	protein_coding	11.8557	16.7713	10.867	14.2794
ENSMUSG00000001435.15	Col18a1	chr10:77052178-77166548	-	protein_coding	4.91857	6.35839	7.74318	4.32593
ENSMUSG00000001436.15	Slc19a1	chr10:77032241-77061002	+	protein_coding	0.703346	1.18106	0.978507	0.725616
ENSMUSG00000001440.5	Kpnb1	chr11:97159714-97187881	-	protein_coding	25.0557	28.1936	13.4999	18.7625
ENSMUSG00000001441.13	Npepps	chr11:97205842-97280638	-	protein_coding	12.3684	9.42884	7.88106	9.87795
ENSMUSG00000001444.2	Tbx21	chr11:97098071-97115331	-	protein_coding	0.395949	0.326866	0.823719	0.552656
ENSMUSG00000001445.10	Mrpl10	chr11:97041560-97049213	+	protein_coding	9.74909	15.8665	7.60935	12.3956
ENSMUSG00000001467.5	Cyp51	chr5:4081145-4104746	-	protein_coding	5.36108	4.67002	1.23657	3.15975
ENSMUSG00000001472.17	Tcf25	chr8:123373753-123403835	+	protein_coding	28.1056	26.0455	40.9499	29.6649
ENSMUSG00000001473.6	Tubb6	chr18:67390717-67402748	+	protein_coding	5.23964	8.21647	4.90433	7.38463
ENSMUSG00000001482.15	Def8	chr8:123423527-123463270	+	protein_coding	3.34386	4.21767	2.3264	3.25088
ENSMUSG00000001493.9	Meox1	chr11:101877510-101894374	-	protein_coding	2.99022	2.44592	3.11279	1.79129
ENSMUSG00000001496.15	Nkx2-1	chr12:56531958-56536908	-	protein_coding	57.0063	29.2136	8.84946	19.3998
ENSMUSG00000001504.10	Irx2	chr13:72628820-72634198	+	protein_coding	17.3559	27.528	8.32418	16.0832
ENSMUSG00000001506.10	Col1a1	chr11:94936224-94953042	+	protein_coding	17.0414	27.8939	56.7858	11.5416
ENSMUSG00000001507.16	Itga3	chr11:95044474-95076801	-	protein_coding	41.4041	49.6584	25.3569	31.3861
ENSMUSG00000001517.14	Foxm1	chr6:128362967-128376146	+	protein_coding	0.277552	0.935855	0.720615	0.229114
ENSMUSG00000001518.12	Itfg2	chr6:128409444-128424931	-	protein_coding	2.03848	2.10314	1.03645	1.82224
ENSMUSG00000001521.12	Tulp3	chr6:128321161-128355851	-	protein_coding	3.6089	3.14274	1.84103	2.54782
ENSMUSG00000001524.14	Gtf2h4	chr17:35667730-35673739	-	protein_coding	1.06032	1.36138	1.03996	1.06147
ENSMUSG00000001525.10	Tubb5	chr17:35833921-35838306	-	protein_coding	49.3763	70.8398	36.9973	68.2708
ENSMUSG00000001542.7	Ell2	chr13:75706757-75772364	+	protein_coding	4.51522	3.09879	0.928834	2.91992
ENSMUSG00000001552.14	Jup	chr11:100368958-100397763	-	protein_coding	34.4141	36.4907	28.1946	35.4962
ENSMUSG00000001555.10	Fkbp10	chr11:100415697-100424824	+	protein_coding	4.67143	5.19899	5.07629	5.70992
ENSMUSG00000001569.10	Nom1	chr5:29434664-29457843	+	protein_coding	5.03736	4.86831	4.6211	5.5376
ENSMUSG00000001576.14	Ergic1	chr17:26561489-26656931	+	protein_coding	5.45262	6.56603	1.59206	2.70981
ENSMUSG00000001583.13	Tnk1	chr11:69851005-69858730	-	protein_coding	7.44892	8.35997	5.84716	8.77891
ENSMUSG00000001588.12	Acap1	chr11:69881567-69895539	-	protein_coding	1.66538	1.39448	1.44317	2.45173
ENSMUSG00000001604.14	Tcea3	chr4:136247729-136274898	+	protein_coding	5.46172	8.39438	3.73356	5.11409
ENSMUSG00000001627.12	Ifrd1	chr12:40201567-40248504	-	protein_coding	18.3528	13.7895	8.4871	25.7187
ENSMUSG00000001630.13	Stk38l	chr6:146724995-146778812	+	protein_coding	5.127	4.18537	1.3036	3.50571
ENSMUSG00000001632.16	Brpf1	chr6:113307137-113324860	+	protein_coding	6.91057	6.52333	5.32919	7.66509
ENSMUSG00000001642.18	Akr1b3	chr6:34302434-34317478	-	protein_coding	4.60186	5.05831	2.0224	4.29625
ENSMUSG00000001663.10	Gstt1	chr10:75783813-75798584	-	protein_coding	23.9596	34.8646	6.93485	28.6192
ENSMUSG00000001665.11	Gstt3	chr10:75774115-75781414	-	protein_coding	6.52403	10.4713	4.39455	6.40055
ENSMUSG00000001666.8	Ddt	chr10:75771230-75773414	-	protein_coding	14.0185	19.1834	4.37371	23.6051
ENSMUSG00000001670.13	Tat	chr8:109990437-109999803	+	protein_coding	0.482523	0.67361	0.970413	2.07617
ENSMUSG00000001672.14	Marveld3	chr8:109947914-109962203	-	protein_coding	4.48936	6.59345	5.66167	4.92814
ENSMUSG00000001674.11	Ddx18	chr1:121553835-121567989	-	protein_coding	8.50764	7.94596	6.35594	10.3973
ENSMUSG00000001687.15	Ubl3	chr5:148504635-148552789	-	protein_coding	20.7697	19.1873	8.74622	17.986
ENSMUSG00000001700.9	Gramd3	chr18:56432132-56503792	+	protein_coding	7.07721	5.10466	6.45708	8.4977
ENSMUSG00000001707.8	Eef1e1	chr13:38644207-38659058	-	protein_coding	1.66849	0.977367	0.293516	0.898565
ENSMUSG00000001729.14	Akt1	chr12:112653821-112674884	-	protein_coding	28.1638	36.7273	38.4677	38.0412
ENSMUSG00000001739.14	Cldn15	chr5:136966616-136975858	+	protein_coding	6.69716	11.9214	1.96866	4.65686
ENSMUSG00000001741.12	Il16	chr7:83642825-83745726	-	protein_coding	4.74669	4.96033	3.26138	6.63236
ENSMUSG00000001750.15	Tcirg1	chr19:3896050-3907133	-	protein_coding	6.83102	7.27471	15.0543	8.99548
ENSMUSG00000001751.9	Naglu	chr11:101070012-101077672	+	protein_coding	3.90547	6.37367	3.4129	4.76592
ENSMUSG00000001755.12	Coasy	chr11:101082565-101086619	+	protein_coding	5.33197	6.78669	3.44853	8.20869
ENSMUSG00000001761.7	Smo	chr6:29735503-29761365	+	protein_coding	7.29273	9.56567	7.08052	6.57523
ENSMUSG00000001767.5	Crnkl1	chr2:145917479-145935014	-	protein_coding	9.88247	7.61458	3.17031	7.43703
ENSMUSG00000001768.15	Rin2	chr2:145784734-145887616	+	protein_coding	48.0483	35.6623	23.6304	45.1432
ENSMUSG00000001774.8	Chordc1	chr9:18292125-18317442	+	protein_coding	8.93477	4.48944	1.43298	2.63694
ENSMUSG00000001783.3	Rtcb	chr10:85938637-85957823	-	protein_coding	25.9194	32.7613	21.1086	35.1447
ENSMUSG00000001785.13	Pwp1	chr10:85829494-85889096	+	protein_coding	6.40175	5.26733	2.95354	7.68526
ENSMUSG00000001786.14	Fbxo7	chr10:86021972-86051873	+	protein_coding	2.54401	2.90541	2.07798	2.64834
ENSMUSG00000001794.13	Capns1	chr7:30186936-30198811	-	protein_coding	44.8496	37.7531	12.6817	40.2235
ENSMUSG00000001802.16	Lrp3	chr7:35200027-35215498	-	protein_coding	1.11022	1.17427	1.87586	0.988694
ENSMUSG00000001829.17	Clpb	chr7:101663633-101795506	+	protein_coding	2.76072	2.35871	2.16806	2.54739
ENSMUSG00000001833.17	Sept7	chr9:25252439-25308571	+	protein_coding	16.7492	9.3346	2.35797	6.9912
ENSMUSG00000001844.10	Zdhhc4	chr5:143316489-143329256	-	protein_coding	5.08966	6.39331	3.2383	6.9798
ENSMUSG00000001847.14	Rac1	chr5:143503634-143528036	-	protein_coding	62.3949	58.4926	13.1232	49.7484
ENSMUSG00000001855.15	Nup214	chr2:31974436-32053975	+	protein_coding	7.45188	7.36909	5.3569	6.0632
ENSMUSG00000001864.13	Aif1l	chr2:31950139-31973442	+	protein_coding	1.277	1.48973	0.392308	1.14411
ENSMUSG00000001870.15	Ltbp1	chr17:75005568-75392512	+	protein_coding	8.12111	6.97261	5.05286	6.15165
ENSMUSG00000001891.16	Ugp2	chr11:21321138-21371201	-	protein_coding	21.4419	19.0513	6.19067	15.7479
ENSMUSG00000001909.15	Trmt1	chr8:84686307-84699808	+	protein_coding	2.21902	2.04589	2.5714	2.58892
ENSMUSG00000001910.4	Nacc1	chr8:84670483-84687862	-	protein_coding	13.4113	20.3474	11.4015	13.7275
ENSMUSG00000001911.16	Nfix	chr8:84699876-84800344	-	protein_coding	24.6999	33.3089	12.5001	13.7787
ENSMUSG00000001918.17	Slc1a5	chr7:16781340-16798274	+	protein_coding	14.5262	19.5562	20.7641	20.9857
ENSMUSG00000001924.15	Uba1	chrX:20658326-20683179	+	protein_coding	31.0687	42.8076	21.8976	35.6545
ENSMUSG00000001930.17	Vwf	chr6:125546774-125686679	+	protein_coding	27.7268	45.3275	35.2442	27.3744
ENSMUSG00000001942.8	Siae	chr9:37555698-37649655	+	protein_coding	1.68534	1.64257	0.349643	0.943879
ENSMUSG00000001943.8	Vsig2	chr9:37539255-37544205	+	protein_coding	14.4899	9.96092	8.01208	8.36311
ENSMUSG00000001946.14	Esam	chr9:37528078-37538319	+	protein_coding	29.6386	29.4021	42.6562	38.4145
ENSMUSG00000001948.10	Spa17	chr9:37603290-37613722	-	protein_coding	3.72159	3.15624	0	1.4014
ENSMUSG00000001962.8	Fam50a	chrX:74313033-74320149	+	protein_coding	9.80539	8.58286	3.45924	8.03712
ENSMUSG00000001964.14	Emd	chrX:74254687-74261548	+	protein_coding	10.9234	16.5103	3.04367	11.929
ENSMUSG00000001983.7	Taco1	chr11:106066061-106073612	+	protein_coding	5.63488	3.90184	2.86837	3.94358
ENSMUSG00000001986.16	Gria3	chrX:41400854-41678601	+	protein_coding	6.87162	2.57094	2.27348	5.83063
ENSMUSG00000001995.9	Sipa1l2	chr8:125418063-125569808	-	protein_coding	9.70873	7.14288	10.7528	8.20931
ENSMUSG00000001998.15	Ap4e1	chr2:127008717-127067909	+	protein_coding	3.04063	1.98785	0.712101	2.18971
ENSMUSG00000001999.15	Blvra	chr2:127070665-127097084	+	protein_coding	2.46625	4.37646	2.53525	3.47656
ENSMUSG00000002006.12	Pdzd4	chrX:73793359-73824969	-	protein_coding	0.68255	0.812849	1.5011	0.809847
ENSMUSG00000002010.17	Idh3g	chrX:73778963-73786897	-	protein_coding	9.53852	10.0359	4.82027	13.0982
ENSMUSG00000002012.13	Pnck	chrX:73655994-73660117	-	protein_coding	0.37795	1.17829	0.838956	1.02993
ENSMUSG00000002014.12	Ssr4	chrX:73787028-73790830	+	protein_coding	6.68621	8.52952	2.68846	7.49842
ENSMUSG00000002015.5	Bcap31	chrX:73686178-73716175	-	protein_coding	42.7089	55.5471	7.75291	41.5442
ENSMUSG00000002017.9	Fam98a	chr17:75537086-75551946	-	protein_coding	7.62407	5.8165	1.803	4.59913
ENSMUSG00000002020.15	Ltbp2	chr12:84783212-84876532	-	protein_coding	10.4502	8.206	9.45381	7.76754
ENSMUSG00000002028.13	Kmt2a	chr9:44803355-44881296	-	protein_coding	14.64	12.7996	6.56532	7.76817
ENSMUSG00000002031.12	Ift46	chr9:44767908-44793447	+	protein_coding	4.03852	3.52111	2.61458	3.87084
ENSMUSG00000002033.14	Cd3g	chr9:44969572-44980431	-	protein_coding	1.66108	0.892233	0.10758	1.0271
ENSMUSG00000002043.17	Trappc6a	chr7:19508395-19516145	+	protein_coding	2.23219	7.09805	10.686	6.23291
ENSMUSG00000002052.6	Supt6	chr11:78206746-78245987	-	protein_coding	24.169	25.8823	16.2615	19.0634
ENSMUSG00000002058.13	Unc119	chr11:78343482-78349164	+	protein_coding	3.2252	4.72171	3.59836	3.83557
ENSMUSG00000002059.18	Rab34	chr11:78188430-78192193	+	protein_coding	4.33034	6.60921	8.8633	9.60446
ENSMUSG00000002064.10	Sdf2	chr11:78245746-78255496	+	protein_coding	11.8472	10.8963	9.89853	14.646
ENSMUSG00000002083.13	Bbc3	chr7:16308393-16318205	+	protein_coding	3.61269	6.60013	4.79693	7.01941
ENSMUSG00000002100.15	Mybpc3	chr2:91118144-91136516	+	protein_coding	0.466888	0.746726	0.085953	0.455986
ENSMUSG00000002102.15	Psmc3	chr2:91054009-91066369	+	protein_coding	19.1239	24.0117	16.3569	30.3938
ENSMUSG00000002103.15	Acp2	chr2:91202885-91214098	+	protein_coding	7.83474	9.1799	1.96863	7.12297
ENSMUSG00000002105.15	Slc39a13	chr2:91061791-91070417	-	protein_coding	4.17491	5.70377	3.45457	3.72646
ENSMUSG00000002107.18	Celf2	chr2:6539694-7509563	-	protein_coding	6.90292	4.18757	1.55985	4.0034
ENSMUSG00000002108.10	Nr1h3	chr2:91184061-91202834	-	protein_coding	6.58184	7.90479	8.04767	10.7777
ENSMUSG00000002109.14	Ddb2	chr2:91211572-91236982	-	protein_coding	4.00546	3.13589	2.11143	3.92106
ENSMUSG00000002111.8	Spi1	chr2:91082390-91115756	+	protein_coding	4.59991	9.2409	5.26364	10.211
ENSMUSG00000002129.11	Sf3a1	chr11:4160350-4182541	+	protein_coding	7.18677	8.93446	2.94526	6.16813
ENSMUSG00000002147.18	Stat6	chr10:127642986-127660957	+	protein_coding	27.4518	28.2888	25.3326	27.7594
ENSMUSG00000002204.9	Napsa	chr7:44572380-44586862	+	protein_coding	65.4316	129.829	34.3564	106.379
ENSMUSG00000002205.16	Vrk3	chr7:44748413-44777515	+	protein_coding	3.46983	3.64893	1.3947	3.52093
ENSMUSG00000002210.11	Smg9	chr7:24399619-24422778	+	protein_coding	2.53146	3.03156	2.00502	3.19773
ENSMUSG00000002221.11	Paxip1	chr5:27740080-27791691	-	protein_coding	4.46607	4.24676	3.45409	4.14113
ENSMUSG00000002222.14	Rmnd5a	chr6:71388634-71440637	-	protein_coding	17.3629	17.7033	8.16678	13.811
ENSMUSG00000002227.15	Mov10	chr3:104794836-104818563	-	protein_coding	2.90617	4.47955	2.86018	3.41164
ENSMUSG00000002233.13	Rhoc	chr3:104788375-104794459	+	protein_coding	13.0298	16.6768	18.1835	20.2677
ENSMUSG00000002249.20	Tead3	chr17:28331671-28350805	-	protein_coding	5.92776	6.72004	5.41127	5.79276
ENSMUSG00000002250.15	Ppard	chr17:28232754-28301469	+	protein_coding	5.05914	7.47469	4.42318	4.28054
ENSMUSG00000002257.7	Def6	chr17:28207778-28228608	+	protein_coding	2.54407	4.88282	5.21134	4.61583
ENSMUSG00000002265.16	Peg3	chr7:6703892-6730431	-	protein_coding	5.14202	2.46758	3.65397	3.80088
ENSMUSG00000002274.12	Metrn	chr17:25794571-25797136	-	protein_coding	2.28124	4.3071	6.73402	4.91614
ENSMUSG00000002279.18	Lmf1	chr17:25579174-25662826	+	protein_coding	1.23673	1.08922	0.766908	1.06427
ENSMUSG00000002280.10	Narfl	chr17:25773776-25783332	+	protein_coding	2.06837	2.67478	1.29972	3.40255
ENSMUSG00000002289.15	Angptl4	chr17:33773750-33781575	-	protein_coding	19.7449	23.6768	30.4244	49.933
ENSMUSG00000002297.15	Dbf4	chr5:8396973-8422716	-	protein_coding	1.32267	0.987482	0.436298	0.874708
ENSMUSG00000002307.15	Daxx	chr17:33909414-33915589	+	protein_coding	4.78478	6.81565	4.27416	6.82878
ENSMUSG00000002308.15	Cd320	chr17:33843091-33849774	+	protein_coding	0.831126	2.15264	1.61304	2.12131
ENSMUSG00000002319.16	Ipo4	chr14:55625400-55635957	-	protein_coding	2.35224	4.15566	4.73857	3.1821
ENSMUSG00000002320.15	Tm9sf1	chr14:55635965-55643806	-	protein_coding	4.57971	7.62479	6.28936	6.36674
ENSMUSG00000002325.15	Irf9	chr14:55603571-55610030	+	protein_coding	4.07105	6.40749	9.97342	9.35041
ENSMUSG00000002326.6	Gmpr2	chr14:55671941-55679200	+	protein_coding	3.2565	1.94228	1.0911	2.75139
ENSMUSG00000002329.7	Mdp1	chr14:55657879-55660508	-	protein_coding	8.56476	8.65347	4.63965	8.38104
ENSMUSG00000002332.16	Dhrs1	chr14:55739020-55745690	-	protein_coding	6.88758	8.66077	2.47158	7.3223
ENSMUSG00000002342.17	Tmem161a	chr8:70172356-70183681	+	protein_coding	4.55874	5.24855	3.95462	3.5845
ENSMUSG00000002343.11	Armc6	chr8:70220172-70234466	-	protein_coding	1.60643	2.42213	2.00429	2.48004
ENSMUSG00000002345.18	Borcs8	chr8:70139499-70147319	+	protein_coding	6.65566	9.30247	4.72013	9.95174
ENSMUSG00000002346.16	Slc25a42	chr8:70184340-70212305	-	protein_coding	2.30926	2.03595	1.89826	2.11272
ENSMUSG00000002365.9	Snx9	chr17:5841328-5931033	+	protein_coding	18.8129	24.6812	17.165	19.5071
ENSMUSG00000002372.8	Ranbp3	chr17:56673225-56711769	+	protein_coding	11.3469	15.2658	20.4458	18.2431
ENSMUSG00000002379.6	Ndufa11	chr17:56717762-56724248	+	protein_coding	4.50194	7.71692	2.21903	7.11969
ENSMUSG00000002393.14	Nr2f6	chr8:71374123-71381960	-	protein_coding	6.91524	13.2083	21.0322	14.7119
ENSMUSG00000002395.14	Use1	chr8:71366848-71369732	+	protein_coding	9.78267	19.4372	19.4983	30.5435
ENSMUSG00000002396.8	Ocel1	chr8:71371298-71379361	+	protein_coding	1.26344	2.14609	1.89193	2.18053
ENSMUSG00000002409.18	Dyrk1b	chr7:28179469-28187294	+	protein_coding	10.906	15.0795	11.0004	11.4555
ENSMUSG00000002413.15	Braf	chr6:39603237-39725463	-	protein_coding	12.8248	8.25308	3.3091	7.20732
ENSMUSG00000002416.13	Ndufb2	chr6:39592574-39603382	+	protein_coding	2.96087	3.32919	1.49062	3.20195
ENSMUSG00000002428.12	Hltf	chr3:20057811-20118490	+	protein_coding	8.75783	6.84895	1.8435	4.7742
ENSMUSG00000002455.14	Prpf6	chr2:181591868-181655660	+	protein_coding	17.2153	16.4262	11.8489	16.819
ENSMUSG00000002458.13	Rgs19	chr2:181688419-181693977	-	protein_coding	4.10389	5.14823	2.93376	4.45844
ENSMUSG00000002475.15	Abhd3	chr18:10644411-10706771	-	protein_coding	0.998989	1.84996	0.716198	1.26682
ENSMUSG00000002477.4	Snrpd1	chr18:10617796-10628230	+	protein_coding	17.514	18.0426	4.32459	15.6827
ENSMUSG00000002486.15	Tchp	chr5:114707760-114722327	+	protein_coding	1.62298	1.38375	1.25591	1.20187
ENSMUSG00000002489.15	Tiam1	chr16:89787111-89980080	-	protein_coding	2.36369	2.1701	1.51409	1.83689
ENSMUSG00000002496.10	Tsc2	chr17:24595816-24632630	-	protein_coding	9.42387	10.4872	7.19387	8.00538
ENSMUSG00000002504.14	Slc9a3r2	chr17:24639282-24650305	-	protein_coding	78.4589	104.464	145.309	120.437
ENSMUSG00000002524.16	Puf60	chr15:76070185-76080913	-	protein_coding	17.1367	20.9503	12.6776	21.7781
ENSMUSG00000002546.16	Golga2	chr2:32287384-32307921	+	protein_coding	17.1681	20.1808	14.3961	18.0606
ENSMUSG00000002550.16	Uck1	chr2:32255002-32260159	-	protein_coding	6.5033	7.48656	5.39903	8.74766
ENSMUSG00000002578.17	Ikzf4	chr10:128630843-128645991	-	protein_coding	1.36716	0.932715	0.958744	0.524023
ENSMUSG00000002580.7	Mien1	chr11:98437708-98438991	-	protein_coding	5.75413	20.6098	5.2275	10.2268
ENSMUSG00000002588.12	Pon1	chr6:5168090-5193946	-	protein_coding	12.2391	15.0334	2.43699	13.922
ENSMUSG00000002602.16	Axl	chr7:25757273-25788705	-	protein_coding	25.5825	34.2745	34.1852	32.4711
ENSMUSG00000002603.15	Tgfb1	chr7:25687002-25705077	+	protein_coding	8.10467	13.6778	9.67238	10.1451
ENSMUSG00000002608.8	Ccdc97	chr7:25711106-25719088	-	protein_coding	6.18107	7.84003	6.67993	5.02407
ENSMUSG00000002617.14	Zfp40	chr17:23173869-23193252	-	protein_coding	5.49725	2.70808	0.505452	2.29789
ENSMUSG00000002625.9	Akap8l	chr17:32321425-32350581	-	protein_coding	24.1778	22.5544	17.018	23.2986
ENSMUSG00000002633.4	Shh	chr5:28456815-28467256	-	protein_coding	4.52166	2.97218	1.79626	1.39908
ENSMUSG00000002635.11	Pdcd2l	chr7:34184499-34196661	-	protein_coding	1.92974	4.33846	4.11819	5.15757
ENSMUSG00000002658.9	Gtf2f1	chr17:57003405-57011288	-	protein_coding	13.5226	15.8772	9.0461	13.1501
ENSMUSG00000002660.7	Clpp	chr17:56990264-56996371	+	protein_coding	8.16554	10.7605	9.07562	9.6326
ENSMUSG00000002661.14	Alkbh7	chr17:56997339-56999322	+	protein_coding	2.55262	5.53978	5.71454	5.5571
ENSMUSG00000002668.7	Dennd1c	chr17:57066056-57078510	-	protein_coding	2.55449	2.76736	2.51403	3.01538
ENSMUSG00000002679.14	Med6	chr12:81573557-81595008	-	protein_coding	5.45418	5.23744	1.40271	5.59382
ENSMUSG00000002688.8	Prkd1	chr12:50341231-50649098	-	protein_coding	6.14227	6.88729	2.64698	5.28659
ENSMUSG00000002699.13	Lcp2	chr11:34046920-34092295	+	protein_coding	2.60326	3.39165	1.73441	3.79571
ENSMUSG00000002718.14	Cse1l	chr2:166906040-166946389	+	protein_coding	9.21401	6.75821	2.44758	8.56557
ENSMUSG00000002728.14	Naa20	chr2:145902099-145916425	+	protein_coding	5.81456	4.84474	0.923949	4.75408
ENSMUSG00000002731.6	Prkra	chr2:76629898-76648015	-	protein_coding	8.64524	6.70441	2.11596	7.32868
ENSMUSG00000002732.14	Fkbp7	chr2:76663044-76673116	-	protein_coding	7.34084	6.56148	0.442617	9.26962
ENSMUSG00000002733.8	Plekha3	chr2:76675281-76696828	+	protein_coding	13.3862	11.6535	7.20696	10.3424
ENSMUSG00000002741.9	Ykt6	chr11:5955693-5967780	+	protein_coding	15.3368	16.511	6.89154	13.124
ENSMUSG00000002748.7	Baz1b	chr5:135187264-135246129	+	protein_coding	17.4612	13.1066	8.53852	10.9311
ENSMUSG00000002763.16	Pex6	chr17:46711463-46725541	+	protein_coding	6.9387	12.9823	21.0763	13.1519
ENSMUSG00000002767.13	Mrpl2	chr17:46646229-46650139	+	protein_coding	7.19105	8.2658	8.43364	10.865
ENSMUSG00000002768.7	Mea1	chr17:46681137-46683105	+	protein_coding	9.85011	27.0556	7.69595	22.2998
ENSMUSG00000002769.8	Gnmt	chr17:46725664-46729168	-	protein_coding	3.68868	7.76621	4.68786	9.06243
ENSMUSG00000002771.12	Grin2d	chr7:45831883-45878378	-	protein_coding	1.02636	1.48791	0.975258	0.744125
ENSMUSG00000002778.14	Kdelr1	chr7:45872772-45883732	+	protein_coding	17.4149	26.9291	6.61753	20.7526
ENSMUSG00000002781.19	Tmem143	chr7:45896941-45917413	+	protein_coding	0.82842	1.02798	0.376653	0.613833
ENSMUSG00000002799.6	Jag2	chr12:112907819-112929776	-	protein_coding	5.51254	5.03111	11.3795	7.17338
ENSMUSG00000002803.14	Btbd6	chr12:112976482-112978945	+	protein_coding	1.14793	5.40456	1.95742	2.89689
ENSMUSG00000002804.4	Nudt14	chr12:112934291-112942124	-	protein_coding	2.88772	7.17225	2.80967	4.78355
ENSMUSG00000002808.7	Epdr1	chr13:19591706-19619927	-	protein_coding	1.95902	2.17548	1.2434	1.18186
ENSMUSG00000002812.4	Flii	chr11:60714123-60727263	-	protein_coding	25.9977	35.0764	23.2164	25.3819
ENSMUSG00000002814.15	Top3a	chr11:60740058-60777365	-	protein_coding	2.60313	2.79926	2.39895	3.68698
ENSMUSG00000002820.6	Atg4d	chr9:21265293-21277772	+	protein_coding	2.60999	2.98912	2.37131	3.31276
ENSMUSG00000002825.7	Qtrt1	chr9:21411837-21420274	+	protein_coding	1.60359	2.56853	2.88157	2.4735
ENSMUSG00000002831.13	Plin4	chr17:56100591-56109803	-	protein_coding	2.64563	1.90449	8.41042	7.10017
ENSMUSG00000002833.11	Hdgfl2	chr17:56079634-56100607	+	protein_coding	7.46116	7.52878	4.81014	7.06855
ENSMUSG00000002835.8	Chaf1a	chr17:56040416-56068026	+	protein_coding	1.10772	1.94366	2.08155	1.46234
ENSMUSG00000002844.8	Adprh	chr16:38445399-38452689	-	protein_coding	8.45886	10.1346	6.14141	8.28375
ENSMUSG00000002845.14	Tmem39a	chr16:38558698-38592162	+	protein_coding	4.69693	4.80231	1.5496	3.10108
ENSMUSG00000002846.9	Timmdc1	chr16:38498347-38522663	-	protein_coding	6.49183	6.74788	8.56523	6.90035
ENSMUSG00000002847.6	Pla1a	chr16:38396119-38433145	-	protein_coding	0.203869	0.347906	0.94374	3.70745
ENSMUSG00000002870.8	Mcm2	chr6:88883474-88898780	-	protein_coding	1.46205	2.45628	0.941307	1.64811
ENSMUSG00000002871.14	Tpra1	chr6:88902251-88912238	+	protein_coding	2.78377	3.66145	4.25139	3.25719
ENSMUSG00000002881.14	Nab1	chr1:52457294-52500679	-	protein_coding	24.4314	22.5302	20.5562	16.3127
ENSMUSG00000002885.14	Adgre5	chr8:83723251-83741326	-	protein_coding	81.8676	63.4998	76.2698	87.8108
ENSMUSG00000002897.5	Il17ra	chr6:120463247-120487559	+	protein_coding	4.29888	5.71501	3.82311	4.8434
ENSMUSG00000002900.16	Lamb1	chr12:31265234-31329644	+	protein_coding	14.3106	11.3206	9.30461	11.0761
ENSMUSG00000002910.11	Arrdc2	chr8:70835129-70839720	-	protein_coding	7.86506	3.55521	10.8807	13.765
ENSMUSG00000002944.15	Cd36	chr5:17781690-17888801	-	protein_coding	228.545	132.883	33.4619	164.964
ENSMUSG00000002948.19	Map2k7	chr8:4238740-4247897	+	protein_coding	11.9607	7.26526	4.95041	8.5808
ENSMUSG00000002949.15	Timm44	chr8:4259731-4275913	-	protein_coding	5.94477	5.88302	3.72621	5.76557
ENSMUSG00000002957.11	Ap2a2	chr7:141562173-141633011	+	protein_coding	20.4252	22.5167	16.273	21.1754
ENSMUSG00000002963.17	Pnkp	chr7:44857139-44862992	+	protein_coding	5.02196	5.55646	5.75682	6.31403
ENSMUSG00000002968.8	Med25	chr7:44876765-44892712	-	protein_coding	4.72663	5.15496	3.13446	4.60651
ENSMUSG00000002980.14	Bcam	chr7:19756131-19771016	-	protein_coding	107.774	221.268	124.864	138.607
ENSMUSG00000002981.10	Clptm1	chr7:19631571-19665033	-	protein_coding	11.0234	13.0196	8.10526	15.8293
ENSMUSG00000002983.17	Relb	chr7:19606217-19629438	-	protein_coding	2.56002	2.72835	2.63781	3.59239
ENSMUSG00000002984.17	Tomm40	chr7:19701313-19715438	-	protein_coding	3.91655	5.59954	7.40111	5.47415
ENSMUSG00000002985.16	Apoe	chr7:19696109-19699188	-	protein_coding	87.9512	109.242	36.9409	125.969
ENSMUSG00000002996.17	Hbp1	chr12:31926254-31950535	-	protein_coding	16.9725	12.8678	3.93794	16.8247
ENSMUSG00000002997.15	Prkar2b	chr12:31958476-32061296	-	protein_coding	4.40898	7.38076	2.86148	5.21648
ENSMUSG00000003031.14	Cdkn1b	chr6:134920401-134925513	+	protein_coding	15.8407	11.1592	3.60847	9.07179
ENSMUSG00000003032.8	Klf4	chr4:55527143-55532466	-	protein_coding	38.9189	49.7622	46.5225	39.6761
ENSMUSG00000003033.15	Ap1m1	chr8:72240018-72257385	+	protein_coding	8.74459	10.2056	4.73413	10.1936
ENSMUSG00000003037.16	Rab8a	chr8:72161200-72183904	+	protein_coding	9.98324	10.2445	5.23248	9.73884
ENSMUSG00000003038.15	Hmgn2	chr4:133964738-133968650	-	protein_coding	5.80613	11.3224	5.54492	7.28384
ENSMUSG00000003039.9	Fam32a	chr8:72219730-72224418	+	protein_coding	13.1508	12.4162	5.99458	12.5489
ENSMUSG00000003051.13	Elf3	chr1:135253575-135258568	-	protein_coding	4.96411	10.5484	5.19433	8.22112
ENSMUSG00000003062.13	Stard3nl	chr13:19357676-19395795	-	protein_coding	5.21433	7.47826	4.39062	5.84891
ENSMUSG00000003068.16	Stk11	chr10:80115803-80130682	+	protein_coding	12.2278	18.1886	18.9129	13.2972
ENSMUSG00000003070.6	Efna2	chr10:80179482-80190010	+	protein_coding	0.706256	1.33817	0.487523	0.564353
ENSMUSG00000003072.15	Atp5d	chr10:80138632-80145818	+	protein_coding	25.3126	41.2178	15.0814	45.9629
ENSMUSG00000003099.11	Ppp5c	chr7:17004640-17027924	-	protein_coding	11.7185	15.799	9.36513	14.4406
ENSMUSG00000003119.14	Cdk12	chr11:98203059-98278504	+	protein_coding	11.5063	7.87049	4.19759	7.83059
ENSMUSG00000003123.15	Lipe	chr7:25379527-25398710	-	protein_coding	5.84956	8.62861	8.70536	13.3621
ENSMUSG00000003131.7	Pafah1b2	chr9:45962859-46012690	-	protein_coding	12.2461	9.19289	3.59174	7.07848
ENSMUSG00000003134.10	Tbc1d8	chr1:39371492-39478755	-	protein_coding	11.2103	10.3556	16.8844	14.8541
ENSMUSG00000003135.15	Cnot11	chr1:39534992-39546889	+	protein_coding	6.75472	7.1867	4.40173	7.57319
ENSMUSG00000003153.10	Slc2a3	chr6:122727809-122801640	-	protein_coding	1.31031	0.972055	0.886027	1.79965
ENSMUSG00000003154.15	Foxj2	chr6:122819914-122845366	+	protein_coding	12.4936	13.7356	11.5215	8.94712
ENSMUSG00000003161.15	Sri	chr5:8046078-8069379	+	protein_coding	11.3465	9.32594	3.26608	10.3755
ENSMUSG00000003166.19	Dgcr2	chr16:17839482-17894145	-	protein_coding	10.106	14.304	9.66614	12.2119
ENSMUSG00000003184.15	Irf3	chr7:44997648-45002848	+	protein_coding	9.5515	9.50705	9.92271	10.5861
ENSMUSG00000003190.12	Bcl2l12	chr7:44991222-44998712	-	protein_coding	3.80701	3.17156	1.88503	2.87105
ENSMUSG00000003198.10	Zfp959	chr17:55892093-55898928	+	protein_coding	2.69755	1.70625	0.647674	2.72748
ENSMUSG00000003199.16	Mpnd	chr17:56005711-56016790	+	protein_coding	7.11426	11.7632	12.9528	9.78037
ENSMUSG00000003200.9	Sh3gl1	chr17:56016753-56036637	-	protein_coding	9.69726	12.7402	8.71808	14.2185
ENSMUSG00000003206.6	Ebi3	chr17:55952623-55957021	+	protein_coding	1.24266	1.23568	0	1.25699
ENSMUSG00000003208.8	Ccdc94	chr17:55959187-55967949	+	protein_coding	3.54773	5.55037	4.32367	5.37288
ENSMUSG00000003226.7	Ranbp2	chr10:58446920-58494356	+	protein_coding	43.0991	26.6368	7.71603	25.2264
ENSMUSG00000003228.8	Grk5	chr19:60889749-61092553	+	protein_coding	31.7631	26.5448	16.2186	25.6819
ENSMUSG00000003233.11	Dvl3	chr16:20516982-20532520	+	protein_coding	7.26984	6.59727	5.21544	5.09673
ENSMUSG00000003234.15	Abcf3	chr16:20548577-20561379	+	protein_coding	11.0656	11.6324	9.71082	12.3609
ENSMUSG00000003235.12	Eif2b5	chr16:20498817-20509955	+	protein_coding	10.7134	12.716	10.2414	14.7707
ENSMUSG00000003269.17	Cyth2	chr7:45806637-45814581	-	protein_coding	10.8133	15.117	16.808	15.5224
ENSMUSG00000003273.14	Car11	chr7:45699843-45704682	+	protein_coding	0.367633	0.78353	0.403465	0.122749
ENSMUSG00000003283.14	Hck	chr2:153108468-153151441	+	protein_coding	9.83647	12.6641	15.9269	12.9006
ENSMUSG00000003299.10	Mrpl4	chr9:21002738-21008839	+	protein_coding	7.63958	11.8093	8.02173	11.4529
ENSMUSG00000003308.15	Keap1	chr9:21229730-21239361	-	protein_coding	7.31624	9.72241	5.95833	8.2256
ENSMUSG00000003309.14	Ap1m2	chr9:21294275-21312337	-	protein_coding	5.60909	8.40082	3.68852	3.94882
ENSMUSG00000003316.14	Glg1	chr8:111154421-111259216	-	protein_coding	29.3484	30.6476	20.59	24.8352
ENSMUSG00000003344.14	Btbd2	chr10:80642617-80657071	-	protein_coding	3.76125	7.96777	3.90434	6.44184
ENSMUSG00000003345.16	Csnk1g2	chr10:80622838-80640749	+	protein_coding	13.6581	19.3603	17.8912	18.014
ENSMUSG00000003346.14	Abhd17a	chr10:80583654-80590341	-	protein_coding	10.9366	23.0925	15.8808	26.5347
ENSMUSG00000003348.10	Mob3a	chr10:80685253-80701977	-	protein_coding	7.21105	8.37714	2.49068	7.76375
ENSMUSG00000003352.13	Cacnb3	chr15:98632220-98644530	+	protein_coding	4.41796	7.86405	4.77795	3.99241
ENSMUSG00000003354.5	Ccdc65	chr15:98708207-98723326	+	protein_coding	1.70704	2.7594	0.567565	0.926531
ENSMUSG00000003355.6	Fkbp11	chr15:98724373-98728198	-	protein_coding	3.52294	4.9319	1.03677	4.78902
ENSMUSG00000003360.14	Ddx23	chr15:98645134-98662889	-	protein_coding	11.863	14.4038	14.6079	13.7741
ENSMUSG00000003363.15	Pld3	chr7:27532000-27553218	-	protein_coding	12.6462	26.6326	12.6385	18.9273
ENSMUSG00000003378.9	Grik5	chr7:25009849-25072346	-	protein_coding	3.11735	3.68623	4.83689	3.44282
ENSMUSG00000003379.7	Cd79a	chr7:24897381-24902197	+	protein_coding	6.13206	5.1745	3.00819	14.9149
ENSMUSG00000003380.11	Rabac1	chr7:24969752-24972754	-	protein_coding	22.8559	50.129	68.2649	68.759
ENSMUSG00000003382.18	Etv3	chr3:87525407-87540156	+	protein_coding	6.86262	6.94603	1.27372	5.76853
ENSMUSG00000003402.14	Prkcsh	chr9:22002806-22014222	+	protein_coding	9.32373	15.1438	5.52876	9.23028
ENSMUSG00000003418.11	St8sia6	chr2:13651021-13794064	-	protein_coding	0.752129	0.493053	0.0559064	0.59509
ENSMUSG00000003420.8	Fcgrt	chr7:45092990-45103851	-	protein_coding	15.2274	22.9187	19.8035	24.3231
ENSMUSG00000003421.13	Nosip	chr7:45062429-45078210	+	protein_coding	7.62258	10.691	7.12051	10.6029
ENSMUSG00000003423.15	Pih1d1	chr7:45154303-45160065	+	protein_coding	4.00286	7.53846	7.93592	10.5662
ENSMUSG00000003429.11	Rps11	chr7:45122379-45124439	-	protein_coding	78.2526	110.713	30.8389	145.168
ENSMUSG00000003435.9	Supt5	chr7:28314891-28338746	-	protein_coding	15.0491	16.7985	11.5519	15.469
ENSMUSG00000003437.14	Paf1	chr7:28392951-28399388	+	protein_coding	12.4066	12.4907	4.58904	9.00324
ENSMUSG00000003438.17	Timm50	chr7:28305516-28312072	-	protein_coding	2.42283	4.43355	3.94393	4.45387
ENSMUSG00000003444.8	Med29	chr7:28386146-28392708	-	protein_coding	3.08687	5.64035	2.16091	5.88341
ENSMUSG00000003452.15	Bicd1	chr6:149408886-149563329	+	protein_coding	2.08625	1.33821	0.224232	0.590516
ENSMUSG00000003458.12	Ncstn	chr1:172066013-172082795	-	protein_coding	18.3645	20.4829	12.4848	18.141
ENSMUSG00000003464.13	Pex19	chr1:172126755-172136493	+	protein_coding	10.9564	10.6426	9.7829	11.0158
ENSMUSG00000003469.9	Phyhip	chr14:70457476-70468832	+	protein_coding	0.616656	2.00455	0.264924	0.580505
ENSMUSG00000003477.5	Inmt	chr6:55170626-55175043	-	protein_coding	404.442	382.619	295.453	547.935
ENSMUSG00000003484.4	Cyp4f18	chr8:71988482-72009626	-	protein_coding	0.800589	1.32725	1.53613	2.58029
ENSMUSG00000003500.13	Impdh1	chr6:29200434-29216364	-	protein_coding	21.1584	15.9103	23.2153	26.7231
ENSMUSG00000003518.13	Dusp3	chr11:101971143-101987013	-	protein_coding	33.7949	19.3913	22.1285	19.5507
ENSMUSG00000003526.11	Prodh	chr16:18060357-18090203	-	protein_coding	5.20566	4.18313	9.31287	7.27495
ENSMUSG00000003527.8	Dgcr14	chr16:17900711-17911348	-	protein_coding	5.16715	6.99904	6.40708	7.13408
ENSMUSG00000003528.14	Slc25a1	chr16:17925211-17928219	-	protein_coding	9.59518	19.1627	5.49533	9.88644
ENSMUSG00000003531.14	Dgcr6	chr16:18052860-18071632	+	protein_coding	3.83777	4.55617	3.98434	3.74164
ENSMUSG00000003534.17	Ddr1	chr17:35681567-35704621	-	protein_coding	9.84565	19.2736	11.5312	12.0789
ENSMUSG00000003541.6	Ier3	chr17:35821684-35822923	+	protein_coding	31.5894	64.6014	27.1724	88.8643
ENSMUSG00000003545.3	Fosb	chr7:19302696-19310051	-	protein_coding	0.855554	6.10743	0.242806	0.934914
ENSMUSG00000003546.9	Klc4	chr17:46630631-46645144	-	protein_coding	9.18842	13.42	11.6275	12.3288
ENSMUSG00000003549.9	Ercc1	chr7:19344778-19356524	+	protein_coding	2.88943	2.75153	4.17766	4.91682
ENSMUSG00000003559.7	As3mt	chr19:46707443-46741095	+	protein_coding	12.1108	13.308	4.03487	8.09823
ENSMUSG00000003573.15	Homer3	chr8:70282827-70294361	+	protein_coding	4.82876	6.97581	3.74745	5.69009
ENSMUSG00000003575.13	Crtc1	chr8:70382355-70439579	-	protein_coding	1.31899	1.70004	1.28723	0.904173
ENSMUSG00000003581.14	Rnf215	chr11:4135202-4141172	+	protein_coding	16.8847	18.3716	14.9915	22.5156
ENSMUSG00000003585.13	Sec14l2	chr11:4097039-4123415	-	protein_coding	5.56444	10.1441	4.45829	7.09116
ENSMUSG00000003604.14	Aven	chr2:112492964-112634573	+	protein_coding	2.08249	2.71157	1.61095	2.0156
ENSMUSG00000003617.16	Cp	chr3:19957054-20009145	+	protein_coding	22.2166	13.7261	2.71732	12.6252
ENSMUSG00000003623.4	Crot	chr5:8966033-8997324	-	protein_coding	6.76003	5.60972	1.30295	4.49261
ENSMUSG00000003644.17	Rps6ka1	chr4:133847290-133887797	-	protein_coding	10.083	12.9093	16.3744	15.9307
ENSMUSG00000003660.10	Snrnp200	chr2:127208386-127240451	+	protein_coding	23.2102	25.8881	19.3987	26.5982
ENSMUSG00000003662.10	Ciao1	chr2:127240938-127247816	-	protein_coding	9.41938	8.15562	3.71434	8.63137
ENSMUSG00000003665.6	Has1	chr17:17843328-17855188	-	protein_coding	1.74426	3.98313	0.438303	2.67718
ENSMUSG00000003680.15	Taf6l	chr19:8772522-8786417	-	protein_coding	1.76876	2.83491	1.75026	3.41223
ENSMUSG00000003721.14	Insig2	chr1:121304353-121332589	-	protein_coding	8.25643	7.19734	2.28141	5.38542
ENSMUSG00000003731.13	Kpna6	chr4:129643980-129672767	-	protein_coding	10.5043	10.9151	4.95942	9.0075
ENSMUSG00000003746.16	Man1a	chr10:53904785-54076609	-	protein_coding	10.0667	10.635	6.02286	7.8182
ENSMUSG00000003752.9	Itpkc	chr7:27207172-27228661	-	protein_coding	1.61405	2.67097	3.94757	3.23657
ENSMUSG00000003762.13	Coq8b	chr7:27233023-27257950	+	protein_coding	3.41632	4.39728	4.65136	4.10974
ENSMUSG00000003778.14	Brd8	chr18:34598615-34624601	-	protein_coding	8.82151	5.22363	2.58704	6.66834
ENSMUSG00000003779.15	Kif20a	chr18:34624624-34633265	+	protein_coding	0.317954	0.872392	0.275911	0.803915
ENSMUSG00000003808.18	Farsa	chr8:84856989-84869257	+	protein_coding	2.98616	2.82558	1.91832	3.26682
ENSMUSG00000003809.14	Gcdh	chr8:84886393-84893921	-	protein_coding	6.08316	6.65844	1.39008	6.32224
ENSMUSG00000003810.12	Mast2	chr4:116306762-116464183	-	protein_coding	7.90034	9.00856	8.78481	7.91211
ENSMUSG00000003812.13	Dnase2a	chr8:84908560-84922915	+	protein_coding	7.7054	9.30714	4.69023	6.29101
ENSMUSG00000003813.15	Rad23a	chr8:84834019-84840665	-	protein_coding	10.2567	13.8607	8.04157	10.4305
ENSMUSG00000003814.8	Calr	chr8:84841850-84846934	-	protein_coding	83.2765	109.542	37.7448	67.9272
ENSMUSG00000003824.12	Syce2	chr8:84872111-84888221	+	protein_coding	0.76543	1.0016	0.691645	1.04855
ENSMUSG00000003847.16	Nfat5	chr8:107293470-107379517	+	protein_coding	10.2283	6.69491	4.31062	7.53991
ENSMUSG00000003848.14	Nob1	chr8:107412486-107425051	-	protein_coding	1.97409	2.12339	2.08966	3.36209
ENSMUSG00000003849.8	Nqo1	chr8:107388225-107403206	-	protein_coding	3.2143	3.71145	0.788624	2.65667
ENSMUSG00000003865.16	Gys1	chr7:45434844-45456619	+	protein_coding	4.67963	8.15986	2.89617	4.92765
ENSMUSG00000003868.14	Ruvbl2	chr7:45421760-45438096	-	protein_coding	6.75278	9.53516	8.15328	9.28512
ENSMUSG00000003873.11	Bax	chr7:45461697-45466898	-	protein_coding	7.98739	13.7205	9.89243	13.8271
ENSMUSG00000003882.5	Il7r	chr15:9505788-9530176	-	protein_coding	5.78637	2.66232	1.278	4.27186
ENSMUSG00000003923.14	Tfam	chr10:71225464-71238280	-	protein_coding	4.81421	4.45635	1.22386	3.75681
ENSMUSG00000003929.10	Zfp81	chr17:33329342-33358878	-	protein_coding	4.83745	2.22559	0.821293	1.58233
ENSMUSG00000003948.17	Mmd	chr11:90249456-90278589	+	protein_coding	16.6742	13.7162	4.44847	10.3057
ENSMUSG00000003949.16	Hlf	chr11:90336536-90390895	-	protein_coding	5.41025	2.59707	1.10105	1.52245
ENSMUSG00000003955.7	Fam162a	chr16:36043844-36071515	-	protein_coding	26.612	26.6071	7.60119	21.3638
ENSMUSG00000003970.8	Rpl8	chr15:76904071-76906318	+	protein_coding	206.788	415.339	265.415	496.299
ENSMUSG00000003992.14	Ssbp2	chr13:91460283-91703429	+	protein_coding	3.34602	2.82602	0.429901	1.93036
ENSMUSG00000004018.9	Fancl	chr11:26386135-26471876	+	protein_coding	3.1543	2.68152	0.469322	1.92993
ENSMUSG00000004032.10	Gstm5	chr3:107895821-107898686	+	protein_coding	2.38395	3.4412	1.3086	3.00973
ENSMUSG00000004035.12	Gstm7	chr3:107926334-107931817	-	protein_coding	1.68501	1.45183	0.675293	0.667961
ENSMUSG00000004040.16	Stat3	chr11:100885098-100939540	-	protein_coding	14.2181	17.375	12.8074	17.6822
ENSMUSG00000004043.14	Stat5a	chr11:100859351-100885169	+	protein_coding	2.38551	2.7164	2.0839	2.57436
ENSMUSG00000004044.9	Cavin1	chr11:100956733-100970887	-	protein_coding	135.552	165.859	191.955	138.875
ENSMUSG00000004054.8	Map3k11	chr19:5689131-5702862	+	protein_coding	13.4775	22.08	27.4275	19.2983
ENSMUSG00000004056.15	Akt2	chr7:27591552-27640826	+	protein_coding	9.71202	12.8905	6.39279	6.74409
ENSMUSG00000004069.16	Dnaja3	chr16:4639989-4707695	+	protein_coding	8.73321	9.46448	3.56158	6.79284
ENSMUSG00000004070.15	Hmox2	chr16:4726361-4766742	+	protein_coding	8.7417	13.3008	6.59395	12.0443
ENSMUSG00000004071.12	Cdip1	chr16:4750348-4790292	-	protein_coding	7.09914	6.03231	1.98817	7.69842
ENSMUSG00000004085.14	Map3k20	chr2:72285637-72442610	+	protein_coding	22.456	15.9477	7.98046	14.7391
ENSMUSG00000004096.9	Cwc15	chr9:14500617-14510577	+	protein_coding	27.0338	27.3804	7.61815	23.8207
ENSMUSG00000004098.7	Col5a3	chr9:20770050-20815067	-	protein_coding	0.425832	0.692653	0.344291	0.0638105
ENSMUSG00000004099.16	Dnmt1	chr9:20907209-20959888	-	protein_coding	8.02964	9.25484	5.59552	7.04971
ENSMUSG00000004100.12	Ppan	chr9:20888175-20892178	+	protein_coding	2.46022	2.9383	1.80463	2.5616
ENSMUSG00000004105.8	Angptl2	chr2:33216069-33247717	+	protein_coding	4.2782	4.3035	4.89592	3.35637
ENSMUSG00000004127.12	Trmt10a	chr3:138143448-138159821	+	protein_coding	0.598196	0.449163	0.0629863	0.392416
ENSMUSG00000004151.17	Etv1	chr12:38779380-38870484	+	protein_coding	1.6676	0.97881	0.227308	1.25195
ENSMUSG00000004187.10	Kifc2	chr15:76660641-76668196	+	protein_coding	3.64059	3.07124	6.72481	3.51527
ENSMUSG00000004207.14	Psap	chr10:60277627-60302597	+	protein_coding	145.199	240.343	158.254	212.948
ENSMUSG00000004221.16	Ikbkg	chrX:74393290-74453854	+	protein_coding	4.88957	4.03941	2.44272	4.14633
ENSMUSG00000004233.14	Wars2	chr3:99141068-99239186	+	protein_coding	1.66309	1.3984	0.553728	0.698126
ENSMUSG00000004263.15	Atn1	chr6:124742544-124756524	-	protein_coding	21.3448	31.2501	21.5912	13.1185
ENSMUSG00000004264.17	Phb2	chr6:124712336-124716950	+	protein_coding	10.5328	14.961	9.49814	15.4596
ENSMUSG00000004266.15	Ptpn6	chr6:124720707-124738714	-	protein_coding	10.2215	10.3995	3.33078	10.7627
ENSMUSG00000004267.16	Eno2	chr6:124760053-124769673	-	protein_coding	0.977661	0.865427	0.921186	0.892147
ENSMUSG00000004268.11	Emg1	chr6:124704085-124712178	-	protein_coding	3.48739	3.55058	2.24113	4.60503
ENSMUSG00000004270.13	Lpcat3	chr6:124663027-124704418	+	protein_coding	9.11708	10.5748	3.79842	10.0907
ENSMUSG00000004285.12	Atp6v1f	chr6:29467718-29470512	+	protein_coding	10.498	25.279	8.13727	27.6131
ENSMUSG00000004317.14	Clcn5	chrX:7153810-7319358	-	protein_coding	2.25222	2.56627	0.662013	2.17207
ENSMUSG00000004319.15	Clcn3	chr8:60910389-60983300	-	protein_coding	6.60324	5.1688	2.18571	4.63461
ENSMUSG00000004328.15	Hif3a	chr7:17031507-17062427	-	protein_coding	3.82187	3.36068	4.77182	7.76609
ENSMUSG00000004356.8	Utp20	chr10:88746607-88826804	-	protein_coding	3.31435	3.74721	1.61673	3.08833
ENSMUSG00000004360.9	9330159F19Rik	chr10:29211606-29230779	+	protein_coding	1.75712	0.886749	0.446841	1.35422
ENSMUSG00000004364.14	Cul3	chr1:80264923-80340480	-	protein_coding	30.217	17.5217	4.44572	14.8753
ENSMUSG00000004383.18	Large1	chr8:72814599-73353540	-	protein_coding	5.43453	5.22636	6.6439	5.11266
ENSMUSG00000004393.10	Ddx56	chr11:6258919-6267772	-	protein_coding	4.95577	6.15316	6.38817	7.62091
ENSMUSG00000004394.12	Tmed4	chr11:6270369-6274870	-	protein_coding	18.8127	21.6322	12.5928	21.7243
ENSMUSG00000004446.12	Bid	chr6:120891930-120916853	-	protein_coding	0.603941	0.587567	0.22733	0.789517
ENSMUSG00000004451.14	Ralb	chr1:119470305-119504794	-	protein_coding	9.25826	9.52927	6.27136	8.73254
ENSMUSG00000004455.16	Ppp1cc	chr5:122158278-122175273	+	protein_coding	14.6339	15.86	25.0302	16.3601
ENSMUSG00000004460.16	Dnajb11	chr16:22857845-22879634	+	protein_coding	15.524	16.4318	4.96596	10.5647
ENSMUSG00000004462.6	Tbccd1	chr16:22813215-22857569	-	protein_coding	3.7299	4.37761	1.50446	3.10174
ENSMUSG00000004473.10	Clec11a	chr7:44302687-44306902	-	protein_coding	0.668276	0.611796	0.327204	0.991015
ENSMUSG00000004500.9	Zfp324	chr7:12965838-12974236	+	protein_coding	2.40881	3.342	1.53632	0.886184
ENSMUSG00000004508.6	Gab2	chr7:97081586-97308946	+	protein_coding	14.5867	12.829	11.0616	17.3457
ENSMUSG00000004530.12	Coro1c	chr5:113842436-113908758	-	protein_coding	14.0546	14.0786	5.4951	10.6395
ENSMUSG00000004535.12	Tax1bp1	chr6:52713729-52766780	+	protein_coding	29.1308	17.8668	3.74766	18.1042
ENSMUSG00000004552.16	Ctse	chr1:131638306-131675505	+	protein_coding	1.89108	1.85997	1.55945	4.48578
ENSMUSG00000004558.15	Ndrg2	chr14:51905271-51914158	-	protein_coding	20.6766	13.3418	9.09679	23.735
ENSMUSG00000004561.14	Mettl17	chr14:51884842-51893039	+	protein_coding	3.08207	2.6789	1.68086	3.05899
ENSMUSG00000004562.16	Arhgef40	chr14:51984719-52006251	+	protein_coding	2.78606	2.44989	5.90825	3.00464
ENSMUSG00000004565.15	Pnpla6	chr8:3515384-3544267	+	protein_coding	5.01318	4.2565	3.81832	4.09529
ENSMUSG00000004567.16	Mcoln1	chr8:3500457-3515232	+	protein_coding	3.86804	3.5656	3.38792	4.22107
ENSMUSG00000004568.12	Arhgef18	chr8:3393006-3456601	+	protein_coding	12.7651	13.8889	10.5734	11.454
ENSMUSG00000004591.16	Pkn2	chr3:142790902-142882004	-	protein_coding	13.5929	8.71783	4.76607	7.78448
ENSMUSG00000004609.11	Cd33	chr7:43524216-43544428	-	protein_coding	4.6099	2.26398	1.76292	5.02159
ENSMUSG00000004610.4	Etfb	chr7:43444083-43457800	+	protein_coding	21.4532	35.6544	21.651	31.7832
ENSMUSG00000004612.9	Nkg7	chr7:43437073-43438249	+	protein_coding	1.10298	2.79854	0.614959	7.35712
ENSMUSG00000004626.14	Stxbp2	chr8:3630955-3643644	+	protein_coding	10.8109	14.1673	7.98263	14.2831
ENSMUSG00000004631.15	Sgce	chr6:4674350-4747207	-	protein_coding	4.68657	4.04557	1.73205	3.16646
ENSMUSG00000004633.17	Chn2	chr6:54039554-54301810	+	protein_coding	2.17794	1.87882	1.65749	1.16207
ENSMUSG00000004637.15	Wwox	chr8:114439655-115352708	+	protein_coding	1.64359	1.5514	0.825299	1.42449
ENSMUSG00000004642.13	Slbp	chr5:33634952-33652574	-	protein_coding	3.18395	2.84166	1.58823	2.26921
ENSMUSG00000004655.5	Aqp1	chr6:55336432-55348555	+	protein_coding	130.923	164.036	119.238	187.2
ENSMUSG00000004661.15	Arid3b	chr9:57790353-57836793	-	protein_coding	3.45184	1.86415	2.45248	2.92947
ENSMUSG00000004665.10	Cnn2	chr10:79988584-79996062	+	protein_coding	70.2134	90.6334	37.8776	78.8839
ENSMUSG00000004667.18	Polr2e	chr10:80035949-80039795	-	protein_coding	8.64739	12.4119	5.78414	13.7022
ENSMUSG00000004677.17	Myo9b	chr8:71272714-71360713	+	protein_coding	16.0162	20.1805	24.4705	21.507
ENSMUSG00000004707.14	Ly9	chr1:171588624-171607410	-	protein_coding	1.01938	1.34179	0.456489	1.71838
ENSMUSG00000004709.14	Cd244	chr1:171559193-171609746	+	protein_coding	0.935118	0.580625	0.298104	0.896369
ENSMUSG00000004730.14	Adgre1	chr17:57358686-57483529	+	protein_coding	4.33615	6.49016	2.00471	5.24644
ENSMUSG00000004748.5	Mtfp1	chr11:4091480-4095445	-	protein_coding	1.94311	2.81073	1.05945	1.90478
ENSMUSG00000004768.14	Rab23	chr1:33719887-33742564	+	protein_coding	2.02008	1.8081	1.20232	1.02093
ENSMUSG00000004771.12	Rab11a	chr9:64715299-64737758	-	protein_coding	21.9257	14.4876	3.26083	14.4665
ENSMUSG00000004788.11	Eif2b2	chr12:85219481-85226628	+	protein_coding	5.86007	11.0685	7.23992	11.1784
ENSMUSG00000004789.10	Dlst	chr12:85110833-85134845	+	protein_coding	5.67586	4.81362	6.21635	8.27289
ENSMUSG00000004791.7	Pgf	chr12:85166635-85177790	-	protein_coding	0.930028	1.20675	1.32968	1.76439
ENSMUSG00000004798.14	Ulk2	chr11:61775649-61855073	-	protein_coding	16.9418	15.2136	9.66209	13.3164
ENSMUSG00000004814.10	Ccl24	chr5:135569937-135573049	-	protein_coding	0.298442	1.17482	0	0.375441
ENSMUSG00000004815.12	Dgkq	chr5:108646693-108669672	-	protein_coding	2.26581	1.99196	3.95162	2.45193
ENSMUSG00000004837.2	Grap	chr11:61653265-61672784	+	protein_coding	24.6699	22.9017	23.8953	37.1871
ENSMUSG00000004843.6	Chmp2b	chr16:65539133-65562697	-	protein_coding	25.4184	27.3236	5.80786	20.089
ENSMUSG00000004846.10	Plod3	chr5:136987019-136996648	+	protein_coding	11.452	17.9452	13.6752	15.2497
ENSMUSG00000004849.14	Ap1s1	chr5:137034993-137046135	-	protein_coding	4.78875	9.06459	2.74445	7.22655
ENSMUSG00000004864.12	Mapk13	chr17:28769307-28778698	+	protein_coding	4.22537	7.83694	6.10927	9.11241
ENSMUSG00000004865.15	Srpk1	chr17:28587648-28622521	-	protein_coding	6.96182	5.78667	3.08569	5.02015
ENSMUSG00000004880.11	Lbr	chr1:181815335-181843046	-	protein_coding	16.2078	12.5501	12.2615	15.6037
ENSMUSG00000004891.16	Nes	chr3:87971078-87980451	+	protein_coding	25.4396	16.2995	24.7874	22.1303
ENSMUSG00000004892.13	Bcan	chr3:87987531-88000230	-	protein_coding	1.6742	2.73405	2.25268	1.76611
ENSMUSG00000004895.9	Prcc	chr3:87858903-87885608	-	protein_coding	12.4865	18.319	9.97155	15.067
ENSMUSG00000004896.16	Rrnad1	chr3:87922601-87930717	-	protein_coding	2.46611	1.5356	1.19336	1.76106
ENSMUSG00000004897.16	Hdgf	chr3:87906321-87916132	+	protein_coding	29.5807	41.1658	24.0245	33.3088
ENSMUSG00000004902.7	Slc25a18	chr6:120773578-120794336	+	protein_coding	0.917947	0.702339	0.672503	0.573474
ENSMUSG00000004929.12	Thop1	chr10:81070035-81082559	+	protein_coding	1.7552	1.84155	2.18154	2.11764
ENSMUSG00000004931.11	Apba3	chr10:81266960-81273246	+	protein_coding	3.61039	3.14628	2.70289	3.5866
ENSMUSG00000004934.14	Pias4	chr10:81153266-81167923	-	protein_coding	3.15408	5.05778	4.45224	4.58474
ENSMUSG00000004936.8	Map2k1	chr9:64185770-64253631	-	protein_coding	11.7012	15.4095	16.7456	14.9507
ENSMUSG00000004937.6	Sgta	chr10:81044075-81060181	-	protein_coding	11.6967	17.9281	11.9567	15.6574
ENSMUSG00000004945.15	Tmem242	chr17:5410870-5440259	-	protein_coding	9.05167	13.368	7.01648	14.0124
ENSMUSG00000004947.15	Dtx2	chr5:135994800-136032872	+	protein_coding	2.69926	2.8555	2.47112	3.0226
ENSMUSG00000004951.10	Hspb1	chr5:135887919-135889563	+	protein_coding	31.2422	54.039	9.3536	58.1823
ENSMUSG00000004952.13	Rasa4	chr5:136083916-136111860	+	protein_coding	0.979454	1.10418	3.29008	2.44084
ENSMUSG00000004961.7	Syt5	chr7:4539765-4547541	-	protein_coding	1.09912	2.67674	0.799795	1.47507
ENSMUSG00000004980.16	Hnrnpa2b1	chr6:51460932-51469894	-	protein_coding	59.3716	35.7408	17.3202	30.5756
ENSMUSG00000004994.12	Ccdc130	chr8:84257795-84270380	-	protein_coding	2.72559	1.96706	2.23089	2.05588
ENSMUSG00000004996.9	Mri1	chr8:84249906-84257326	-	protein_coding	1.86324	2.04421	2.88375	3.09853
ENSMUSG00000005034.15	Prkacb	chr3:146729574-146812990	-	protein_coding	13.9953	6.05332	4.72522	7.42401
ENSMUSG00000005043.13	Sgsh	chr11:119343425-119355536	-	protein_coding	6.08187	6.42599	3.22876	3.99488
ENSMUSG00000005045.16	Chd5	chr4:152338651-152390194	+	protein_coding	0.538506	1.11645	1.17306	0.750988
ENSMUSG00000005054.7	Cstb	chr10:78425669-78427622	+	protein_coding	24.5767	38.901	6.90181	37.7829
ENSMUSG00000005057.13	Sh2b2	chr5:136218147-136246556	-	protein_coding	0.279535	0.408337	0.565644	0.682962
ENSMUSG00000005069.12	Pex5	chr6:124396816-124415067	-	protein_coding	5.64501	7.69303	7.78701	8.39501
ENSMUSG00000005078.16	Jkamp	chr12:72085589-72101461	+	protein_coding	6.15894	5.17474	1.05354	3.80056
ENSMUSG00000005087.17	Cd44	chr2:102811141-102901665	-	protein_coding	19.8691	15.8246	5.28876	12.3159
ENSMUSG00000005089.15	Slc1a2	chr2:102658659-102790784	+	protein_coding	1.4073	1.19648	0.772345	0.440033
ENSMUSG00000005102.13	Eif2ak4	chr2:118388618-118475234	+	protein_coding	7.64586	5.96138	5.97865	9.14593
ENSMUSG00000005103.12	Wdr1	chr5:38526813-38563221	-	protein_coding	12.6226	15.4528	6.06726	10.7167
ENSMUSG00000005107.13	Slc2a9	chr5:38349273-38503143	-	protein_coding	1.47184	1.29485	1.23753	1.45598
ENSMUSG00000005124.9	Wisp1	chr15:66891320-66923201	+	protein_coding	2.03367	0.580098	0.36938	0.387965
ENSMUSG00000005125.12	Ndrg1	chr15:66929321-66969640	-	protein_coding	3.57286	4.27895	2.68372	3.64409
ENSMUSG00000005142.10	Man2b1	chr8:85083270-85098282	+	protein_coding	10.5989	15.5577	6.10552	11.7735
ENSMUSG00000005148.8	Klf5	chr14:99298691-99315036	+	protein_coding	18.2856	23.745	9.06164	11.0845
ENSMUSG00000005150.16	Wdr83	chr8:85075035-85081306	-	protein_coding	2.87493	3.28818	2.18093	2.99589
ENSMUSG00000005161.15	Prdx2	chr8:84969587-84974834	+	protein_coding	13.9464	16.7989	7.67372	17.1876
ENSMUSG00000005198.15	Polr2a	chr11:69733997-69758637	-	protein_coding	38.1254	47.1699	22.7496	34.3479
ENSMUSG00000005204.12	Senp3	chr11:69673115-69682084	-	protein_coding	9.34734	13.12	7.70599	14.6531
ENSMUSG00000005225.15	Plekha8	chr6:54595111-54645839	+	protein_coding	6.33464	3.87499	2.8516	3.58906
ENSMUSG00000005237.14	Dnah2	chr11:69420809-69549110	-	protein_coding	1.81445	1.52674	0.888259	0.843966
ENSMUSG00000005251.14	Ripk4	chr16:97741933-97763737	-	protein_coding	7.98475	10.2009	6.42088	10.6226
ENSMUSG00000005262.12	Ufd1	chr16:18811779-18835261	+	protein_coding	6.07678	5.68591	3.55001	7.09093
ENSMUSG00000005267.13	Zfp287	chr11:62700356-62731905	-	protein_coding	1.74117	0.856747	0.944787	1.24253
ENSMUSG00000005299.6	Letm1	chr5:33739673-33782817	-	protein_coding	4.59132	4.74581	4.26558	4.26326
ENSMUSG00000005312.15	Ubqln1	chr13:58176156-58215653	-	protein_coding	26.2991	27.7321	10.7598	21.772
ENSMUSG00000005320.9	Fgfr4	chr13:55152640-55168759	+	protein_coding	5.76641	3.64145	5.52817	3.7671
ENSMUSG00000005354.15	Txn2	chr15:77915047-77929006	-	protein_coding	3.32781	3.41225	1.82758	3.55841
ENSMUSG00000005360.14	Slc1a3	chr15:8634124-8710764	-	protein_coding	3.73719	3.78591	1.34265	2.24715
ENSMUSG00000005362.14	Crbn	chr6:106780201-106800077	-	protein_coding	7.24439	5.38053	1.57047	5.79793
ENSMUSG00000005370.3	Msh6	chr17:87975050-87990883	+	protein_coding	7.3958	7.35232	2.45628	5.96353
ENSMUSG00000005371.14	Fbxo11	chr17:87990859-88065291	-	protein_coding	32.3581	20.5756	4.9267	16.5355
ENSMUSG00000005373.13	Mlxipl	chr5:135089890-135138382	+	protein_coding	1.02191	0.921448	0.864222	0.735897
ENSMUSG00000005374.13	Tbl2	chr5:135149657-135165760	+	protein_coding	2.62291	2.90486	2.00374	2.53893
ENSMUSG00000005378.17	Bud23	chr5:135052957-135064959	-	protein_coding	2.50782	3.26738	1.5169	3.51031
ENSMUSG00000005397.8	Nid1	chr13:13437551-13512269	+	protein_coding	27.3677	18.4	13.0132	19.8993
ENSMUSG00000005410.6	Mcm5	chr8:75109569-75128439	+	protein_coding	1.39543	2.36936	1.17148	2.08589
ENSMUSG00000005413.8	Hmox1	chr8:75093621-75100589	+	protein_coding	8.23586	13.2679	4.37912	8.5542
ENSMUSG00000005417.17	Mprip	chr11:59661305-59780860	+	protein_coding	50.2111	52.453	41.4774	41.2459
ENSMUSG00000005442.13	Cic	chr7:25267704-25294159	+	protein_coding	12.3543	16.4439	15.2856	10.3585
ENSMUSG00000005447.12	Pafah1b3	chr7:25295049-25297986	-	protein_coding	3.31467	4.84264	3.24407	5.14935
ENSMUSG00000005465.9	Il27ra	chr8:84030294-84042589	-	protein_coding	0.914398	1.11432	1.07962	1.10042
ENSMUSG00000005469.10	Prkaca	chr8:83972993-83996443	+	protein_coding	22.5824	35.2631	12.7615	18.1308
ENSMUSG00000005470.8	Asf1b	chr8:83955507-83970197	+	protein_coding	0.327111	0.677607	0	1.01933
ENSMUSG00000005481.18	Ddx39	chr8:83715177-83726892	+	protein_coding	1.87857	2.11424	1.47173	2.32117
ENSMUSG00000005483.10	Dnajb1	chr8:83608193-83612653	+	protein_coding	7.62651	11.7435	6.81617	12.8987
ENSMUSG00000005501.14	Usp40	chr1:87945119-88008551	-	protein_coding	4.78703	2.71	1.46788	3.11852
ENSMUSG00000005505.12	Kbtbd4	chr2:90904740-90911626	+	protein_coding	3.21154	4.08249	1.99013	3.92228
ENSMUSG00000005506.16	Celf1	chr2:90940382-91019497	+	protein_coding	13.4025	11.5963	4.6909	8.42429
ENSMUSG00000005510.9	Ndufs3	chr2:90894634-90904827	-	protein_coding	9.12017	11.8141	2.41122	9.0705
ENSMUSG00000005514.14	Por	chr5:135670033-135735326	+	protein_coding	55.5547	70.6653	34.4242	64.5926
ENSMUSG00000005533.10	Igf1r	chr7:67952827-68233668	+	protein_coding	15.803	11.5371	8.47253	11.5978
ENSMUSG00000005534.10	Insr	chr8:3122061-3279617	-	protein_coding	14.9631	7.93931	9.24348	9.60966
ENSMUSG00000005540.10	Fcer2a	chr8:3681737-3694175	-	protein_coding	1.93808	1.18794	0.234367	1.7915
ENSMUSG00000005547.14	Cyp2a5	chr7:26835305-26843548	+	protein_coding	13.4948	29.167	9.4279	23.6928
ENSMUSG00000005566.14	Trim28	chr7:12999114-13031035	+	protein_coding	13.6176	19.0056	17.0454	19.5418
ENSMUSG00000005575.16	Ube2m	chr7:13035120-13038275	-	protein_coding	9.4277	12.5265	7.39591	11.2051
ENSMUSG00000005580.11	Adcy9	chr16:4287529-4420498	-	protein_coding	10.7327	9.92275	8.04813	7.52043
ENSMUSG00000005583.16	Mef2c	chr13:83504034-83667080	+	protein_coding	2.32599	1.12285	0.180001	1.32107
ENSMUSG00000005609.16	Ctr9	chr7:111028951-111056377	+	protein_coding	5.7051	5.30636	2.49317	4.417
ENSMUSG00000005610.17	Eif4g2	chr7:111067750-111083030	-	protein_coding	53.2069	43.5692	17.945	54.016
ENSMUSG00000005611.15	Mrvi1	chr7:110868266-110982461	-	protein_coding	0.702274	0.772233	0.875158	0.606211
ENSMUSG00000005615.14	Pcyt1a	chr16:32430921-32475070	+	protein_coding	16.84	18.0255	4.70585	15.5498
ENSMUSG00000005621.11	Zfp592	chr7:80993681-81045164	+	protein_coding	11.5991	10.6761	8.83165	11.8328
ENSMUSG00000005625.15	Psmd4	chr3:95032694-95042614	-	protein_coding	13.8108	18.2855	19.386	22.4533
ENSMUSG00000005628.12	Tmod4	chr3:95124476-95129209	+	protein_coding	1.01755	0.966834	0	0.758718
ENSMUSG00000005656.9	Snx6	chr12:54746349-54795703	-	protein_coding	14.2634	10.2088	3.0827	9.29262
ENSMUSG00000005667.8	Mthfd2	chr6:83305691-83325908	-	protein_coding	0.400399	0.714906	0.727126	1.45341
ENSMUSG00000005672.12	Kit	chr5:75574916-75656722	+	protein_coding	22.654	11.0228	11.1512	16.9797
ENSMUSG00000005674.9	Tomm40l	chr1:171216011-171222514	-	protein_coding	2.06421	2.44986	1.15515	1.97116
ENSMUSG00000005682.9	Pan2	chr10:128303335-128321358	+	protein_coding	5.71115	2.97376	3.39881	3.94443
ENSMUSG00000005683.8	Cs	chr10:128337734-128362479	+	protein_coding	15.2579	17.5484	6.10807	15.0899
ENSMUSG00000005686.17	Ampd3	chr7:110768206-110812405	+	protein_coding	6.08328	4.3835	6.40206	9.20516
ENSMUSG00000005687.14	Bcas2	chr3:103171655-103179166	+	protein_coding	4.77315	5.12739	1.21098	3.76986
ENSMUSG00000005698.15	Ctcf	chr8:105636568-105682922	+	protein_coding	20.6099	14.6953	5.83102	14.1792
ENSMUSG00000005699.16	Pard6a	chr8:105701148-105703496	+	protein_coding	0.96218	1.90285	1.2756	2.07868
ENSMUSG00000005705.10	Agrp	chr8:105566698-105637393	-	protein_coding	0.369618	0.857134	0.0462355	0.379312
ENSMUSG00000005718.7	Tfap4	chr16:4544661-4559720	-	protein_coding	2.98941	3.65974	1.96889	2.518
ENSMUSG00000005732.14	Ranbp1	chr16:18239784-18248732	-	protein_coding	18.405	18.2204	8.24549	16.2498
ENSMUSG00000005763.15	Cd247	chr1:165788681-165877277	+	protein_coding	0.717272	0.487039	0.0540544	0.706777
ENSMUSG00000005774.12	Rfx5	chr3:94954075-94961561	+	protein_coding	5.48646	4.16215	2.91389	1.85859
ENSMUSG00000005779.12	Psmb4	chr3:94884093-94886961	-	protein_coding	19.6125	27.7902	13.7715	33.9556
ENSMUSG00000005800.3	Mmp8	chr9:7558456-7568485	+	protein_coding	2.02422	1.73959	1.83297	12.3357
ENSMUSG00000005802.12	Slc30a4	chr2:122681233-122702663	-	protein_coding	8.7486	5.91712	4.50113	6.96511
ENSMUSG00000005803.14	Sqor	chr2:122765237-122809569	+	protein_coding	7.94414	8.14531	2.68853	7.91242
ENSMUSG00000005804.14	Bloc1s6	chr2:122738503-122749475	+	protein_coding	5.57363	4.27255	0.889724	3.86619
ENSMUSG00000005813.12	Metap1	chr3:138458956-138489515	-	protein_coding	5.99657	4.56578	1.09283	3.35912
ENSMUSG00000005823.8	Gpr108	chr17:57234914-57247641	-	protein_coding	13.6653	17.7478	14.9603	17.3254
ENSMUSG00000005824.6	Tnfsf14	chr17:57189492-57194189	-	protein_coding	0.196901	0.763045	0	1.00995
ENSMUSG00000005836.8	Gata6	chr18:11052510-11085635	+	protein_coding	18.324	25.145	13.1154	17.9605
ENSMUSG00000005846.11	Rsl1d1	chr16:11192970-11203331	-	protein_coding	17.2593	14.9336	5.51545	15.5903
ENSMUSG00000005864.7	Cnga2	chrX:71991849-72010218	+	protein_coding	0.538804	0.570416	0.38306	0.27144
ENSMUSG00000005871.14	Apc	chr18:34220924-34322189	+	protein_coding	21.7785	8.00263	7.23582	7.32447
ENSMUSG00000005873.5	Reep5	chr18:34344889-34373415	-	protein_coding	29.4432	34.2049	11.0854	29.0387
ENSMUSG00000005881.13	Ergic3	chr2:156008045-156018279	+	protein_coding	16.5943	25.0197	17.2407	27.355
ENSMUSG00000005882.18	Uqcc1	chr2:155846894-155930310	-	protein_coding	2.82606	2.83974	1.64101	2.0313
ENSMUSG00000005886.14	Ncoa2	chr1:13139105-13374083	-	protein_coding	8.38441	7.22051	2.98399	6.19099
ENSMUSG00000005893.14	Nr2c2	chr6:92091390-92174294	+	protein_coding	11.3027	7.99633	4.53176	8.01156
ENSMUSG00000005897.14	Nr2c1	chr10:94148023-94197211	+	protein_coding	4.81177	4.43263	1.104	2.87077
ENSMUSG00000005899.12	Smpd4	chr16:17619354-17644828	+	protein_coding	2.5814	2.31534	1.67513	2.11405
ENSMUSG00000005907.14	Pex1	chr5:3596066-3637232	+	protein_coding	1.57722	1.16936	0.925052	1.11686
ENSMUSG00000005936.18	Kctd20	chr17:28951950-28969549	+	protein_coding	14.2277	11.6222	5.48077	7.8219
ENSMUSG00000005947.11	Itgae	chr11:73090583-73147446	+	protein_coding	2.01795	1.69215	0.633429	1.69965
ENSMUSG00000005949.9	Ctns	chr11:73183596-73199042	-	protein_coding	5.43791	5.21079	1.99341	5.72875
ENSMUSG00000005950.14	P2rx5	chr11:73160421-73172685	+	protein_coding	1.42704	2.99432	0.880392	1.78092
ENSMUSG00000005951.13	Shpk	chr11:73199460-73224511	+	protein_coding	0.988089	1.51745	1.54755	1.66945
ENSMUSG00000005958.14	Ephb3	chr16:21204755-21223305	+	protein_coding	4.27367	6.76715	4.19213	4.00272
ENSMUSG00000005968.14	Tuft1	chr3:94612757-94658872	-	protein_coding	7.35868	10.403	4.54814	7.43131
ENSMUSG00000005973.6	Rcn1	chr2:105386291-105399319	-	protein_coding	20.1015	19.2184	12.8208	18.0987
ENSMUSG00000005981.11	Trap1	chr16:4039971-4077827	-	protein_coding	17.2321	21.8521	9.66949	18.1067
ENSMUSG00000005982.13	Naa60	chr16:3872375-3904780	+	protein_coding	7.05275	5.56143	4.30114	7.71948
ENSMUSG00000005983.15	1700037C18Rik	chr16:3895179-3908689	-	protein_coding	1.12855	1.07377	1.14643	0.426463
ENSMUSG00000005986.15	Ankrd13d	chr19:4270180-4283137	-	protein_coding	1.1536	1.08923	1.83184	0.963548
ENSMUSG00000006005.17	Tpr	chr1:150392838-150449935	+	protein_coding	28.173	20.843	6.51568	15.6324
ENSMUSG00000006010.14	BC003331	chr1:150361305-150393080	-	protein_coding	12.3917	8.26086	2.42033	6.50197
ENSMUSG00000006014.16	Prg4	chr1:150449412-150466165	-	protein_coding	0.957555	0.914281	0.0918557	0.464587
ENSMUSG00000006019.15	Dhx34	chr7:16197147-16222037	-	protein_coding	3.26027	4.42225	4.75157	4.3192
ENSMUSG00000006021.5	Kptn	chr7:16119895-16127516	+	protein_coding	2.18112	2.41522	2.36611	2.63802
ENSMUSG00000006024.13	Napa	chr7:16098458-16117975	+	protein_coding	11.5714	13.465	7.72478	12.738
ENSMUSG00000006050.11	Sra1	chr18:36666681-36679366	-	protein_coding	4.53325	4.71014	5.504	5.33428
ENSMUSG00000006057.15	Atp5g1	chr11:96068852-96075670	-	protein_coding	1.69571	2.79145	1.20214	2.30869
ENSMUSG00000006058.10	Snf8	chr11:96034885-96047430	+	protein_coding	8.3083	7.39076	5.6304	8.58526
ENSMUSG00000006095.12	Tbcb	chr7:30224131-30232272	-	protein_coding	11.3144	17.2867	3.80205	15.6388
ENSMUSG00000006127.9	Inpp5k	chr11:75630988-75648871	+	protein_coding	13.6443	7.10877	6.10468	10.2022
ENSMUSG00000006134.3	Crkl	chr16:17451987-17486255	+	protein_coding	10.9223	11.3627	8.11586	10.1685
ENSMUSG00000006154.13	Eps8l1	chr7:4460674-4480487	+	protein_coding	9.41409	11.5804	8.75232	8.82045
ENSMUSG00000006169.19	Clint1	chr11:45852051-45910625	+	protein_coding	13.6956	13.0483	4.8797	12.7423
ENSMUSG00000006191.17	Cdkal1	chr13:29191746-29855674	-	protein_coding	3.32717	1.92958	1.02094	2.30155
ENSMUSG00000006205.13	Htra1	chr7:130936111-130985660	+	protein_coding	10.0348	15.8141	6.09512	11.8892
ENSMUSG00000006215.12	Zbtb17	chr4:141444654-141467930	+	protein_coding	2.43549	4.13051	3.48201	3.53133
ENSMUSG00000006219.12	Fblim1	chr4:141576062-141606096	-	protein_coding	2.84825	1.85008	1.97556	3.03782
ENSMUSG00000006221.7	Hspb7	chr4:141420779-141425311	+	protein_coding	2.62773	2.51043	2.25116	3.73699
ENSMUSG00000006235.6	Epor	chr9:21958897-21963506	-	protein_coding	0.237537	0.991858	0.84391	1.17908
ENSMUSG00000006241.16	Ccdc159	chr9:21927471-21935872	+	protein_coding	1.89866	1.41938	1.73581	1.64891
ENSMUSG00000006262.15	Mob1b	chr5:88720855-88764220	+	protein_coding	9.33818	5.59291	1.17575	3.7707
ENSMUSG00000006273.14	Atp6v1b2	chr8:69088646-69113711	+	protein_coding	16.7142	26.6496	8.70315	19.0352
ENSMUSG00000006276.10	Eps15l1	chr8:72340999-72421460	-	protein_coding	10.6035	7.69055	5.94607	7.87781
ENSMUSG00000006281.8	Tep1	chr14:50824059-50870560	-	protein_coding	5.56492	6.77948	4.50265	4.74664
ENSMUSG00000006288.8	Ttc5	chr14:50765415-50785519	-	protein_coding	5.04543	5.47656	4.90134	6.32413
ENSMUSG00000006289.14	Osgep	chr14:50906478-50924893	-	protein_coding	5.01677	4.04616	1.12331	3.75226
ENSMUSG00000006299.13	Aamp	chr1:74279840-74284738	-	protein_coding	16.3385	27.4383	25.4842	22.4709
ENSMUSG00000006301.17	Tmbim1	chr1:74288247-74305622	-	protein_coding	10.6388	10.5513	5.52525	4.78137
ENSMUSG00000006304.14	Arpc2	chr1:74236084-74268209	+	protein_coding	91.9864	86.3718	23.6471	80.5681
ENSMUSG00000006307.16	Kmt2b	chr7:30568858-30588726	-	protein_coding	8.33099	11.7037	10.1785	6.79723
ENSMUSG00000006310.10	Zbtb32	chr7:30589681-30598909	-	protein_coding	2.04799	1.69844	0.895889	1.95626
ENSMUSG00000006313.5	Upk1a	chr7:30603092-30612847	-	protein_coding	0.801426	2.91529	0.232837	0.899193
ENSMUSG00000006315.9	Tmem147	chr7:30727701-30729540	-	protein_coding	8.39378	15.8677	4.15315	16.5291
ENSMUSG00000006333.14	Rps9	chr7:3703993-3706897	+	protein_coding	73.5609	106.854	83.7788	180.027
ENSMUSG00000006335.16	Tfpt	chr7:3620324-3629929	-	protein_coding	3.52565	4.43838	2.24717	3.61723
ENSMUSG00000006342.15	Susd2	chr10:75636706-75644008	-	protein_coding	1.54314	2.95505	1.47335	1.84697
ENSMUSG00000006344.17	Ggt5	chr10:75589340-75617200	+	protein_coding	0.91094	0.96325	0.726784	0.703247
ENSMUSG00000006356.10	Crip2	chr12:113140236-113145506	+	protein_coding	64.0133	93.2962	16.8175	75.6052
ENSMUSG00000006360.11	Crip1	chr12:113146316-113153879	+	protein_coding	22.8047	51.1017	34.9225	60.2564
ENSMUSG00000006362.16	Cbfa2t3	chr8:122625141-122699109	-	protein_coding	9.4315	6.80633	8.09703	7.10731
ENSMUSG00000006369.14	Fbln1	chr15:85205949-85286535	+	protein_coding	4.4493	6.39614	2.86022	3.78125
ENSMUSG00000006373.10	Pgrmc1	chrX:36598206-36606079	+	protein_coding	83.6831	85.9681	19.7931	59.4196
ENSMUSG00000006378.14	Gcat	chr15:79030874-79042531	+	protein_coding	1.34512	2.69554	1.08959	1.32136
ENSMUSG00000006386.15	Tek	chr4:94739289-94874976	+	protein_coding	86.5883	46.0591	30.1609	53.8157
ENSMUSG00000006390.15	Elovl1	chr4:118428093-118432953	+	protein_coding	20.2903	23.3436	9.97177	16.2735
ENSMUSG00000006392.16	Med8	chr4:118409337-118415782	+	protein_coding	5.8843	5.71854	2.83859	5.37175
ENSMUSG00000006398.15	Cdc20	chr4:118432901-118437352	-	protein_coding	0.697327	1.83338	0.771146	1.47661
ENSMUSG00000006411.12	Nectin4	chr1:171370099-171388598	+	protein_coding	3.11645	6.14092	4.35748	4.32124
ENSMUSG00000006412.10	Pfdn2	chr1:171345670-171359254	+	protein_coding	7.57861	9.55226	2.90291	7.57746
ENSMUSG00000006418.17	Rnf114	chr2:167492645-167516173	+	protein_coding	13.8888	19.983	10.8246	21.6543
ENSMUSG00000006423.15	C330007P06Rik	chrX:36823737-36874111	-	protein_coding	10.4693	5.56499	0.983323	4.98516
ENSMUSG00000006435.15	Neurl1a	chr19:47178820-47259440	+	protein_coding	0.877801	2.07332	1.2927	0.777424
ENSMUSG00000006442.10	Srm	chr4:148591503-148594993	+	protein_coding	4.03733	4.02458	4.90588	3.78485
ENSMUSG00000006445.3	Epha2	chr4:141301240-141329384	+	protein_coding	14.8371	18.3414	12.6633	16.9928
ENSMUSG00000006456.10	Rbm14	chr19:4800569-4811634	-	protein_coding	9.84872	9.43024	4.15341	8.07657
ENSMUSG00000006457.3	Actn3	chr19:4861223-4877909	-	protein_coding	0.139309	0.918684	0.522696	1.09457
ENSMUSG00000006463.13	Zdhhc24	chr19:4878668-4885397	+	protein_coding	2.56533	3.53283	2.47988	2.83114
ENSMUSG00000006464.8	Bbs1	chr19:4886898-4906627	-	protein_coding	2.53874	2.38609	1.89939	2.15452
ENSMUSG00000006471.18	Ndor1	chr2:25244821-25256022	-	protein_coding	1.79985	1.90338	1.44567	2.67277
ENSMUSG00000006476.19	Nsmf	chr2:25054355-25062881	+	protein_coding	5.77016	4.44865	6.99913	3.73072
ENSMUSG00000006494.11	Pdk1	chr2:71873224-71903858	+	protein_coding	3.57456	4.21612	2.80372	4.54789
ENSMUSG00000006498.16	Ptbp1	chr10:79854427-79864771	+	protein_coding	16.3024	16.5733	15.0109	22.5194
ENSMUSG00000006517.5	Mvd	chr8:122433601-122443422	-	protein_coding	2.0974	3.86095	1.89101	2.29763
ENSMUSG00000006519.11	Cyba	chr8:122424776-122432930	-	protein_coding	27.5822	55.805	22.1292	50.3591
ENSMUSG00000006526.13	Tmem110	chr14:30825590-30877210	+	protein_coding	5.86574	7.41487	2.03528	5.36537
ENSMUSG00000006527.16	Sfmbt1	chr14:30714849-30822721	+	protein_coding	4.67376	4.2946	1.84061	3.47522
ENSMUSG00000006542.13	Prkag3	chr1:74738922-74749221	-	protein_coding	1.64802	1.71115	0.364186	0.662653
ENSMUSG00000006567.11	Atp7b	chr8:21992785-22060305	-	protein_coding	25.0243	38.7373	21.3464	30.385
ENSMUSG00000006574.15	Slc4a1	chr11:102348824-102366203	-	protein_coding	0.485612	1.12045	5.1268	3.35577
ENSMUSG00000006576.16	Slc4a3	chr1:75546266-75562172	+	protein_coding	1.62511	1.30519	1.63974	1.05278
ENSMUSG00000006585.3	Cdt1	chr8:122568015-122573554	+	protein_coding	1.416	1.96039	1.61429	2.24941
ENSMUSG00000006586.15	Runx1t1	chr4:13743436-13893649	+	protein_coding	2.26197	1.37382	0.637359	1.12244
ENSMUSG00000006589.8	Aprt	chr8:122574635-122576909	-	protein_coding	6.95723	11.5753	10.8211	12.2065
ENSMUSG00000006599.13	Gtf2h1	chr7:46796103-46823800	+	protein_coding	14.0942	10.6023	6.15557	10.9799
ENSMUSG00000006611.15	Hfe	chr13:23702034-23710854	-	protein_coding	4.88835	4.2518	2.96443	3.79805
ENSMUSG00000006641.12	Slc5a6	chr5:31036036-31048924	-	protein_coding	1.04075	1.50645	0.489267	1.09473
ENSMUSG00000006642.3	Tcf23	chr5:30968662-30977018	+	protein_coding	0.794527	1.29286	3.9048	4.01213
ENSMUSG00000006651.8	Aplp1	chr7:30434982-30445535	-	protein_coding	2.26074	3.5653	2.78202	2.86009
ENSMUSG00000006673.14	Qrich1	chr9:108516806-108560163	+	protein_coding	10.8508	8.26995	3.80715	7.13346
ENSMUSG00000006675.10	P4htm	chr9:108578862-108597667	-	protein_coding	2.19319	1.93622	2.04078	2.10478
ENSMUSG00000006676.16	Usp19	chr9:108490602-108502337	+	protein_coding	12.3119	13.7808	14.193	13.1661
ENSMUSG00000006678.6	Pola1	chrX:93304767-93632155	-	protein_coding	3.36101	1.60764	0.35827	1.44802
ENSMUSG00000006699.17	Cdc42	chr4:137319696-137357720	-	protein_coding	70.9845	69.6004	16.9659	56.1092
ENSMUSG00000006705.12	Pknox1	chr17:31564749-31607684	+	protein_coding	2.94345	2.64259	0.652688	2.02449
ENSMUSG00000006715.11	Gmnn	chr13:24751845-24761923	-	protein_coding	4.06649	4.39955	2.35127	3.651
ENSMUSG00000006717.7	Acot13	chr13:24817948-24831540	-	protein_coding	17.7958	19.8989	3.51625	15.6347
ENSMUSG00000006720.16	Zfp184	chr13:21945094-21960779	+	protein_coding	0.800388	0.266171	0.131145	0.649807
ENSMUSG00000006728.12	Cdk4	chr10:127063534-127067920	+	protein_coding	10.582	11.9167	11.3768	11.7348
ENSMUSG00000006731.10	B4galnt1	chr10:127165225-127172330	+	protein_coding	12.9869	20.6484	14.0301	16.0209
ENSMUSG00000006732.14	Mettl1	chr10:127041414-127046365	+	protein_coding	1.02442	1.4994	0.276291	1.07547
ENSMUSG00000006736.9	Tspan31	chr10:127067280-127070264	-	protein_coding	12.29	17.0333	8.61822	17.1929
ENSMUSG00000006740.13	Kif5b	chr18:6201002-6242174	-	protein_coding	49.1413	37.4595	11.469	23.8289
ENSMUSG00000006763.14	Saal1	chr7:46686108-46710680	-	protein_coding	1.33075	1.28569	0.626925	1.20848
ENSMUSG00000006777.7	Krt23	chr11:99477974-99493137	-	protein_coding	8.67604	16.6526	4.90154	11.2146
ENSMUSG00000006782.16	Cnp	chr11:100574904-100591729	+	protein_coding	7.03837	7.81365	6.59379	7.47398
ENSMUSG00000006784.14	Ttc25	chr11:100545607-100572568	+	protein_coding	1.92496	1.53937	1.01253	0.976681
ENSMUSG00000006800.14	Sulf2	chr2:166073089-166155663	-	protein_coding	8.58319	13.6105	4.9202	7.15731
ENSMUSG00000006818.4	Sod2	chr17:13007839-13018119	+	protein_coding	23.4439	24.8016	5.84568	16.6642
ENSMUSG00000006850.7	Tmco6	chr18:36735068-36742391	+	protein_coding	3.74519	5.0835	2.52876	5.14049
ENSMUSG00000006906.10	Stambp	chr6:83543211-83572729	-	protein_coding	2.18774	1.97615	1.01977	1.4618
ENSMUSG00000006920.14	Ezh1	chr11:101191115-101226463	-	protein_coding	9.19733	8.39564	3.5758	8.87764
ENSMUSG00000006930.15	Hap1	chr11:100347327-100356128	-	protein_coding	3.24865	3.42088	7.96716	2.70279
ENSMUSG00000006931.15	P3h4	chr11:100408456-100414836	-	protein_coding	6.9078	8.99337	3.88935	8.37429
ENSMUSG00000006932.17	Ctnnb1	chr9:120929216-120960507	+	protein_coding	67.3189	71.0228	39.4044	80.0386
ENSMUSG00000006941.5	Eif1b	chr9:120492232-120495330	+	protein_coding	16.4197	20.9527	8.09992	17.7035
ENSMUSG00000006958.13	Chrd	chr16:20733127-20742384	+	protein_coding	0.525262	1.02849	1.26753	0.823914
ENSMUSG00000006998.15	Psmd2	chr16:20651652-20663414	+	protein_coding	19.7766	25.7298	15.422	25.1597
ENSMUSG00000007029.16	Vars	chr17:35000987-35016322	+	protein_coding	6.78289	11.4297	15.0676	12.4753
ENSMUSG00000007033.4	Hspa1l	chr17:34972703-34979285	+	protein_coding	0.196257	0.917663	0.235451	0.664345
ENSMUSG00000007034.15	Slc44a4	chr17:34914466-34930436	+	protein_coding	2.66075	3.3334	1.13684	3.21512
ENSMUSG00000007035.15	Msh5	chr17:35028605-35046745	-	protein_coding	0.820504	0.512841	0.426115	0.882204
ENSMUSG00000007036.15	Abhd16a	chr17:35089263-35102987	+	protein_coding	12.4359	18.9443	11.4281	15.4152
ENSMUSG00000007038.5	Neu1	chr17:34931253-34935953	+	protein_coding	6.25803	10.2098	12.7274	11.7506
ENSMUSG00000007039.12	Ddah2	chr17:35059035-35062095	+	protein_coding	20.3604	25.3808	41.6154	24.2147
ENSMUSG00000007041.9	Clic1	chr17:35049966-35058749	+	protein_coding	40.2288	50.7131	35.4547	56.0846
ENSMUSG00000007050.17	Lsm2	chr17:34981862-34985891	+	protein_coding	1.36976	1.2297	0.434047	0.664922
ENSMUSG00000007097.14	Atp1a2	chr1:172271709-172298064	-	protein_coding	13.0872	7.62363	14.839	13.8827
ENSMUSG00000007107.6	Atp1a4	chr1:172223513-172258414	-	protein_coding	1.66984	0.765528	0.944047	1.93835
ENSMUSG00000007122.11	Casq1	chr1:172209894-172219868	-	protein_coding	1.08679	0.737694	1.04066	0.545498
ENSMUSG00000007207.10	Stx1a	chr5:135023482-135051100	+	protein_coding	1.17952	1.11812	2.36026	1.1002
ENSMUSG00000007216.6	Zfp775	chr6:48602063-48623227	+	protein_coding	1.03072	1.50695	1.57172	1.51554
ENSMUSG00000007279.14	Scube2	chr7:109798676-109865679	-	protein_coding	22.2963	11.9722	11.9595	15.8708
ENSMUSG00000007338.9	Mrpl49	chr19:6053630-6057751	-	protein_coding	8.13706	10.0511	4.02546	7.23558
ENSMUSG00000007379.15	Dennd2c	chr3:103102604-103169769	+	protein_coding	1.24438	0.889248	0.744737	1.64086
ENSMUSG00000007411.16	Mark3	chr12:111574523-111656221	+	protein_coding	12.5963	8.37623	11.2872	10.3103
ENSMUSG00000007415.15	Gatad1	chr5:3632932-3657185	-	protein_coding	11.6541	13.3909	10.6886	10.2403
ENSMUSG00000007458.14	M6pr	chr6:122308720-122317680	+	protein_coding	20.425	21.6776	6.35367	15.6284
ENSMUSG00000007476.18	Lrrc8a	chr2:30237715-30263790	+	protein_coding	27.2592	24.3155	24.7135	22.1809
ENSMUSG00000007564.14	Ppp2r1a	chr17:20945311-20965916	+	protein_coding	22.6669	31.53	14.3084	29.5876
ENSMUSG00000007570.15	Fance	chr17:28313530-28326568	+	protein_coding	3.39571	3.47438	5.99325	4.796
ENSMUSG00000007589.9	Tinf2	chr14:55674689-55681820	-	protein_coding	3.65126	3.55248	3.2983	4.03013
ENSMUSG00000007603.8	Dus3l	chr17:56764751-56770092	+	protein_coding	10.6212	10.3814	12.3966	14.1102
ENSMUSG00000007610.15	Gtpbp3	chr8:71488103-71499583	+	protein_coding	3.07199	2.99775	4.08415	3.16381
ENSMUSG00000007613.15	Tgfbr1	chr4:47353222-47414931	+	protein_coding	15.4909	11.4467	2.75223	9.7752
ENSMUSG00000007617.18	Homer1	chr13:93299635-93405129	+	protein_coding	1.5808	1.34475	1.08857	1.06442
ENSMUSG00000007655.16	Cav1	chr6:17306335-17341452	+	protein_coding	21.0635	20.2775	15.6179	20.4589
ENSMUSG00000007656.13	Arpp19	chr9:75037614-75060313	+	protein_coding	9.02573	7.15214	1.00193	5.16447
ENSMUSG00000007659.18	Bcl2l1	chr2:152780668-152831728	-	protein_coding	22.9479	20.838	38.9343	35.2131
ENSMUSG00000007670.9	Khsrp	chr17:57021058-57031507	-	protein_coding	27.2554	37.4416	33.7115	24.0476
ENSMUSG00000007721.6	Ccdc124	chr8:70868227-70873935	-	protein_coding	6.44933	12.5736	12.1546	12.7655
ENSMUSG00000007739.10	Cct4	chr11:22990519-23003780	+	protein_coding	19.9133	22.3145	6.03732	24.3458
ENSMUSG00000007777.9	0610009B22Rik	chr11:51685386-51688874	-	protein_coding	4.45601	7.81704	1.80731	6.2399
ENSMUSG00000007783.10	Cpt1c	chr7:44959372-44974851	-	protein_coding	0.701667	0.735321	0.331063	0.579164
ENSMUSG00000007812.16	Zfp655	chr5:145231715-145247302	+	protein_coding	11.2903	6.49114	2.8147	7.45377
ENSMUSG00000007815.13	Rhoa	chr9:108306129-108337934	+	protein_coding	46.1091	47.7799	19.0896	35.2143
ENSMUSG00000007817.14	Zmiz1	chr14:25459185-25666743	+	protein_coding	19.8133	21.7156	13.6115	15.6939
ENSMUSG00000007827.10	Ankrd26	chr6:118501308-118562226	-	protein_coding	3.55306	2.6641	0.901887	1.87996
ENSMUSG00000007833.15	Aldh16a1	chr7:45140684-45154584	-	protein_coding	2.38012	3.52149	4.17836	4.54334
ENSMUSG00000007836.6	Hnrnpa0	chr13:58125879-58128556	-	protein_coding	29.6243	41.5695	60.8196	40.7795
ENSMUSG00000007837.11	Prrg2	chr7:45053584-45062677	-	protein_coding	3.60289	5.20899	2.80262	4.8876
ENSMUSG00000007850.16	Hnrnph1	chr11:50376990-50386528	+	protein_coding	29.7776	15.3388	6.41688	14.3273
ENSMUSG00000007867.9	Ift43	chr12:86082541-86162459	+	protein_coding	8.5294	9.45575	12.1752	12.9037
ENSMUSG00000007872.3	Id3	chr4:136143497-136145755	+	protein_coding	21.5386	31.8464	46.6312	59.6519
ENSMUSG00000007877.2	Tcap	chr11:98383811-98384953	+	protein_coding	5.85638	4.81024	12.5498	12.5213
ENSMUSG00000007880.16	Arid1a	chr4:133679008-133756769	-	protein_coding	16.0667	22.2392	10.2307	10.1733
ENSMUSG00000007888.15	Crlf1	chr8:70493158-70504081	+	protein_coding	5.39393	11.3666	3.60529	5.76556
ENSMUSG00000007891.16	Ctsd	chr7:142375911-142388038	-	protein_coding	99.1759	202.138	102.256	177.043
ENSMUSG00000007892.8	Rplp1	chr9:61913284-61914542	-	protein_coding	281.702	582.813	631.945	846.354
ENSMUSG00000007908.14	Hmgcll1	chr9:76014855-76136350	+	protein_coding	2.54491	1.62893	0.326224	1.32224
ENSMUSG00000007950.9	Abhd8	chr8:71456705-71463655	-	protein_coding	3.02234	5.12942	2.01397	5.17262
ENSMUSG00000007987.12	Ift22	chr5:136908150-136915404	+	protein_coding	4.09492	3.29797	1.65241	2.2529
ENSMUSG00000007989.7	Fzd3	chr14:65192449-65262463	-	protein_coding	2.37387	2.06913	0.50129	1.02055
ENSMUSG00000008035.12	Mid1ip1	chrX:10715013-10719690	+	protein_coding	41.754	73.1793	14.8444	12.3732
ENSMUSG00000008036.11	Ap2s1	chr7:16738410-16749294	+	protein_coding	5.54155	11.0772	8.86115	18.8532
ENSMUSG00000008090.14	Fgfrl1	chr5:108692382-108706924	+	protein_coding	1.89894	6.87354	4.38442	3.85231
ENSMUSG00000008129.14	4930432K21Rik	chr8:84148025-84172590	+	protein_coding	0.699905	0.687371	0.766694	1.04763
ENSMUSG00000008136.14	Fhl2	chr1:43123074-43196984	-	protein_coding	0.90727	1.14358	0.728594	0.447446
ENSMUSG00000008140.17	Emc10	chr7:44489937-44496529	-	protein_coding	8.06865	14.5014	6.65255	11.4381
ENSMUSG00000008167.14	Fbxw9	chr8:85060055-85067124	+	protein_coding	3.45212	3.80004	4.06334	4.6102
ENSMUSG00000008193.13	Spib	chr7:44525993-44532071	-	protein_coding	1.30853	1.37129	0.822936	2.54667
ENSMUSG00000008200.14	Fnbp4	chr2:90745370-90781021	+	protein_coding	14.8952	8.31182	8.26303	12.8195
ENSMUSG00000008206.16	Cers4	chr8:4493026-4531680	+	protein_coding	4.83835	3.36508	2.00267	2.86435
ENSMUSG00000008226.14	Scrn3	chr2:73312601-73337818	+	protein_coding	4.4809	3.18873	0.487945	2.4522
ENSMUSG00000008301.11	Phax	chr18:56562443-56587712	+	protein_coding	11.7008	11.9143	3.9778	11.3201
ENSMUSG00000008305.18	Tle1	chr4:72117142-72200919	-	protein_coding	11.3878	8.67653	5.30995	8.31612
ENSMUSG00000008307.11	1700109H08Rik	chr5:3571566-3584356	+	protein_coding	3.36651	1.28645	0.606111	2.07475
ENSMUSG00000008318.10	Relt	chr7:100845847-100863446	-	protein_coding	1.0431	1.09522	0.877662	1.86856
ENSMUSG00000008333.12	Snrpb2	chr2:143063039-143072853	+	protein_coding	7.27661	5.70311	0.438623	5.1265
ENSMUSG00000008348.9	Ubc	chr5:125385965-125390202	-	protein_coding	99.6876	89.8633	137.379	129.105
ENSMUSG00000008373.16	Prpf31	chr7:3629985-3642486	+	protein_coding	3.76955	4.96886	2.99454	4.41431
ENSMUSG00000008384.8	Sertad1	chr7:27486910-27490316	+	protein_coding	8.80485	14.6944	16.2656	18.9665
ENSMUSG00000008393.8	Carhsp1	chr16:8658587-8672153	-	protein_coding	20.1831	20.1178	20.8642	27.314
ENSMUSG00000008398.15	Elk3	chr10:93247414-93311135	-	protein_coding	14.0446	10.4929	5.21766	7.63864
ENSMUSG00000008429.8	Herpud2	chr9:25108132-25151820	-	protein_coding	11.8164	9.86827	3.94242	8.30294
ENSMUSG00000008435.15	Rdh13	chr7:4424770-4445649	-	protein_coding	2.44161	1.94404	1.69526	2.22119
ENSMUSG00000008450.8	Nutf2	chr8:105860580-105879330	+	protein_coding	3.70871	4.29164	1.3791	2.62574
ENSMUSG00000008475.13	Arpc5	chr1:152766542-152775597	+	protein_coding	51.9626	25.0192	30.2237	24.4544
ENSMUSG00000008496.19	Pou2f2	chr7:25087344-25179726	-	protein_coding	0.223005	0.385818	0.587077	0.745015
ENSMUSG00000008540.11	Mgst1	chr6:138140316-138156755	+	protein_coding	49.1079	73.6671	23.974	51.5657
ENSMUSG00000008575.17	Nfib	chr4:82290173-82705750	-	protein_coding	41.7338	23.1324	7.78306	16.6225
ENSMUSG00000008601.12	Rab25	chr3:88542029-88548300	-	protein_coding	4.95086	11.9608	2.96908	11.083
ENSMUSG00000008604.11	Ubqln4	chr3:88553758-88569725	+	protein_coding	6.7182	8.28242	5.02225	6.35855
ENSMUSG00000008668.14	Rps18	chr17:33951999-33956001	-	protein_coding	6.80772	12.8147	11.8457	17.0601
ENSMUSG00000008682.13	Rpl10	chrX:74270812-74273135	+	protein_coding	58.8654	85.5572	31.1587	111.104
ENSMUSG00000008683.16	Rps15a	chr7:118104372-118116188	-	protein_coding	13.3753	17.1832	9.6515	29.9726
ENSMUSG00000008690.15	Ncaph2	chr15:89355719-89372826	+	protein_coding	10.8463	15.0329	13.1912	15.0625
ENSMUSG00000008730.17	Hipk1	chr3:103739815-103791563	-	protein_coding	44.9068	36.3167	20.3368	37.9322
ENSMUSG00000008734.9	Gprc5b	chr7:118972047-118995211	-	protein_coding	5.15922	6.87271	2.30608	4.19525
ENSMUSG00000008763.16	Man1a2	chr3:100562208-100685503	-	protein_coding	12.1814	10.3874	3.41147	8.43452
ENSMUSG00000008822.15	Acyp1	chr12:85272398-85288438	-	protein_coding	3.501	5.51237	1.34934	4.67709
ENSMUSG00000008845.9	Cd163	chr6:124304656-124330527	+	protein_coding	2.86313	3.54311	2.79257	3.56982
ENSMUSG00000008855.17	Hdac5	chr11:102194432-102230166	-	protein_coding	7.14204	9.88252	13.945	10.8178
ENSMUSG00000008859.8	Rala	chr13:17880571-17944239	-	protein_coding	22.7427	19.7093	10.1482	15.3143
ENSMUSG00000008892.12	Vdac3	chr8:22577075-22593813	-	protein_coding	9.80572	8.83276	2.06871	7.49158
ENSMUSG00000008958.14	Vps72	chr3:95111022-95123051	+	protein_coding	7.281	7.93675	4.82655	6.36895
ENSMUSG00000008976.16	Gabpa	chr16:84834925-84863779	+	protein_coding	13.6925	10.1239	4.94514	6.92666
ENSMUSG00000008999.7	Bmp7	chr2:172868012-172940321	-	protein_coding	0.761043	1.01988	0.594761	0.345538
ENSMUSG00000009013.5	Dynll1	chr5:115297110-115300999	-	protein_coding	10.3845	12.2818	2.97695	8.5397
ENSMUSG00000009030.14	Pdcl	chr2:37350074-37359332	-	protein_coding	10.7883	8.44434	2.24249	6.18052
ENSMUSG00000009035.14	Tmem184b	chr15:79360684-79403303	-	protein_coding	18.9982	7.75239	6.27496	18.7923
ENSMUSG00000009070.14	Rsph14	chr10:74957477-75032586	-	protein_coding	0.924046	0.74644	0.0759699	0.461235
ENSMUSG00000009073.16	Nf2	chr11:4765845-4849536	-	protein_coding	14.5789	15.696	9.71385	11.2444
ENSMUSG00000009076.10	Zmat5	chr11:4704678-4737669	+	protein_coding	3.64695	6.28611	3.74762	5.41666
ENSMUSG00000009079.16	Ewsr1	chr11:5069689-5099266	-	protein_coding	29.6441	22.244	16.6266	19.5652
ENSMUSG00000009090.17	Ap1b1	chr11:4986824-5042791	+	protein_coding	9.82927	13.42	7.65026	11.6571
ENSMUSG00000009097.9	Tbx1	chr16:18581713-18586969	-	protein_coding	4.33688	7.5015	4.92184	3.08666
ENSMUSG00000009112.4	Bcl2l13	chr6:120836212-120892842	+	protein_coding	4.40934	3.87156	2.25148	3.92761
ENSMUSG00000009114.17	2610028H24Rik	chr10:76449081-76461110	+	protein_coding	17.6944	25.1544	9.10824	17.2362
ENSMUSG00000009145.6	Dqx1	chr6:83057844-83067318	+	protein_coding	1.0599	1.11616	1.14843	1.18632
ENSMUSG00000009185.2	Ccl8	chr11:82115185-82116799	+	protein_coding	1.43862	3.36884	0	0.4642
ENSMUSG00000009207.15	Lnpk	chr2:74520291-74579435	-	protein_coding	2.81711	1.33298	0.787842	1.24518
ENSMUSG00000009210.10	Prr29	chr11:106365472-106377558	+	protein_coding	0.471485	1.21249	0.201763	0.627643
ENSMUSG00000009281.6	Rarres2	chr6:48569696-48572789	-	protein_coding	47.3788	78.272	21.2519	50.7988
ENSMUSG00000009291.13	Pttg1ip	chr10:77581720-77598732	+	protein_coding	9.33272	29.5606	18.0463	22.9323
ENSMUSG00000009292.18	Trpm2	chr10:77907722-77970563	-	protein_coding	0.342927	0.399452	0.72236	0.779608
ENSMUSG00000009293.17	Ube2g2	chr10:77622275-77645993	+	protein_coding	11.6716	17.0877	9.43014	16.752
ENSMUSG00000009376.15	Met	chr6:17463800-17573980	+	protein_coding	16.7908	17.9231	3.75619	13.2605
ENSMUSG00000009378.3	Slc16a12	chr19:34668403-34747289	-	protein_coding	4.14686	3.47441	1.11926	2.69968
ENSMUSG00000009394.13	Syn2	chr6:115134902-115282006	+	protein_coding	1.20146	0.612132	0.580136	0.578301
ENSMUSG00000009406.13	Elk1	chrX:20933395-20950608	-	protein_coding	2.96889	3.09889	1.56242	3.20875
ENSMUSG00000009418.15	Nav1	chr1:135434580-135607295	-	protein_coding	5.6009	3.31342	3.64264	2.4488
ENSMUSG00000009470.17	Tnpo1	chr13:98839019-98926384	-	protein_coding	9.85218	13.9246	6.12555	9.54452
ENSMUSG00000009535.13	Rnmt	chr18:68300355-68324852	+	protein_coding	3.52291	2.57003	1.23115	2.94919
ENSMUSG00000009545.14	Kcnq1	chr7:143106362-143427042	+	protein_coding	4.33585	5.3107	4.47901	4.25756
ENSMUSG00000009549.14	Srp14	chr2:118475850-118479711	-	protein_coding	18.8295	26.4708	12.3406	35.0526
ENSMUSG00000009555.16	Cdk9	chr2:32705784-32713076	-	protein_coding	7.07607	5.87215	5.45164	8.21171
ENSMUSG00000009563.16	Tor2a	chr2:32757234-32762244	+	protein_coding	2.62438	4.23643	4.0599	2.35054
ENSMUSG00000009566.12	Fpgs	chr2:32682609-32704145	-	protein_coding	1.84582	1.99903	2.37379	2.27857
ENSMUSG00000009569.14	Mkl2	chr16:13256481-13417529	+	protein_coding	14.0533	11.8485	6.06204	10.0847
ENSMUSG00000009575.14	Cbx5	chr15:103191544-103239816	-	protein_coding	27.3523	20.4103	5.82066	12.9276
ENSMUSG00000009585.17	Apobec3	chr15:79891659-79915906	+	protein_coding	2.97856	2.5134	1.15718	2.43614
ENSMUSG00000009614.16	Sardh	chr2:27188393-27248337	-	protein_coding	1.74855	2.03306	2.06534	1.85457
ENSMUSG00000009621.18	Vav2	chr2:27262104-27427033	-	protein_coding	8.14231	9.66459	10.7558	5.41546
ENSMUSG00000009628.14	Tex15	chr8:33516738-33585582	+	protein_coding	3.04596	1.64955	0.0963221	1.20621
ENSMUSG00000009630.10	Ppp2cb	chr8:33599625-33619441	+	protein_coding	41.2515	54.0637	45.9701	44.5726
ENSMUSG00000009633.3	G0s2	chr1:193272161-193273217	-	protein_coding	13.6762	17.724	11.3839	17.0702
ENSMUSG00000009640.11	Dmap1	chr4:117674681-117682273	-	protein_coding	3.47465	4.33294	2.56596	4.22723
ENSMUSG00000009647.13	Mcu	chr10:59446984-59616692	-	protein_coding	5.25485	4.84902	2.60978	4.10004
ENSMUSG00000009670.11	Tex11	chrX:100838648-101059667	-	protein_coding	0.787384	0.514902	0	0.724634
ENSMUSG00000009681.10	Bcr	chr10:75060592-75184921	+	protein_coding	14.4766	24.08	18.2305	15.1653
ENSMUSG00000009687.14	Fxyd5	chr7:31032722-31042481	-	protein_coding	4.7716	6.67547	2.53738	6.13769
ENSMUSG00000009733.8	Tfcp2	chr15:100502799-100552008	-	protein_coding	4.56645	3.83994	1.23907	2.63159
ENSMUSG00000009739.16	Pou6f1	chr15:100575318-100599984	-	protein_coding	3.69911	5.04532	5.72725	3.53295
ENSMUSG00000009741.15	Ubp1	chr9:113930934-113977202	+	protein_coding	13.552	7.81576	6.64907	9.95491
ENSMUSG00000009772.15	Nuak2	chr1:132316126-132333488	+	protein_coding	3.70005	4.41036	5.77819	6.26535
ENSMUSG00000009828.15	Ick	chr9:78109192-78172107	+	protein_coding	5.63826	5.52665	2.50762	4.74066
ENSMUSG00000009863.14	Sdhb	chr4:140961203-140979193	+	protein_coding	14.3926	19.0912	9.65918	25.222
ENSMUSG00000009876.13	Cox4i2	chr2:152754173-152765037	+	protein_coding	18.2709	21.2552	24.0209	41.1815
ENSMUSG00000009894.15	Snap47	chr11:59407134-59451186	-	protein_coding	6.7447	5.70024	4.40034	6.8487
ENSMUSG00000009900.7	Wnt3a	chr11:59248033-59290752	-	protein_coding	2.58832	4.91699	1.3466	1.92102
ENSMUSG00000009905.5	Kdsr	chr1:106720459-106759727	-	protein_coding	10.2393	7.94791	3.07473	8.77584
ENSMUSG00000009907.17	Vps4b	chr1:106764071-106796728	-	protein_coding	9.92949	6.35724	3.73443	5.90529
ENSMUSG00000009927.9	Rps25	chr9:44407139-44410427	+	protein_coding	35.5855	52.717	9.93771	41.4604
ENSMUSG00000009995.17	Taz	chrX:74281912-74290151	+	protein_coding	4.04203	3.23214	3.48376	3.4353
ENSMUSG00000010021.13	Kif19a	chr11:114765388-114790739	+	protein_coding	1.62796	2.79216	1.62141	1.78452
ENSMUSG00000010025.19	Aldh3a2	chr11:61223417-61267464	-	protein_coding	18.8258	19.9284	9.93812	16.7414
ENSMUSG00000010044.12	Zmynd10	chr9:107547298-107551319	+	protein_coding	3.09449	4.32741	0.965864	1.85901
ENSMUSG00000010045.2	Tmem115	chr9:107533945-107538673	+	protein_coding	8.42418	15.5907	10.8148	17.5876
ENSMUSG00000010047.12	Hyal2	chr9:107567945-107572779	+	protein_coding	7.46604	8.17414	14.5513	12.52
ENSMUSG00000010048.10	Ifrd2	chr9:107587642-107593385	+	protein_coding	2.3181	4.44461	3.28818	3.00482
ENSMUSG00000010051.15	Hyal1	chr9:107576927-107581710	+	protein_coding	6.17084	2.81703	3.82045	5.63565
ENSMUSG00000010054.4	Tusc2	chr9:107563255-107566112	+	protein_coding	9.87306	12.1773	7.0458	9.24849
ENSMUSG00000010057.8	Nprl2	chr9:107542226-107545706	+	protein_coding	3.81464	4.63014	1.79438	4.58496
ENSMUSG00000010067.13	Rassf1	chr9:107551555-107562267	+	protein_coding	5.8987	5.46671	7.37217	8.28116
ENSMUSG00000010080.15	Epn3	chr11:94489599-94499974	-	protein_coding	14.787	21.6418	18.048	18.76
ENSMUSG00000010095.13	Slc3a2	chr19:8706882-8723369	-	protein_coding	33.3176	42.056	19.0409	44.4051
ENSMUSG00000010097.13	Nxf1	chr19:8757073-8772475	+	protein_coding	19.4647	14.2268	11.7768	16.6546
ENSMUSG00000010110.17	Stx5a	chr19:8741413-8756069	+	protein_coding	7.47612	4.91325	4.73825	8.85248
ENSMUSG00000010136.14	Pifo	chr3:105996957-106014646	-	protein_coding	2.76839	4.29342	0	2.49098
ENSMUSG00000010142.12	Tnfrsf13b	chr11:61126755-61149372	+	protein_coding	2.46202	1.24677	0.39476	1.28961
ENSMUSG00000010154.7	Spire2	chr8:123332713-123369515	+	protein_coding	1.56815	2.72022	2.88085	1.22636
ENSMUSG00000010175.13	Prox1	chr1:190118035-190170714	-	protein_coding	0.706263	0.381766	0.113852	0.427832
ENSMUSG00000010205.11	Raver1	chr9:21074158-21092008	-	protein_coding	13.9448	20.0514	9.82457	16.2105
ENSMUSG00000010277.7	2610507B11Rik	chr11:78261752-78290623	+	protein_coding	27.8643	28.0217	16.849	23.5593
ENSMUSG00000010290.7	AI597479	chr1:43098710-43115947	+	protein_coding	8.33696	7.04811	0.830033	4.38732
ENSMUSG00000010307.7	Tmem86a	chr7:47050601-47054777	+	protein_coding	3.74001	4.00624	6.4741	5.62323
ENSMUSG00000010358.13	Ifi35	chr11:101448407-101458698	+	protein_coding	15.5839	16.3266	20.9718	23.3954
ENSMUSG00000010362.9	Rdm1	chr11:101627195-101636100	+	protein_coding	4.50728	6.60588	6.13842	6.6575
ENSMUSG00000010376.15	Nedd8	chr14:55662263-55672124	-	protein_coding	9.47641	18.5764	5.32203	12.2162
ENSMUSG00000010392.8	Gosr1	chr11:76726602-76763579	-	protein_coding	13.4875	10.8542	3.50522	7.87218
ENSMUSG00000010406.12	Mrpl52	chr14:54426909-54429756	+	protein_coding	9.37945	18.3621	11.4063	21.9004
ENSMUSG00000010453.12	Kansl3	chr1:36335730-36369181	-	protein_coding	12.0846	10.4324	9.33552	10.0425
ENSMUSG00000010461.15	Eya4	chr10:23102963-23350786	-	protein_coding	0.64715	0.460629	0.07712	0.36642
ENSMUSG00000010517.7	Faf1	chr4:109676588-109963960	+	protein_coding	10.0071	10.3018	10.1822	11.0038
ENSMUSG00000010538.14	Tsacc	chr3:88282757-88296999	-	protein_coding	1.68215	0.143838	0.430885	0.505719
ENSMUSG00000010554.14	Mettl16	chr11:74770830-74828525	+	protein_coding	2.26198	1.51446	0.749482	1.41905
ENSMUSG00000010601.13	Apol7a	chr15:77388221-77399110	-	protein_coding	0.393995	0.697685	0.568283	0.280672
ENSMUSG00000010607.8	Pigyl	chr9:22156846-22158358	+	protein_coding	12.7476	19.9389	17.977	17.6109
ENSMUSG00000010608.15	Rbm25	chr12:83631236-83683123	+	protein_coding	16.8729	6.69774	2.55131	6.50214
ENSMUSG00000010609.15	Psen2	chr1:180227004-180263438	-	protein_coding	4.49141	5.2191	5.59382	5.39844
ENSMUSG00000010651.4	Acaa1b	chr9:119148023-119157093	-	protein_coding	8.41428	10.7806	15.2062	17.9609
ENSMUSG00000010660.3	Plcd1	chr9:119071527-119093502	-	protein_coding	3.22831	4.57801	6.76475	5.86922
ENSMUSG00000010663.4	Fads1	chr19:10182888-10196870	+	protein_coding	35.2466	46.7731	13.09	28.5314
ENSMUSG00000010721.15	Lmbr1	chr5:29229802-29378390	-	protein_coding	5.50049	3.94184	1.97712	3.53001
ENSMUSG00000010751.15	Tnfrsf22	chr7:143634806-143649661	-	protein_coding	0.404943	0.616487	0.108888	0.132909
ENSMUSG00000010755.17	Cars	chr7:143557230-143600090	-	protein_coding	3.82658	3.38495	3.942	4.67575
ENSMUSG00000010760.5	Phlda2	chr7:143501545-143503150	-	protein_coding	0	0.583036	0.447975	0.629458
ENSMUSG00000010797.6	Wnt2	chr6:17988940-18030585	-	protein_coding	4.84446	2.54685	0.80872	2.44868
ENSMUSG00000010830.7	Kdelr3	chr15:79516408-79527739	+	protein_coding	1.67227	1.89132	0.287811	1.40579
ENSMUSG00000010911.12	Apip	chr2:103073675-103092644	+	protein_coding	10.4778	9.38538	3.66488	6.03808
ENSMUSG00000010914.10	Pdhx	chr2:103021075-103073513	-	protein_coding	5.05978	4.11513	2.80471	4.99149
ENSMUSG00000010936.11	Vac14	chr8:110618585-110720398	+	protein_coding	3.54624	3.9306	3.08933	3.67187
ENSMUSG00000011034.6	Slc5a1	chr5:33104219-33162870	+	protein_coding	0.839203	0.983158	0.182984	0.40517
ENSMUSG00000011096.17	Akt1s1	chr7:44848991-44855421	+	protein_coding	4.94057	13.0373	4.06369	8.22082
ENSMUSG00000011114.18	Tbrg1	chr9:37648763-37657312	-	protein_coding	12.3035	14.869	7.25536	16.1829
ENSMUSG00000011148.14	Adssl1	chr12:112620045-112641360	+	protein_coding	4.02323	8.34328	2.69501	6.65693
ENSMUSG00000011154.17	Cfap161	chr7:83774101-83794880	-	protein_coding	1.50718	2.42318	0.265729	1.24747
ENSMUSG00000011158.8	Brf1	chr12:112960085-113000704	-	protein_coding	6.76344	5.58277	7.74648	5.86643
ENSMUSG00000011171.11	Vipr2	chr12:116077726-116146261	+	protein_coding	2.80875	1.60385	1.40685	3.01413
ENSMUSG00000011179.8	Odc1	chr12:17544794-17551505	+	protein_coding	6.68876	8.52012	9.98909	6.87423
ENSMUSG00000011254.16	Thg1l	chr11:45946843-45955494	-	protein_coding	1.66149	1.69646	0.179151	1.13639
ENSMUSG00000011256.16	Adam19	chr11:46055992-46147343	+	protein_coding	15.0834	21.6118	9.68223	13.2116
ENSMUSG00000011257.19	Pabpc4	chr4:123262351-123298925	+	protein_coding	6.04403	6.13621	2.92167	4.58783
ENSMUSG00000011263.16	Exoc3l2	chr7:19463331-19496762	+	protein_coding	0.637127	0.853128	1.82615	1.12903
ENSMUSG00000011267.8	Zfp296	chr7:19577287-19580656	+	protein_coding	0.425891	0.766843	0.583527	0.625525
ENSMUSG00000011305.11	Plin5	chr17:56111601-56117596	-	protein_coding	0.713359	1.40146	2.01107	1.87083
ENSMUSG00000011306.7	Sugp1	chr8:70042813-70072347	+	protein_coding	4.8314	5.17471	2.24296	4.46472
ENSMUSG00000011382.8	Dhdh	chr7:45470987-45488805	-	protein_coding	3.99705	2.95718	1.25809	2.31156
ENSMUSG00000011427.16	Zfp790	chr7:29816114-29831005	+	protein_coding	7.856	6.52899	2.85879	5.233
ENSMUSG00000011658.15	Fuz	chr7:44896079-44902631	+	protein_coding	2.25122	1.92392	0.713132	1.61128
ENSMUSG00000011752.6	Pgam1	chr19:41911871-41918664	+	protein_coding	20.091	27.023	12.1083	22.5759
ENSMUSG00000011831.16	Evi5	chr5:107744795-107875107	-	protein_coding	13.8744	9.80263	4.01209	7.77379
ENSMUSG00000011832.15	Evi5l	chr8:4166567-4211257	+	protein_coding	2.4104	1.88851	1.79073	1.57747
ENSMUSG00000011837.4	Snapc2	chr8:4253080-4256220	+	protein_coding	2.62864	4.47411	3.04626	5.17255
ENSMUSG00000011877.13	Git1	chr11:77493562-77507786	+	protein_coding	13.7577	16.0944	26.3369	18.1389
ENSMUSG00000011884.13	Gltp	chr5:114669398-114690984	-	protein_coding	24.3094	34.7159	21.1	32.2908
ENSMUSG00000011958.17	Bnip2	chr9:69989466-70008317	+	protein_coding	27.2497	24.6871	27.538	17.5609
ENSMUSG00000011960.12	Ccnt1	chr15:98538689-98570923	-	protein_coding	10.7963	6.55203	2.63054	6.40078
ENSMUSG00000012017.3	Scarf2	chr16:17797282-17808287	+	protein_coding	16.4059	22.716	40.7482	23.0262
ENSMUSG00000012076.8	Brms1l	chr12:55836324-55869736	+	protein_coding	5.74504	3.51434	2.38087	5.71099
ENSMUSG00000012114.16	Med15	chr16:17651221-17722930	-	protein_coding	13.6876	16.2374	11.1168	12.7083
ENSMUSG00000012117.13	Dhdds	chr4:133969028-134000918	-	protein_coding	7.63286	6.27155	3.75018	7.03371
ENSMUSG00000012123.17	Crybg2	chr4:134060815-134092504	+	protein_coding	0.476072	0.60942	0.537099	0.23929
ENSMUSG00000012126.16	Ubxn11	chr4:134102570-134127593	+	protein_coding	2.52355	1.59734	2.01915	1.44166
ENSMUSG00000012296.16	Tjap1	chr17:46257851-46283026	-	protein_coding	3.60891	4.23911	2.15833	3.98738
ENSMUSG00000012350.15	Ehf	chr2:103263433-103303278	-	protein_coding	8.37788	8.05486	1.36846	4.65444
ENSMUSG00000012405.16	Rpl15	chr14:18267823-18271391	-	protein_coding	28.4294	44.2684	18.5439	45.9107
ENSMUSG00000012422.14	Tmem167	chr13:90089123-90143907	+	protein_coding	5.90667	3.02833	0.667746	2.49808
ENSMUSG00000012428.9	Steap4	chr5:7960457-7982213	+	protein_coding	6.07063	5.13977	2.26512	5.04286
ENSMUSG00000012429.9	Mplkip	chr13:17695192-17699748	+	protein_coding	3.86609	2.80819	0.763936	2.33988
ENSMUSG00000012443.3	Kif11	chr19:37376403-37421859	+	protein_coding	0.911476	0.655259	0.412097	0.743579
ENSMUSG00000012483.4	Rpa3	chr6:8255936-8259173	-	protein_coding	7.60529	7.4187	2.0528	6.0551
ENSMUSG00000012519.14	Mlkl	chr8:111311797-111338177	-	protein_coding	2.97538	2.09407	1.65527	1.42457
ENSMUSG00000012535.14	Tnpo3	chr6:29540827-29609887	-	protein_coding	7.3973	4.5778	2.87085	5.14189
ENSMUSG00000012609.19	Ttll5	chr12:85824659-86061893	+	protein_coding	2.37481	1.62419	0.68479	1.46428
ENSMUSG00000012640.16	Zfp715	chr7:43296197-43313294	-	protein_coding	10.019	5.74872	3.30303	6.50514
ENSMUSG00000012848.15	Rps5	chr7:12922290-12926686	+	protein_coding	55.2191	105.451	109.188	192.68
ENSMUSG00000013033.16	Adgrl1	chr8:83900105-83941954	+	protein_coding	10.2327	7.84392	10.0778	8.81156
ENSMUSG00000013076.17	Amotl1	chr9:14541966-14645056	-	protein_coding	17.7299	14.6796	13.0219	12.2732
ENSMUSG00000013089.15	Etv5	chr16:22381309-22439719	-	protein_coding	39.2923	60.9467	9.95188	30.9465
ENSMUSG00000013150.15	Gfod2	chr8:105713854-105758664	-	protein_coding	2.5793	3.02327	2.41689	2.60379
ENSMUSG00000013155.10	Enkd1	chr8:105703651-105708210	-	protein_coding	0.443883	0.943178	0.415303	0.725764
ENSMUSG00000013160.7	Atp6v0d1	chr8:105524465-105566047	-	protein_coding	25.7087	38.4881	12.4199	38.5024
ENSMUSG00000013236.17	Ptprs	chr17:56412426-56476483	-	protein_coding	6.40947	5.70245	5.09051	4.8463
ENSMUSG00000013275.9	Slc41a1	chr1:131827493-131848865	+	protein_coding	6.15034	8.20244	5.84616	5.56358
ENSMUSG00000013415.9	Igf2bp1	chr11:95957163-96005940	-	protein_coding	0.639423	0.434883	0.28178	0.220008
ENSMUSG00000013419.7	Zfp651	chr9:121759330-121771742	+	protein_coding	4.89318	5.75921	6.37044	5.71433
ENSMUSG00000013465.19	Nelfb	chr2:25199712-25211489	-	protein_coding	11.2488	13.3782	9.55387	9.42813
ENSMUSG00000013483.14	Card14	chr11:119307768-119345375	+	protein_coding	0.552248	0.435496	1.41399	0.605247
ENSMUSG00000013495.15	Tmem175	chr5:108629770-108648782	+	protein_coding	2.98061	2.40183	0.872135	2.42623
ENSMUSG00000013523.13	Bcas1	chr2:170346991-170427845	-	protein_coding	0.909498	1.11356	0.28904	1.01753
ENSMUSG00000013539.13	Tango2	chr16:18300825-18348103	-	protein_coding	3.91426	2.02038	2.21286	2.94097
ENSMUSG00000013584.5	Aldh1a2	chr9:71215789-71296243	+	protein_coding	18.9237	24.1638	4.46623	10.7145
ENSMUSG00000013593.12	Ndufs2	chr1:171234853-171251388	-	protein_coding	25.8603	30.4451	22.1769	37.063
ENSMUSG00000013622.15	Atraid	chr5:31048312-31054623	+	protein_coding	13.2496	8.38464	5.78866	11.5907
ENSMUSG00000013629.16	Cad	chr5:31054780-31078479	+	protein_coding	2.6706	4.17125	2.58539	2.2526
ENSMUSG00000013643.13	Lypd8	chr11:58379043-58390728	+	protein_coding	0.119444	0	1.11092	0
ENSMUSG00000013646.17	Sh3bp5l	chr11:58330724-58347728	+	protein_coding	3.31073	5.02513	4.96846	3.59032
ENSMUSG00000013662.5	Atad1	chr19:32672563-32712298	-	protein_coding	23.5079	17.8579	3.33976	16.7362
ENSMUSG00000013663.7	Pten	chr19:32757497-32826160	+	protein_coding	33.2145	18.2659	8.44277	20.4636
ENSMUSG00000013698.12	Pea15a	chr1:172196728-172206804	-	protein_coding	29.7228	28.2008	10.2871	21.2731
ENSMUSG00000013701.13	Timm23	chr14:32180162-32201898	-	protein_coding	11.871	11.0751	6.05581	14.41
ENSMUSG00000013707.3	Tnfaip8l2	chr3:95139521-95142360	-	protein_coding	3.09041	6.4478	3.98985	7.72436
ENSMUSG00000013736.16	Trnt1	chr6:106769120-106782474	+	protein_coding	5.17738	3.79992	1.43093	3.34099
ENSMUSG00000013787.15	Ehmt2	chr17:34898469-34914052	+	protein_coding	12.4863	18.2249	29.7794	19.0802
ENSMUSG00000013822.7	Elof1	chr9:22112989-22117172	-	protein_coding	14.5139	20.1327	12.4877	18.1229
ENSMUSG00000013833.15	Med16	chr10:79894708-79908923	-	protein_coding	3.95665	6.95647	5.19541	6.1666
ENSMUSG00000013846.9	St3gal1	chr15:67102875-67113992	-	protein_coding	15.8835	19.2641	7.54488	14.6705
ENSMUSG00000013858.14	Tmem259	chr10:79974948-79984330	-	protein_coding	9.12599	14.5766	22.8657	19.077
ENSMUSG00000013878.18	Rnf170	chr8:26119368-26151790	+	protein_coding	0.985969	0.884689	1.04066	0.746315
ENSMUSG00000013921.15	Clip3	chr7:30291728-30308367	+	protein_coding	1.2169	1.91532	2.60389	2.09654
ENSMUSG00000013936.12	Myl2	chr5:122100951-122113472	+	protein_coding	0.0778627	1.10951	0	0
ENSMUSG00000013973.12	Dedd	chr1:171329145-171342331	+	protein_coding	2.94741	3.75193	1.40503	4.17341
ENSMUSG00000013974.3	Mcemp1	chr8:3665754-3669259	+	protein_coding	6.13789	8.38921	1.50282	6.8132
ENSMUSG00000013997.10	Nit1	chr1:171338008-171345646	-	protein_coding	2.87081	2.6949	1.30199	3.0146
ENSMUSG00000014030.15	Pax5	chr4:44524757-44710487	-	protein_coding	1.97786	0.903136	0.688573	2.36915
ENSMUSG00000014039.17	Prdm15	chr16:97791467-97851850	-	protein_coding	1.78038	1.27341	0.614223	1.00641
ENSMUSG00000014074.17	Rnf168	chr16:32277459-32301434	+	protein_coding	7.35168	7.02681	5.35591	5.07967
ENSMUSG00000014075.15	Tctex1d2	chr16:32419702-32429099	+	protein_coding	3.48258	2.35593	0.494842	1.61536
ENSMUSG00000014077.13	Chp1	chr2:119547697-119587027	+	protein_coding	12.5012	14.2242	10.3927	13.4487
ENSMUSG00000014158.12	Trpv4	chr5:114622152-114658421	-	protein_coding	1.17888	1.92264	0.882719	0.958954
ENSMUSG00000014164.15	Klhl3	chr13:58000228-58113592	-	protein_coding	1.11	0.974433	0.611916	0.519955
ENSMUSG00000014177.10	Tvp23b	chr11:62879455-62916780	+	protein_coding	12.231	9.98018	2.47556	7.4797
ENSMUSG00000014195.15	Dnajc7	chr11:100582818-100620168	-	protein_coding	17.7871	13.3489	10.1734	16.0479
ENSMUSG00000014226.10	Cacybp	chr1:160202367-160212875	-	protein_coding	11.3484	11.8658	2.2088	7.96456
ENSMUSG00000014232.14	Cluap1	chr16:3908801-3941147	+	protein_coding	7.63688	7.46481	3.10863	6.41512
ENSMUSG00000014243.5	Zswim7	chr11:62267224-62281375	-	protein_coding	2.3623	2.48897	1.9	3.04717
ENSMUSG00000014245.8	Pigl	chr11:62458460-62514417	+	protein_coding	3.49718	2.72578	1.79933	1.76851
ENSMUSG00000014294.4	Ndufa2	chr18:36742332-36744557	-	protein_coding	20.2383	44.1291	53.4771	60.9535
ENSMUSG00000014301.12	Pam16	chr16:4616464-4624988	-	protein_coding	4.08153	10.8588	4.04133	7.8316
ENSMUSG00000014303.13	Glis2	chr16:4594713-4624924	+	protein_coding	4.81587	4.22377	3.0086	3.04477
ENSMUSG00000014313.15	Cox6c	chr15:35925886-35938246	-	protein_coding	13.9938	15.4365	6.36941	14.2288
ENSMUSG00000014329.14	Bicc1	chr10:70922832-71159700	-	protein_coding	13.1251	12.2978	4.52939	8.76433
ENSMUSG00000014349.7	Ube2z	chr11:96047432-96065388	-	protein_coding	15.5781	18.4317	8.53904	13.0925
ENSMUSG00000014353.14	Tmem87b	chr2:128818118-128854261	+	protein_coding	10.0498	7.33318	2.87818	5.31505
ENSMUSG00000014355.10	Anapc1	chr2:128610104-128687391	-	protein_coding	12.1228	8.69903	4.60436	8.72637
ENSMUSG00000014361.5	Mertk	chr2:128698956-128802894	+	protein_coding	19.6177	13.9872	12.5455	18.3936
ENSMUSG00000014402.15	Tsg101	chr7:46888949-46919969	-	protein_coding	14.5275	11.8924	5.96888	11.1133
ENSMUSG00000014418.16	Hps5	chr7:46760466-46796064	-	protein_coding	5.61987	5.33396	3.8454	5.61816
ENSMUSG00000014426.8	Map3k4	chr17:12227621-12318660	-	protein_coding	8.45804	9.43207	6.66076	5.91893
ENSMUSG00000014444.17	Piezo1	chr8:122481698-122551329	-	protein_coding	17.9683	25.3263	27.2321	20.1784
ENSMUSG00000014453.4	Blk	chr14:63372836-63417037	-	protein_coding	1.42183	0.667514	1.48405	3.27835
ENSMUSG00000014470.4	Rnf166	chr8:122466147-122476064	-	protein_coding	9.82943	11.965	8.09968	11.7292
ENSMUSG00000014496.8	Ankrd28	chr14:31698768-31830651	-	protein_coding	4.68317	2.83568	1.2577	3.24661
ENSMUSG00000014498.9	Ankrd52	chr10:128377115-128408704	+	protein_coding	8.94507	7.89789	7.28242	5.74008
ENSMUSG00000014504.16	Srp19	chr18:34330847-34336599	+	protein_coding	5.48852	4.47317	0.82269	4.03016
ENSMUSG00000014543.14	Klra17	chr6:129831154-129876672	-	protein_coding	0.585415	0.433292	0	1.09977
ENSMUSG00000014547.10	Wdfy2	chr14:62837678-62961509	+	protein_coding	4.61906	3.85316	2.02964	3.45225
ENSMUSG00000014550.14	Rbsn	chr6:92186712-92214925	-	protein_coding	6.27352	5.18927	4.46715	5.41504
ENSMUSG00000014551.8	Mrps25	chr6:92169525-92184033	-	protein_coding	2.94799	2.90613	0.611503	1.84398
ENSMUSG00000014554.13	Dguok	chr6:83480217-83506969	-	protein_coding	4.39602	3.35353	1.07016	3.19117
ENSMUSG00000014592.20	Camta1	chr4:150917322-151861876	-	protein_coding	2.56454	1.38316	1.27276	1.75813
ENSMUSG00000014599.10	Csf1	chr3:107741048-107760469	-	protein_coding	4.06814	7.36028	3.15154	2.73339
ENSMUSG00000014601.13	Strip1	chr3:107612532-107631694	-	protein_coding	4.39375	5.87975	3.67364	5.32157
ENSMUSG00000014602.15	Kif1a	chr1:93015464-93101951	-	protein_coding	1.04721	1.22128	0.55779	0.601205
ENSMUSG00000014606.14	Slc25a11	chr11:70644196-70647479	-	protein_coding	11.4748	19.878	10.4168	16.3993
ENSMUSG00000014633.15	Cmc2	chr8:116888685-116921455	-	protein_coding	1.87804	1.4441	1.32414	1.22906
ENSMUSG00000014668.15	Chfr	chr5:110135842-110171972	+	protein_coding	7.67377	6.9885	6.24867	7.12083
ENSMUSG00000014704.10	Hoxa2	chr6:52162417-52164831	-	protein_coding	3.20758	2.26023	1.17926	1.97227
ENSMUSG00000014725.15	Adam28	chr14:68606027-68655842	-	protein_coding	1.93259	1.92504	0.740487	0.835306
ENSMUSG00000014748.13	Tex261	chr6:83768885-83775813	-	protein_coding	8.67879	10.891	4.63992	7.90523
ENSMUSG00000014763.7	Fam120b	chr17:15396246-15433580	+	protein_coding	13.5093	10.9886	5.44707	9.65032
ENSMUSG00000014767.16	Tbp	chr17:15499888-15528379	+	protein_coding	2.62996	1.55062	0.33662	1.78679
ENSMUSG00000014769.9	Psmb1	chr17:15475721-15498276	-	protein_coding	47.1289	65.8982	24.2969	77.7886
ENSMUSG00000014771.12	Pdcd2	chr17:15519208-15527301	-	protein_coding	2.87958	3.00592	1.69095	4.18916
ENSMUSG00000014773.13	Dll1	chr17:15367354-15376872	-	protein_coding	4.47023	4.36822	6.22812	3.90915
ENSMUSG00000014776.7	Nol3	chr8:105276140-105281939	+	protein_coding	3.04656	2.65021	2.35821	2.24995
ENSMUSG00000014778.10	Fhod1	chr8:105329163-105347953	-	protein_coding	16.9585	14.1678	22.945	15.5993
ENSMUSG00000014786.8	Slc9a5	chr8:105348843-105369881	+	protein_coding	1.679	0.710375	1.72277	1.19754
ENSMUSG00000014791.10	Elmo3	chr8:105305601-105310760	+	protein_coding	8.20073	12.2048	6.17296	8.86973
ENSMUSG00000014813.9	Stc1	chr14:69029238-69041804	+	protein_coding	4.21351	2.21891	0.430674	2.48821
ENSMUSG00000014837.15	4931428F04Rik	chr8:105280409-105289864	-	protein_coding	0.910419	0.895048	0.190209	0.294382
ENSMUSG00000014846.12	Tppp3	chr8:105467493-105471526	-	protein_coding	52.9821	71.6702	37.7746	36.0007
ENSMUSG00000014850.15	Msh3	chr13:92211872-92355003	-	protein_coding	2.49025	1.83956	0.530339	1.93974
ENSMUSG00000014856.12	Tmem208	chr8:105326354-105335219	+	protein_coding	7.37828	6.51255	4.39653	7.12058
ENSMUSG00000014859.9	E2f4	chr8:105297663-105305370	+	protein_coding	11.9956	16.4402	13.4065	12.98
ENSMUSG00000014867.9	Surf4	chr2:26920040-26933928	-	protein_coding	24.3975	35.6671	15.3651	24.4451
ENSMUSG00000014873.15	Surf2	chr2:26916367-26920183	+	protein_coding	3.45865	2.35861	1.2133	2.44902
ENSMUSG00000014905.4	Dnajb9	chr12:44205559-44210326	-	protein_coding	24.1322	18.6973	4.3032	15.0516
ENSMUSG00000014907.10	Naf1	chr8:66860217-66890564	+	protein_coding	5.66024	4.5747	3.98696	3.21795
ENSMUSG00000014932.15	Yes1	chr5:32611171-32687057	+	protein_coding	16.057	8.64261	2.89118	7.01505
ENSMUSG00000014956.15	Ppp1cb	chr5:32458843-32517433	+	protein_coding	23.7978	9.90983	6.33105	11.5134
ENSMUSG00000014959.12	Gorasp2	chr2:70661576-70712636	+	protein_coding	17.0475	20.1067	11.7147	15.84
ENSMUSG00000014980.14	Tsen15	chr1:152370735-152386688	-	protein_coding	3.3405	2.01829	1.20679	1.94737
ENSMUSG00000015002.18	Efr3a	chr15:65787034-65873816	+	protein_coding	10.1833	7.30561	3.3788	5.52134
ENSMUSG00000015013.9	Trappc2l	chr8:122611640-122616660	+	protein_coding	7.1954	9.44834	4.3701	8.95665
ENSMUSG00000015016.8	Acsf3	chr8:122775486-122817880	+	protein_coding	2.25922	2.93283	1.79122	2.45002
ENSMUSG00000015023.7	Ddx19a	chr8:110974996-110997800	-	protein_coding	8.01366	9.33073	3.57144	6.53081
ENSMUSG00000015027.11	Galns	chr8:122578242-122611463	-	protein_coding	2.47768	4.20396	1.08607	3.15112
ENSMUSG00000015053.14	Gata2	chr6:88193891-88207032	+	protein_coding	25.5145	21.0145	23.664	23.5425
ENSMUSG00000015085.8	Entpd2	chr2:25395874-25401321	+	protein_coding	0.74866	2.45633	1.28524	1.8544
ENSMUSG00000015087.14	Rabl6	chr2:25583018-25608521	-	protein_coding	10.1692	8.92962	10.8461	9.47865
ENSMUSG00000015090.13	Ptgds	chr2:25466709-25470046	-	protein_coding	0	0.393116	0.653774	0.461155
ENSMUSG00000015092.9	Edf1	chr2:25557847-25562082	+	protein_coding	21.4595	51.8305	15.9034	33.5684
ENSMUSG00000015093.15	Clic3	chr2:25456838-25458776	+	protein_coding	61.5499	93.6558	25.1999	93.4546
ENSMUSG00000015094.16	Npdc1	chr2:25399351-25409494	+	protein_coding	4.87509	6.69914	11.5333	6.96996
ENSMUSG00000015095.12	Fbxw5	chr2:25500750-25505471	+	protein_coding	6.33552	8.57879	5.6198	8.57613
ENSMUSG00000015112.15	Slc25a13	chr6:6041218-6217173	-	protein_coding	2.44793	2.42072	0.430952	2.26021
ENSMUSG00000015120.15	Ube2i	chr17:25261916-25274622	-	protein_coding	20.5283	16.8306	10.6072	17.0042
ENSMUSG00000015126.9	Tsr3	chr17:25240170-25242798	+	protein_coding	6.32913	6.85932	10.4105	10.1542
ENSMUSG00000015127.14	Unkl	chr17:25188397-25234443	+	protein_coding	3.7107	4.86518	3.64904	4.34166
ENSMUSG00000015133.17	Lrrk1	chr7:66226912-66388350	-	protein_coding	14.2424	18.1458	10.5258	11.8309
ENSMUSG00000015143.15	Actn1	chr12:80167547-80260371	-	protein_coding	31.2069	40.9015	24.2484	27.4495
ENSMUSG00000015149.14	Sirt2	chr7:28766735-28788661	+	protein_coding	7.07449	8.85294	8.28499	7.37524
ENSMUSG00000015165.16	Hnrnpl	chr7:28808541-28822266	+	protein_coding	23.348	23.4622	10.4699	26.3444
ENSMUSG00000015176.10	Nolc1	chr19:46075863-46085530	+	protein_coding	4.50385	6.63152	2.72476	4.29206
ENSMUSG00000015189.12	Casd1	chr6:4600839-4643355	+	protein_coding	17.5449	11.7593	2.56985	10.2663
ENSMUSG00000015202.13	Cnksr3	chr10:7119063-7212237	-	protein_coding	7.32735	5.7709	9.24832	6.17383
ENSMUSG00000015214.14	Mtmr1	chrX:71364760-71419196	+	protein_coding	7.40887	5.51294	2.36497	4.78412
ENSMUSG00000015217.11	Hmgb3	chrX:71555918-71560676	+	protein_coding	5.81653	5.63593	0.989375	4.0349
ENSMUSG00000015222.17	Map2	chr1:66175273-66442583	+	protein_coding	1.23269	1.03721	0.177829	0.270815
ENSMUSG00000015224.10	Cyp2j9	chr4:96568429-96591578	-	protein_coding	1.99095	1.49145	0.719997	0.946836
ENSMUSG00000015243.4	Abca1	chr4:53030787-53159895	-	protein_coding	39.4911	36.3222	21.8314	35.7393
ENSMUSG00000015247.10	Nipsnap3b	chr4:53011880-53022060	+	protein_coding	3.80353	7.05941	1.23167	4.70499
ENSMUSG00000015289.4	Lage3	chrX:74351276-74353618	-	protein_coding	2.97482	2.8695	3.10525	4.38903
ENSMUSG00000015290.15	Ubl4a	chrX:74365718-74373218	-	protein_coding	5.47367	5.57289	2.55497	5.72845
ENSMUSG00000015291.10	Gdi1	chrX:74304998-74311862	+	protein_coding	17.107	16.0114	5.669	14.0831
ENSMUSG00000015305.6	Sash1	chr10:8722219-8886070	-	protein_coding	26.1565	23.0751	45.6166	28.1027
ENSMUSG00000015312.9	Gadd45b	chr10:80930073-80932204	+	protein_coding	25.5527	32.8092	32.3743	43.4511
ENSMUSG00000015314.10	Slamf6	chr1:171917515-171953170	+	protein_coding	0.972787	0.417277	0.0651882	0.788226
ENSMUSG00000015335.16	Zdhhc12	chr2:30090944-30093648	-	protein_coding	3.45915	4.16963	2.69421	3.9372
ENSMUSG00000015337.5	Endog	chr2:30171493-30174069	+	protein_coding	8.4748	10.9146	11.6753	12.6677
ENSMUSG00000015340.10	Cybb	chrX:9435252-9487771	-	protein_coding	14.5344	17.826	2.6604	13.3641
ENSMUSG00000015341.17	Golga7	chr8:23241346-23257074	-	protein_coding	7.44109	6.0128	1.89513	4.35468
ENSMUSG00000015342.6	Xk	chrX:9272756-9313250	+	protein_coding	0.738832	0.374721	0.21836	0.474865
ENSMUSG00000015354.8	Pcolce2	chr9:95637601-95698096	+	protein_coding	31.9315	24.5733	5.66256	20.4992
ENSMUSG00000015355.13	Cd48	chr1:171682009-171705258	+	protein_coding	4.74028	4.87127	0.648385	5.30041
ENSMUSG00000015357.10	Clpx	chr9:65294260-65330658	+	protein_coding	12.0197	11.8865	4.82323	11.2944
ENSMUSG00000015363.13	Trabd	chr15:89075124-89087077	+	protein_coding	4.57458	6.29052	13.1059	9.87994
ENSMUSG00000015377.9	Dennd6b	chr15:89182217-89196474	-	protein_coding	0.997768	1.48873	2.62108	1.6766
ENSMUSG00000015396.4	Cd83	chr13:43784775-43803132	+	protein_coding	2.46606	3.0003	0.968182	2.30812
ENSMUSG00000015405.15	Ace2	chrX:164139332-164188420	+	protein_coding	4.72192	4.35511	1.14709	4.03977
ENSMUSG00000015437.5	Gzmb	chr14:56258838-56262260	-	protein_coding	0.768966	2.1439	1.18136	2.5411
ENSMUSG00000015452.14	Ager	chr17:34597862-34600936	+	protein_coding	237.943	419.262	125.15	261.116
ENSMUSG00000015461.15	Atf6b	chr17:34647146-34655074	+	protein_coding	10.0302	12.9661	10.0783	8.82449
ENSMUSG00000015467.14	Egfl8	chr17:34613349-34615971	-	protein_coding	0.702364	1.05268	0.712482	0.914341
ENSMUSG00000015468.14	Notch4	chr17:34564268-34588503	+	protein_coding	18.1269	12.5568	48.0033	17.0046
ENSMUSG00000015474.16	Ppt2	chr17:34616662-34628510	-	protein_coding	4.09637	5.01388	3.26228	5.71488
ENSMUSG00000015476.6	Prrt1	chr17:34629533-34633126	+	protein_coding	0.607771	0.227414	0.484157	0.530912
ENSMUSG00000015478.13	Rnf5	chr17:34601091-34603690	-	protein_coding	6.76901	13.9004	5.97725	7.92706
ENSMUSG00000015488.14	Cacfd1	chr2:27009926-27021089	+	protein_coding	5.63206	7.6671	6.21015	5.19569
ENSMUSG00000015501.10	Hivep2	chr10:13966075-14151374	+	protein_coding	5.46123	6.91601	2.09406	4.66693
ENSMUSG00000015522.18	Arnt	chr3:95434388-95497240	+	protein_coding	9.55642	7.1448	3.72364	8.50089
ENSMUSG00000015533.9	Itga2	chr13:114833081-114932100	-	protein_coding	5.53889	2.54596	0.775138	2.47554
ENSMUSG00000015536.14	Mocs2	chr13:114818236-114832275	+	protein_coding	3.01785	1.93105	1.23113	3.12066
ENSMUSG00000015542.17	Nat9	chr11:115182832-115187859	-	protein_coding	5.62659	8.01494	5.75444	5.92397
ENSMUSG00000015568.16	Lpl	chr8:68880491-68907448	+	protein_coding	23.6211	17.3446	10.9926	30.9954
ENSMUSG00000015575.14	Atp6v0e	chr17:26676396-26699644	+	protein_coding	12.0512	11.9482	2.59394	13.533
ENSMUSG00000015597.16	Zfp318	chr17:46383731-46420920	+	protein_coding	9.0558	5.90222	3.51872	7.20107
ENSMUSG00000015605.5	Srf	chr17:46546839-46556162	-	protein_coding	9.50397	12.0619	5.48344	8.8836
ENSMUSG00000015619.10	Gata3	chr2:9857078-9890034	-	protein_coding	2.37134	2.56174	1.17148	0.913114
ENSMUSG00000015627.5	Gata5	chr2:180325133-180334699	-	protein_coding	4.7264	4.3294	2.25829	2.70938
ENSMUSG00000015647.9	Lama5	chr2:180176373-180225859	-	protein_coding	26.2252	32.6467	36.0464	31.2992
ENSMUSG00000015653.13	Steap2	chr5:5664829-5694578	-	protein_coding	2.43383	2.10739	0.640599	1.27512
ENSMUSG00000015656.17	Hspa8	chr9:40800984-40810087	+	protein_coding	75.5385	100.564	26.3248	89.9995
ENSMUSG00000015659.12	Serac1	chr17:6042196-6079741	-	protein_coding	3.03408	2.43724	0.847546	2.14638
ENSMUSG00000015668.13	Pdzd11	chrX:100622883-100626568	-	protein_coding	6.44685	7.06848	2.39274	5.44978
ENSMUSG00000015671.11	Psma2	chr13:14613240-14674236	+	protein_coding	12.3826	13.5466	2.41312	13.1866
ENSMUSG00000015672.4	Mrpl32	chr13:14608184-14613165	-	protein_coding	2.7368	2.30695	0.319903	1.79556
ENSMUSG00000015697.14	Setdb1	chr3:95323525-95357202	-	protein_coding	7.10454	6.54431	3.09834	5.87214
ENSMUSG00000015702.13	Anxa9	chr3:95296096-95307176	-	protein_coding	3.11832	3.74618	2.2279	3.2736
ENSMUSG00000015711.8	Prune1	chr3:95253674-95282076	-	protein_coding	5.21849	6.72476	3.60163	5.80988
ENSMUSG00000015714.11	Cers2	chr3:95314791-95323599	+	protein_coding	30.2005	40.0297	8.09284	31.5995
ENSMUSG00000015733.13	Capza2	chr6:17636234-17666972	+	protein_coding	23.5372	16.9362	5.87092	19.3251
ENSMUSG00000015745.9	Plekho1	chr3:95988429-95996001	-	protein_coding	8.96795	8.76407	15.2089	16.0074
ENSMUSG00000015747.5	Vps45	chr3:95999832-96058466	-	protein_coding	2.90903	2.47869	1.97477	2.51955
ENSMUSG00000015748.13	Prpf3	chr3:95830124-95855885	-	protein_coding	4.93731	4.28513	1.53031	3.36066
ENSMUSG00000015749.12	Anp32e	chr3:95929246-95947390	+	protein_coding	19.0529	12.8167	8.37285	9.45521
ENSMUSG00000015750.15	Aph1a	chr3:95893969-95898288	+	protein_coding	7.31177	9.19073	8.47462	9.73004
ENSMUSG00000015755.16	Tab2	chr10:7905653-7956230	-	protein_coding	21.5271	17.3822	9.2705	13.9355
ENSMUSG00000015757.10	Ppil4	chr10:7792891-7823135	+	protein_coding	10.0218	5.54301	1.6856	5.20246
ENSMUSG00000015759.11	Cnih1	chr14:46775567-46788411	-	protein_coding	15.9534	17.8366	1.52058	9.85169
ENSMUSG00000015766.14	Eps8	chr6:137477245-137654876	-	protein_coding	5.81906	5.40452	1.66541	3.35964
ENSMUSG00000015776.12	Med22	chr2:26905262-26910677	-	protein_coding	6.97624	8.65052	3.23397	6.74258
ENSMUSG00000015790.16	Surf1	chr2:26913381-26916530	-	protein_coding	10.9247	12.5911	7.76989	16.201
ENSMUSG00000015804.14	Med28	chr5:45520229-45529276	+	protein_coding	2.43163	2.71606	1.3808	2.93993
ENSMUSG00000015806.12	Qdpr	chr5:45434021-45450236	-	protein_coding	8.95017	12.4669	4.28728	9.86392
ENSMUSG00000015812.8	Gnrh1	chr14:67745181-67749439	+	protein_coding	1.25813	0.459094	1.6266	1.72256
ENSMUSG00000015837.15	Sqstm1	chr11:50199366-50210827	-	protein_coding	56.5439	84.9348	95.932	103.969
ENSMUSG00000015839.6	Nfe2l2	chr2:75675513-75704641	-	protein_coding	31.2586	35.9571	6.91163	23.7074
ENSMUSG00000015846.14	Rxra	chr2:27676440-27762957	+	protein_coding	12.3526	15.062	9.96211	9.98635
ENSMUSG00000015850.11	Adamtsl4	chr3:95676201-95687917	-	protein_coding	10.282	17.8516	10.6063	9.35916
ENSMUSG00000015852.13	Fcrls	chr3:87250758-87263738	-	protein_coding	0.820493	0.858316	0.497759	1.11133
ENSMUSG00000015869.16	Prpsap1	chr11:116470845-116494202	-	protein_coding	7.90647	9.37889	9.2162	8.79484
ENSMUSG00000015882.17	Lcorl	chr5:45697181-45857615	-	protein_coding	3.64125	1.50428	0.346606	1.51999
ENSMUSG00000015889.8	Lta4h	chr10:93453411-93484875	+	protein_coding	5.42863	5.40073	2.88206	6.41636
ENSMUSG00000015932.8	Dstn	chr2:143915320-143943324	+	protein_coding	162.072	149.706	35.258	123.013
ENSMUSG00000015937.15	H2afy	chr13:56073619-56136361	-	protein_coding	11.1019	11.4123	7.31674	9.13845
ENSMUSG00000015942.9	Gtf2ird2	chr5:134184019-134224355	+	protein_coding	1.10133	1.51269	1.45266	1.90965
ENSMUSG00000015943.11	Bola1	chr3:96196588-96219709	-	protein_coding	4.04251	10.5853	3.99755	9.10391
ENSMUSG00000015944.9	Gatsl2	chr5:134099711-134144343	+	protein_coding	3.71868	5.21245	1.85043	2.99871
ENSMUSG00000015947.10	Fcgr1	chr3:96282909-96293969	-	protein_coding	1.21318	1.92596	0.860393	1.39294
ENSMUSG00000015950.13	Ncf1	chr5:134220053-134229625	-	protein_coding	6.47277	8.11434	4.5788	8.42153
ENSMUSG00000015957.12	Wnt11	chr7:98835112-98855195	+	protein_coding	1.69279	2.03574	2.67919	2.07863
ENSMUSG00000015961.8	Adss	chr1:177762962-177796511	-	protein_coding	19.7078	16.043	11.8995	13.1966
ENSMUSG00000015968.17	Cacna1d	chr14:30039939-30491455	-	protein_coding	7.56584	3.74885	2.82234	4.46319
ENSMUSG00000015970.19	Chdh	chr14:30009023-30040527	+	protein_coding	0.192272	0.577815	0.489468	0.512139
ENSMUSG00000015971.5	Actr8	chr14:29978337-30006354	+	protein_coding	5.2186	4.08329	2.41222	3.79876
ENSMUSG00000015980.14	Lrrc27	chr7:139212988-139242979	+	protein_coding	0.743642	0.780362	0.0747376	0.42051
ENSMUSG00000015981.12	Stk32c	chr7:139103638-139213307	-	protein_coding	2.00913	3.56358	2.37296	2.1756
ENSMUSG00000015994.10	Fnta	chr8:25998722-26015650	-	protein_coding	12.9658	16.8103	5.92038	16.35
ENSMUSG00000016018.4	Skiv2l2	chr13:112867418-112927398	-	protein_coding	11.3269	7.44992	2.28741	6.19197
ENSMUSG00000016024.9	Lbp	chr2:158306493-158332852	+	protein_coding	9.81804	13.1505	4.91463	11.2734
ENSMUSG00000016028.10	Celsr1	chr15:85898929-86033777	-	protein_coding	7.28913	12.1019	5.99081	5.91895
ENSMUSG00000016087.13	Fli1	chr9:32422204-32542861	-	protein_coding	16.8134	9.93485	4.32785	12.7382
ENSMUSG00000016128.14	Stard13	chr5:151037510-151233836	-	protein_coding	20.4977	16.5732	11.5232	17.3057
ENSMUSG00000016181.9	Diexf	chr1:193091104-193130272	-	protein_coding	2.12935	1.5068	1.19976	1.79494
ENSMUSG00000016194.14	Hsd11b1	chr1:193221634-193264075	-	protein_coding	23.9347	16.7776	6.90314	26.5938
ENSMUSG00000016206.6	H2-M3	chr17:37270220-37274484	+	protein_coding	4.35746	7.46307	6.12006	8.28408
ENSMUSG00000016239.11	Lonrf3	chrX:36328353-36362341	+	protein_coding	5.92941	7.9211	8.21046	9.63285
ENSMUSG00000016252.7	Atp5e	chr2:174461072-174464105	-	protein_coding	7.54135	20.8746	19.9219	22.6196
ENSMUSG00000016253.12	Nelfcd	chr2:174415804-174427502	+	protein_coding	6.40769	6.96861	5.51719	7.90855
ENSMUSG00000016255.5	Tubb1	chr2:174450695-174457882	+	protein_coding	3.65308	2.70995	1.9901	6.83965
ENSMUSG00000016256.10	Ctsz	chr2:174427493-174439039	-	protein_coding	46.1943	82.242	32.6992	63.6592
ENSMUSG00000016257.15	Prelid3b	chr2:174465067-174473081	-	protein_coding	11.1721	11.1581	5.05385	8.95754
ENSMUSG00000016262.14	Sertad4	chr1:192844488-192855756	-	protein_coding	0.74279	1.09578	0.221382	0.199315
ENSMUSG00000016308.12	Ube2a	chrX:36873900-36884222	+	protein_coding	6.64675	4.66869	1.2466	3.08064
ENSMUSG00000016319.3	Slc25a5	chrX:36795651-36798807	+	protein_coding	66.4164	82.1075	26.7379	101.583
ENSMUSG00000016344.14	Ppdpf	chr2:181187247-181188771	+	protein_coding	12.4087	16.9423	10.527	15.9483
ENSMUSG00000016349.10	Eef1a2	chr2:181147653-181157014	-	protein_coding	2.13957	1.54164	1.18679	1.11622
ENSMUSG00000016356.18	Col20a1	chr2:180986535-181018363	+	protein_coding	1.77685	1.44208	2.38285	1.97278
ENSMUSG00000016382.15	Pls3	chrX:75785654-75875182	-	protein_coding	54.7748	45.9576	11.0477	41.2426
ENSMUSG00000016386.15	Mpped2	chr2:106693269-106868356	+	protein_coding	0.866573	0.423541	0.152674	0.185494
ENSMUSG00000016409.4	Nkap	chrX:37126795-37150746	+	protein_coding	5.81007	4.25209	1.31331	3.60462
ENSMUSG00000016427.7	Ndufa1	chrX:37187588-37191163	-	protein_coding	38.4739	51.8749	9.44154	45.5056
ENSMUSG00000016458.14	Wt1	chr2:105126529-105173616	+	protein_coding	2.49066	2.06064	0.682877	0.801735
ENSMUSG00000016477.18	E2f3	chr13:29906575-29986063	-	protein_coding	1.67558	1.45419	0.962757	1.36211
ENSMUSG00000016481.15	Cr1l	chr1:195097382-195131586	-	protein_coding	8.49489	5.5376	1.05069	4.51289
ENSMUSG00000016487.15	Ppfibp1	chr6:146888487-147032025	+	protein_coding	16.8861	12.774	6.99889	12.1961
ENSMUSG00000016493.13	Cd46	chr1:195036826-195092249	-	protein_coding	2.16589	0.553354	0.257939	0.78248
ENSMUSG00000016494.9	Cd34	chr1:194938819-194961279	+	protein_coding	11.822	10.9521	5.3768	9.79713
ENSMUSG00000016495.12	Plgrkt	chr19:29348599-29367390	-	protein_coding	5.68754	4.17005	2.3626	4.27803
ENSMUSG00000016496.7	Cd274	chr19:29367455-29388095	+	protein_coding	3.47903	9.00586	3.93003	4.42154
ENSMUSG00000016503.16	Gtf3a	chr5:146948657-146955614	+	protein_coding	3.08745	4.44634	2.33649	3.21827
ENSMUSG00000016510.11	Mtif3	chr5:146951573-146963800	-	protein_coding	2.03908	1.88101	1.75752	2.30772
ENSMUSG00000016520.7	Lnx2	chr5:147016655-147076586	-	protein_coding	12.0942	11.6511	12.9926	14.7299
ENSMUSG00000016526.8	Dyrk3	chr1:131127455-131138340	-	protein_coding	1.64256	2.09188	1.11675	1.18578
ENSMUSG00000016528.10	Mapkapk2	chr1:131053700-131097826	-	protein_coding	29.6986	47.042	51.8366	42.8191
ENSMUSG00000016534.15	Lamp2	chrX:38401357-38456454	-	protein_coding	34.1777	26.2059	11.3504	23.41
ENSMUSG00000016541.9	Atxn10	chr15:85336381-85463836	+	protein_coding	35.9243	40.1415	15.7542	37.0173
ENSMUSG00000016552.13	Foxred2	chr15:77940522-77956722	-	protein_coding	0.496758	0.608938	0.697007	0.751145
ENSMUSG00000016554.8	Eif3d	chr15:77958998-77970824	-	protein_coding	19.4736	27.698	13.3881	30.469
ENSMUSG00000016559.14	H3f3b	chr11:116021912-116027962	-	protein_coding	106.64	110.793	43.7583	100.214
ENSMUSG00000016619.9	Nup50	chr15:84923428-84942955	+	protein_coding	7.54807	8.3502	4.83859	7.51346
ENSMUSG00000016637.6	Ift27	chr15:78159465-78174108	-	protein_coding	6.55341	7.83302	5.55635	6.33899
ENSMUSG00000016664.14	Pacsin2	chr15:83375607-83464606	-	protein_coding	29.132	26.0574	15.974	29.0913
ENSMUSG00000016756.17	Cmah	chr13:24327404-24477377	+	protein_coding	1.79666	1.45014	0.641677	1.30827
ENSMUSG00000016757.10	Ttll12	chr15:83575119-83595157	-	protein_coding	3.34575	4.61008	2.65514	3.04232
ENSMUSG00000016758.3	Bik	chr15:83526862-83544635	+	protein_coding	4.99347	8.90708	9.71182	7.31492
ENSMUSG00000016763.14	Scube1	chr15:83602583-83725021	-	protein_coding	3.31608	2.04427	3.88169	3.02677
ENSMUSG00000016831.12	Tox4	chr14:52279146-52296401	+	protein_coding	7.50184	6.41363	2.04209	6.11781
ENSMUSG00000016833.14	Mrps18c	chr5:100798627-100804471	+	protein_coding	7.30303	8.81338	1.09469	6.98546
ENSMUSG00000016918.15	Sulf1	chr1:12692277-12861192	+	protein_coding	10.4207	11.3083	1.46521	3.52202
ENSMUSG00000016921.14	Srsf6	chr2:162931528-162937121	+	protein_coding	32.8757	19.3172	10.769	20.6365
ENSMUSG00000016933.17	Plcg1	chr2:160731300-160775760	+	protein_coding	25.3381	19.162	25.0592	24.5216
ENSMUSG00000016940.18	Kctd2	chr11:115420128-115431274	+	protein_coding	6.88608	6.34021	7.22576	6.78319
ENSMUSG00000016946.5	Kctd5	chr17:24047734-24073485	-	protein_coding	6.35243	6.44746	4.97503	6.31337
ENSMUSG00000016984.7	Etaa1	chr11:17938756-17953875	-	protein_coding	3.67584	3.07513	0.536308	3.28443
ENSMUSG00000016995.17	Matn4	chr2:164389393-164405160	-	protein_coding	6.15351	8.44732	4.43755	3.3569
ENSMUSG00000017002.14	Slpi	chr2:164354070-164389095	-	protein_coding	4.76281	10.3469	4.70048	9.47706
ENSMUSG00000017007.9	Rbpjl	chr2:164403141-164415448	+	protein_coding	5.35608	6.81679	3.74457	2.92336
ENSMUSG00000017009.3	Sdc4	chr2:164424247-164443887	-	protein_coding	66.8207	101.104	35.2585	67.2683
ENSMUSG00000017057.9	Il13ra1	chrX:36112110-36171259	+	protein_coding	12.9978	10.6825	2.21787	7.55292
ENSMUSG00000017119.19	Nbr1	chr11:101552149-101581951	+	protein_coding	21.331	20.0762	11.3849	20.0852
ENSMUSG00000017132.17	Cyth1	chr11:118132019-118248592	-	protein_coding	12.2589	11.6682	12.9178	14.6352
ENSMUSG00000017144.8	Rnd3	chr2:51130438-51149111	-	protein_coding	5.35729	4.35345	0.652991	2.33951
ENSMUSG00000017167.6	Cntnap1	chr11:101170523-101190724	+	protein_coding	0.718053	0.685118	0.450782	0.166145
ENSMUSG00000017176.17	Nt5c3b	chr11:100422321-100441808	-	protein_coding	2.43506	3.34154	1.23478	2.56564
ENSMUSG00000017188.3	Coa3	chr11:101277968-101279114	-	protein_coding	18.3497	29.3021	5.25888	21.5195
ENSMUSG00000017210.14	Med24	chr11:98704591-98729435	-	protein_coding	3.50837	4.49317	2.95323	3.77657
ENSMUSG00000017221.14	Psmd3	chr11:98682554-98695979	+	protein_coding	7.93534	12.0549	14.8508	12.3333
ENSMUSG00000017264.16	Exosc10	chr4:148558429-148582401	+	protein_coding	12.5198	12.0209	7.99625	12.3117
ENSMUSG00000017286.15	Glod4	chr11:76120987-76243725	-	protein_coding	4.84212	5.06668	2.50292	3.38209
ENSMUSG00000017288.15	Vps53	chr11:76046226-76179647	-	protein_coding	5.94918	5.48739	4.40496	5.22374
ENSMUSG00000017291.13	Taok1	chr11:77529162-77607815	-	protein_coding	23.3697	24.6331	8.68377	19.7747
ENSMUSG00000017299.13	Dnttip1	chr2:164745983-164768607	+	protein_coding	8.67081	7.81492	6.18754	10.1736
ENSMUSG00000017307.15	Acot8	chr2:164792768-164804882	-	protein_coding	4.34855	4.41191	3.91365	4.2557
ENSMUSG00000017309.11	Cd300lg	chr11:102041509-102055620	+	protein_coding	1.38255	0.833861	1.15277	1.12652
ENSMUSG00000017314.12	Mpp2	chr11:102057015-102088515	-	protein_coding	2.79792	2.30752	2.79733	2.43624
ENSMUSG00000017316.13	Ppy	chr11:102099930-102101319	-	protein_coding	0.76274	0	0	1.88658
ENSMUSG00000017344.4	Vtn	chr11:78499091-78502324	+	protein_coding	3.21514	2.53655	1.96428	2.07488
ENSMUSG00000017376.15	Nlk	chr11:78567168-78697373	-	protein_coding	11.9723	7.02037	3.21841	7.2613
ENSMUSG00000017386.10	Traf4	chr11:78158499-78165589	-	protein_coding	2.94242	4.5808	3.48102	5.04108
ENSMUSG00000017390.15	Aldoc	chr11:78322968-78327781	+	protein_coding	0.892768	2.37218	0.552414	1.31652
ENSMUSG00000017404.12	Rpl19	chr11:98026710-98030492	+	protein_coding	149.337	260.332	163.102	362.787
ENSMUSG00000017405.14	Nek8	chr11:78166106-78176675	-	protein_coding	1.03868	0.986586	1.51126	1.10152
ENSMUSG00000017417.14	Plxdc1	chr11:97923238-97986444	-	protein_coding	2.37207	1.34568	1.63829	1.4527
ENSMUSG00000017418.13	Arl5b	chr2:15049395-15082456	+	protein_coding	6.91956	0.838895	2.00729	1.89804
ENSMUSG00000017421.18	Zfp207	chr11:80383279-80405733	+	protein_coding	20.5344	10.6202	4.04458	13.0471
ENSMUSG00000017428.16	Psmd11	chr11:80428615-80473248	+	protein_coding	9.47556	10.5434	6.20634	8.62884
ENSMUSG00000017446.14	C1qtnf1	chr11:118428203-118449963	+	protein_coding	4.49395	4.79629	4.41859	2.95038
ENSMUSG00000017466.9	Timp2	chr11:118301069-118355740	-	protein_coding	91.0974	111.867	41.8389	70.2127
ENSMUSG00000017478.15	Zc3h18	chr8:122376609-122417360	+	protein_coding	7.0994	6.55325	4.86885	5.15858
ENSMUSG00000017485.11	Top2b	chr14:16365179-16435462	+	protein_coding	19.9608	10.1016	4.33792	10.0818
ENSMUSG00000017491.9	Rarb	chr14:16430839-16819156	-	protein_coding	2.01302	1.73822	0.934393	1.3748
ENSMUSG00000017493.12	Igfbp4	chr11:99041244-99054392	+	protein_coding	23.0775	29.0186	40.223	29.6009
ENSMUSG00000017548.15	Suz12	chr11:79993106-80034123	+	protein_coding	14.7179	10.6975	3.30697	10.0224
ENSMUSG00000017550.14	Atad5	chr11:80089400-80135794	+	protein_coding	1.45463	1.09749	0.0952176	0.96712
ENSMUSG00000017561.16	Crlf3	chr11:80046493-80080991	-	protein_coding	11.8666	9.35068	4.50851	10.4369
ENSMUSG00000017615.12	Tnfaip1	chr11:78522850-78536332	-	protein_coding	35.5572	43.6414	13.1547	31.4851
ENSMUSG00000017631.18	Abr	chr11:76416734-76622314	-	protein_coding	9.91641	11.2076	7.30849	8.60527
ENSMUSG00000017639.13	Rab11fip4	chr11:79591212-79698023	+	protein_coding	1.37002	1.7188	1.10706	0.997461
ENSMUSG00000017652.16	Cd40	chr2:165055627-165072948	+	protein_coding	1.64011	1.44743	1.46477	1.95878
ENSMUSG00000017664.16	Slc35c2	chr2:165276554-165287869	-	protein_coding	3.29256	4.63133	4.04584	3.37127
ENSMUSG00000017667.9	Zfp334	chr2:165374264-165388259	-	protein_coding	3.17936	3.1962	2.57169	2.39399
ENSMUSG00000017670.16	Elmo2	chr2:165288031-165326479	-	protein_coding	8.34588	7.37307	5.78173	9.37193
ENSMUSG00000017677.11	Wsb1	chr11:79239372-79254671	-	protein_coding	21.6167	10.5793	9.69989	13.7044
ENSMUSG00000017679.16	Ttpal	chr2:163602314-163619013	+	protein_coding	2.64417	1.60199	4.176	2.36998
ENSMUSG00000017686.16	Rhot1	chr11:80209019-80267907	+	protein_coding	11.1445	7.43842	4.86384	8.1886
ENSMUSG00000017692.8	Rhbdl3	chr11:80300912-80355955	+	protein_coding	0.948016	1.55245	0.884335	0.982557
ENSMUSG00000017697.3	Ada	chr2:163726584-163750239	-	protein_coding	0.39794	1.28708	0.540799	2.07704
ENSMUSG00000017707.9	Serinc3	chr2:163623272-163645131	-	protein_coding	278.409	175.138	112.155	332.719
ENSMUSG00000017713.9	Tha1	chr11:117867952-117873481	-	protein_coding	1.24939	2.38916	2.33176	1.77202
ENSMUSG00000017715.11	Pgs1	chr11:117986292-118024011	+	protein_coding	10.489	14.9793	13.9209	12.7873
ENSMUSG00000017716.15	Birc5	chr11:117849251-117855743	+	protein_coding	0.511971	0.574158	0.268963	0.70969
ENSMUSG00000017718.15	Afmid	chr11:117825924-117839908	+	protein_coding	0.207376	1.15888	0.832988	0.757282
ENSMUSG00000017721.15	Pigt	chr2:164497520-164508301	+	protein_coding	8.6032	13.3085	5.19424	7.73558
ENSMUSG00000017723.11	Wfdc2	chr2:164562413-164568510	+	protein_coding	93.3982	227.774	101.636	170.364
ENSMUSG00000017734.15	Dbndd2	chr2:164486106-164493319	+	protein_coding	3.82331	5.13141	7.2298	5.94943
ENSMUSG00000017737.2	Mmp9	chr2:164940780-164955850	+	protein_coding	1.14739	1.89125	1.53008	3.15197
ENSMUSG00000017740.17	Slc12a5	chr2:164960802-164999731	+	protein_coding	0.607114	0.403293	0.722284	0.299733
ENSMUSG00000017747.13	Ghdc	chr11:100766032-100770957	-	protein_coding	3.81298	4.70763	5.94833	3.81086
ENSMUSG00000017754.13	Pltp	chr2:164839518-164857711	-	protein_coding	65.7099	77.4552	69.0001	74.6267
ENSMUSG00000017756.9	Slc12a7	chr13:73733094-73816754	+	protein_coding	4.33423	4.46257	2.73144	3.54421
ENSMUSG00000017760.15	Ctsa	chr2:164832873-164841032	+	protein_coding	12.528	19.6033	8.27716	16.0175
ENSMUSG00000017764.2	Zswim1	chr2:164822686-164826871	+	protein_coding	1.98238	2.81342	1.30682	1.73974
ENSMUSG00000017765.17	Slc12a4	chr8:105943590-105966097	-	protein_coding	13.4605	17.4673	15.6638	17.2792
ENSMUSG00000017774.19	Myo1c	chr11:75650504-75673910	+	protein_coding	65.4769	76.8933	48.2078	65.7005
ENSMUSG00000017776.15	Crk	chr11:75679259-75706908	+	protein_coding	30.5713	14.3376	12.7451	8.59612
ENSMUSG00000017778.14	Cox7c	chr13:86044816-86046904	-	protein_coding	36.2343	43.7363	11.8278	37.6119
ENSMUSG00000017781.17	Pitpna	chr11:75588097-75628804	+	protein_coding	20.3512	21.0745	7.0731	15.6853
ENSMUSG00000017801.15	Mlx	chr11:101087277-101092207	+	protein_coding	4.16849	4.82686	3.48432	6.4098
ENSMUSG00000017802.14	Retreg3	chr11:101096322-101119893	-	protein_coding	11.5329	11.7092	11.6342	6.37788
ENSMUSG00000017817.11	Jph2	chr2:163336242-163397993	-	protein_coding	2.82627	2.6601	3.61163	1.80246
ENSMUSG00000017830.15	Dhx58	chr11:100694884-100704271	-	protein_coding	1.53748	1.58201	3.52505	3.28165
ENSMUSG00000017831.7	Rab5a	chr17:53479234-53507671	+	protein_coding	32.0674	27.3492	12.0723	21.4556
ENSMUSG00000017837.12	Nkiras2	chr11:100619244-100627607	+	protein_coding	4.17529	6.44314	3.34438	3.20997
ENSMUSG00000017843.14	Ppp2r5c	chr12:110447120-110583062	+	protein_coding	13.259	12.1624	5.87962	10.871
ENSMUSG00000017858.12	Ift52	chr2:163017354-163046141	+	protein_coding	10.071	7.20709	4.80404	7.6062
ENSMUSG00000017897.18	Eya2	chr2:165595032-165771727	+	protein_coding	10.0019	15.3804	5.14799	8.02345
ENSMUSG00000017929.13	B4galt5	chr2:167298444-167349183	-	protein_coding	6.88418	8.29337	8.58593	6.98922
ENSMUSG00000017969.13	Ptgis	chr2:167191805-167240604	-	protein_coding	18.5716	22.0868	24.9547	31.2319
ENSMUSG00000017978.18	Cadps2	chr6:23262773-23839421	-	protein_coding	8.22053	5.42302	7.29608	6.07017
ENSMUSG00000017999.16	Ddx27	chr2:167015193-167034947	+	protein_coding	4.86898	4.83869	4.41486	5.57753
ENSMUSG00000018001.18	Cyth3	chr5:143622447-143710250	+	protein_coding	28.8268	20.0041	14.4543	20.2769
ENSMUSG00000018008.7	Cyth4	chr15:78597047-78622019	+	protein_coding	7.72728	8.83125	7.29104	8.82895
ENSMUSG00000018012.11	Rac3	chr11:120721470-120723969	+	protein_coding	4.44502	9.16436	3.99461	5.22642
ENSMUSG00000018040.9	Rrp7a	chr15:83113433-83122801	-	protein_coding	5.29897	6.74264	5.02811	6.22702
ENSMUSG00000018042.17	Cyb5r3	chr15:83153494-83172592	-	protein_coding	42.6604	67.0204	34.4868	46.7829
ENSMUSG00000018068.13	Ints2	chr11:86210681-86257575	-	protein_coding	1.49153	1.2451	0.566175	0.84394
ENSMUSG00000018076.12	Med13l	chr5:118560679-118765438	+	protein_coding	10.6572	9.41598	12.5058	11.1085
ENSMUSG00000018102.5	Hist1h2bc	chr13:23684199-23692908	+	protein_coding	21.0172	33.7268	5.99396	25.3512
ENSMUSG00000018143.10	Mafk	chr5:139791513-139802653	+	protein_coding	17.7204	19.1184	14.5854	21.1048
ENSMUSG00000018160.15	Med1	chr11:98152154-98193293	-	protein_coding	11.9536	9.59931	6.62136	7.7703
ENSMUSG00000018166.8	Erbb3	chr10:128567523-128589652	-	protein_coding	20.1818	31.567	13.6165	26.0453
ENSMUSG00000018167.10	Stard3	chr11:98358368-98381112	+	protein_coding	9.62564	12.2015	11.3811	11.4597
ENSMUSG00000018168.8	Ikzf3	chr11:98464902-98546031	-	protein_coding	2.65072	1.6651	0.80675	2.40674
ENSMUSG00000018169.12	Mfng	chr15:78755882-78773475	-	protein_coding	7.00092	5.80647	10.1904	9.16339
ENSMUSG00000018171.9	Vmp1	chr11:86583865-86683836	-	protein_coding	15.7296	17.0478	6.27721	21.0294
ENSMUSG00000018189.12	Uchl5	chr1:143777272-143807466	+	protein_coding	4.18898	3.96986	0.985694	3.1943
ENSMUSG00000018196.18	Glrx2	chr1:143716338-143749676	+	protein_coding	1.66624	1.60378	0.299875	1.50514
ENSMUSG00000018199.8	Trove2	chr1:143750790-143777068	-	protein_coding	19.1725	11.2345	1.99654	7.5178
ENSMUSG00000018209.15	Stk4	chr2:164070322-164155524	+	protein_coding	23.6494	20.1479	9.34534	22.2002
ENSMUSG00000018217.12	Pmp22	chr11:63128982-63159547	+	protein_coding	41.8724	114.06	28.9454	36.4666
ENSMUSG00000018239.9	Zcchc10	chr11:53324679-53333301	+	protein_coding	4.46259	3.36184	0	2.30471
ENSMUSG00000018263.11	Tbx5	chr5:119832668-119885219	+	protein_coding	10.2365	4.90718	4.1856	5.32311
ENSMUSG00000018286.6	Psmb6	chr11:70525367-70527858	+	protein_coding	24.4609	35.1859	18.3404	43.2849
ENSMUSG00000018287.12	Spag7	chr11:70663771-70669416	-	protein_coding	13.4823	16.0847	5.88174	14.4756
ENSMUSG00000018293.4	Pfn1	chr11:70651850-70654644	-	protein_coding	32.6323	78.5411	29.0515	65.6051
ENSMUSG00000018322.10	Tomm34	chr2:164053540-164071169	-	protein_coding	9.61281	8.10699	5.34878	6.91254
ENSMUSG00000018326.9	Ywhab	chr2:163994960-164018588	+	protein_coding	58.0781	60.6546	24.8373	49.7621
ENSMUSG00000018334.18	Ksr1	chr11:79013440-79146407	-	protein_coding	3.87432	3.0099	2.67881	2.64316
ENSMUSG00000018339.11	Gpx3	chr11:54902453-54910377	+	protein_coding	328.828	228.878	327.976	166.553
ENSMUSG00000018340.13	Anxa6	chr11:54979108-55033445	-	protein_coding	51.2589	65.782	28.5668	54.0261
ENSMUSG00000018341.12	Il12rb2	chr6:67291318-67376188	-	protein_coding	0.730045	0.849079	0	0.996061
ENSMUSG00000018347.16	Zkscan6	chr11:65807175-65829239	+	protein_coding	4.66478	4.46476	3.85668	5.44213
ENSMUSG00000018362.14	Kpna2	chr11:106988629-106999541	-	protein_coding	5.66986	6.19759	2.19815	7.04084
ENSMUSG00000018363.16	Smurf2	chr11:106820066-106920715	-	protein_coding	37.2837	23.3011	19.0988	23.9021
ENSMUSG00000018372.13	Cep95	chr11:106789252-106819930	+	protein_coding	4.04794	2.74898	0.277043	2.59308
ENSMUSG00000018377.10	Vezf1	chr11:88068279-88084729	+	protein_coding	26.6953	18.9073	5.69869	15.5221
ENSMUSG00000018378.13	Cuedc1	chr11:88098058-88194140	+	protein_coding	3.51494	3.16698	3.69819	3.1016
ENSMUSG00000018379.17	Srsf1	chr11:88047373-88053755	+	protein_coding	18.4905	12.4082	5.47213	11.1115
ENSMUSG00000018381.15	Abi3	chr11:95830074-95842476	-	protein_coding	5.27216	6.03119	6.00626	5.5852
ENSMUSG00000018387.12	Shroom1	chr11:53457205-53467766	+	protein_coding	0.759438	1.79022	1.90083	1.24233
ENSMUSG00000018395.19	Kif3a	chr11:53567379-53601967	+	protein_coding	6.60273	5.33309	3.24678	3.73727
ENSMUSG00000018398.18	Sept8	chr11:53519257-53549565	+	protein_coding	15.7626	12.8197	7.65695	9.72946
ENSMUSG00000018401.17	Mtmr4	chr11:87592162-87616302	+	protein_coding	8.31424	9.14726	4.9654	7.5233
ENSMUSG00000018405.7	Mrm1	chr11:84813061-84819515	-	protein_coding	0.758923	1.27756	1.48751	1.47867
ENSMUSG00000018411.17	Mapt	chr11:104231390-104332090	+	protein_coding	17.9843	4.48106	5.29751	10.6165
ENSMUSG00000018412.16	Kansl1	chr11:104333229-104468861	-	protein_coding	14.9293	15.8912	19.1814	18.5172
ENSMUSG00000018415.14	Gid4	chr11:60417145-60450927	+	protein_coding	14.9429	13.8403	5.47004	10.1596
ENSMUSG00000018417.14	Myo1b	chr1:51749765-51916071	-	protein_coding	44.217	27.648	12.2666	25.2564
ENSMUSG00000018425.18	Dhx40	chr11:86768846-86807746	-	protein_coding	14.2525	12.9296	5.74207	14.9227
ENSMUSG00000018427.7	Ypel2	chr11:86936425-86993707	-	protein_coding	7.01849	6.31994	3.6286	4.90702
ENSMUSG00000018428.15	Akap1	chr11:88830792-88864586	-	protein_coding	5.43222	6.65149	4.02412	4.36628
ENSMUSG00000018433.14	Nol11	chr11:107166663-107189381	-	protein_coding	3.94144	3.09671	1.38513	3.07015
ENSMUSG00000018442.13	Derl2	chr11:71007164-71019841	-	protein_coding	6.68671	4.59808	1.3716	4.14659
ENSMUSG00000018446.8	C1qbp	chr11:70977836-70983026	-	protein_coding	6.30964	7.77255	2.31906	4.92277
ENSMUSG00000018449.12	Rpain	chr11:70970213-70977833	+	protein_coding	4.76616	4.15587	3.26037	5.57582
ENSMUSG00000018474.17	Chd3	chr11:69343273-69369406	-	protein_coding	20.9344	24.8506	12.1804	11.4905
ENSMUSG00000018476.7	Kdm6b	chr11:69398508-69413675	-	protein_coding	19.5148	26.0639	15.0461	13.8337
ENSMUSG00000018481.9	Appbp2	chr11:85187262-85235130	-	protein_coding	16.7294	12.7308	9.66108	10.3411
ENSMUSG00000018500.2	Adora2b	chr11:62248984-62266453	+	protein_coding	2.99916	5.77045	2.25238	5.20333
ENSMUSG00000018501.17	Ncor1	chr11:62316426-62458541	-	protein_coding	25.3604	20.4823	15.9736	16.9304
ENSMUSG00000018507.16	Trpv2	chr11:62574486-62600515	+	protein_coding	2.24284	3.23121	3.58834	4.25407
ENSMUSG00000018509.8	Cenpv	chr11:62524946-62539261	-	protein_coding	3.51537	4.87113	2.56257	4.85608
ENSMUSG00000018537.16	Pcgf2	chr11:97688823-97700497	-	protein_coding	5.12315	6.7561	3.49884	4.82593
ENSMUSG00000018541.10	Cwc25	chr11:97745481-97766556	-	protein_coding	4.42681	4.12958	3.22066	4.37453
ENSMUSG00000018547.8	Pip4k2b	chr11:97715157-97744704	-	protein_coding	6.63927	7.4612	3.75622	4.92175
ENSMUSG00000018548.15	Trim37	chr11:87127077-87220683	+	protein_coding	5.91613	5.67526	4.11916	4.98038
ENSMUSG00000018559.16	Ctdnep1	chr11:69981156-69990601	+	protein_coding	15.7744	22.3916	24.7885	17.9313
ENSMUSG00000018565.17	Elp5	chr11:69968222-69982517	-	protein_coding	5.60905	5.55184	4.42148	6.08751
ENSMUSG00000018566.14	Slc2a4	chr11:69942539-69948188	-	protein_coding	0.710457	0.506078	0.257194	0.534051
ENSMUSG00000018567.14	Gabarap	chr11:69991143-69994951	+	protein_coding	43.9853	69.8854	19.8979	69.9567
ENSMUSG00000018569.12	Cldn7	chr11:69964779-69967885	+	protein_coding	8.39117	17.9601	4.94452	13.3023
ENSMUSG00000018572.10	Phf23	chr11:69995777-70000009	+	protein_coding	4.56332	6.83025	5.67347	11.3741
ENSMUSG00000018574.14	Acadvl	chr11:70010183-70015411	-	protein_coding	15.5678	20.5299	16.2083	24.8756
ENSMUSG00000018581.15	Dnah11	chr12:117877982-118199043	-	protein_coding	3.66398	2.37103	1.07897	1.79815
ENSMUSG00000018583.5	G3bp1	chr11:55469685-55504838	+	protein_coding	12.6037	13.0919	8.98989	11.4083
ENSMUSG00000018585.9	Atox1	chr11:55446641-55461239	-	protein_coding	19.5922	40.0569	13.3204	35.1146
ENSMUSG00000018593.13	Sparc	chr11:55394500-55423183	-	protein_coding	202.709	235.349	138.033	203.745
ENSMUSG00000018599.5	Mief2	chr11:60728398-60732951	+	protein_coding	3.51741	5.3277	3.64248	6.56294
ENSMUSG00000018604.18	Tbx3	chr5:119670669-119684724	+	protein_coding	22.1185	12.8579	13.8931	15.4059
ENSMUSG00000018648.15	Dusp14	chr11:84048041-84069261	-	protein_coding	6.32711	6.65936	2.41411	6.12306
ENSMUSG00000018651.14	Tada2a	chr11:84078920-84129600	-	protein_coding	3.91649	3.27234	0.822337	2.62823
ENSMUSG00000018654.17	Ikzf1	chr11:11685003-11772926	+	protein_coding	2.30616	2.54801	1.51607	3.41133
ENSMUSG00000018659.12	Pnpo	chr11:96937825-96943986	-	protein_coding	4.12869	5.63432	4.62801	5.86052
ENSMUSG00000018661.17	Cog1	chr11:113649169-113667054	+	protein_coding	6.67696	9.08692	6.68685	8.97251
ENSMUSG00000018666.13	Cbx1	chr11:96789127-96808640	+	protein_coding	10.8121	8.62768	2.74814	6.66374
ENSMUSG00000018669.14	Cdk5rap3	chr11:96907426-96916496	-	protein_coding	4.85806	7.08313	5.17417	5.27508
ENSMUSG00000018672.15	Copz2	chr11:96849870-96861203	+	protein_coding	3.5812	6.48474	3.5146	3.85472
ENSMUSG00000018677.9	Slc25a39	chr11:102402985-102407946	-	protein_coding	11.3026	15.0938	12.4193	14.336
ENSMUSG00000018678.13	Sp2	chr11:96953341-96982959	-	protein_coding	6.52097	7.30733	3.73111	5.73578
ENSMUSG00000018697.14	Aatf	chr11:84422855-84513522	-	protein_coding	7.72898	5.74245	6.04132	6.07816
ENSMUSG00000018707.13	Dync1h1	chr12:110601452-110666945	+	protein_coding	54.9309	65.315	64.427	59.9412
ENSMUSG00000018733.10	Pex12	chr11:83294642-83302586	-	protein_coding	1.70342	2.18614	0.166991	1.49035
ENSMUSG00000018736.14	Ndel1	chr11:68821434-68871858	-	protein_coding	17.1643	13.7738	7.92585	15.7644
ENSMUSG00000018740.14	Slc25a35	chr11:68968131-68974365	+	protein_coding	3.65663	2.58667	0.65869	0.536398
ENSMUSG00000018750.14	Zbtb4	chr11:69765912-69784023	+	protein_coding	20.4908	12.1961	9.46612	13.2903
ENSMUSG00000018752.19	Tnfsfm13	chr11:69682577-69696098	-	protein_coding	10.1262	9.74461	14.1953	11.205
ENSMUSG00000018761.14	Mpdu1	chr11:69656697-69662642	-	protein_coding	2.45604	4.48233	2.81951	4.56129
ENSMUSG00000018765.5	Fxr2	chr11:69632990-69653297	+	protein_coding	14.9714	20.7588	20.0798	20.7656
ENSMUSG00000018770.9	Atp5g3	chr2:73908447-73911326	-	protein_coding	15.2636	26.4693	6.6112	19.6647
ENSMUSG00000018774.13	Cd68	chr11:69664213-69666153	-	protein_coding	10.7541	25.5919	1.35612	13.228
ENSMUSG00000018776.9	Slc35g3	chr11:69759890-69761968	-	protein_coding	0.970306	0.530595	0	0.215998
ENSMUSG00000018796.13	Acsl1	chr8:46471037-46536051	+	protein_coding	4.68376	4.41555	2.51572	5.22716
ENSMUSG00000018800.14	Abca5	chr11:110269369-110337716	-	protein_coding	13.6818	10.2982	2.41988	6.79926
ENSMUSG00000018809.2	Smyd4	chr11:75348433-75405705	+	protein_coding	1.72677	2.22304	1.79259	2.80896
ENSMUSG00000018819.10	Lsp1	chr7:142460809-142494867	+	protein_coding	7.68868	11.7356	4.72582	9.22869
ENSMUSG00000018820.13	Zfyve27	chr19:42163951-42194590	+	protein_coding	2.19653	4.41423	4.45769	3.75344
ENSMUSG00000018821.3	Avpi1	chr19:42123273-42129059	-	protein_coding	9.37389	20.5604	10.8649	23.8658
ENSMUSG00000018830.8	Myh11	chr16:14194527-14291408	-	protein_coding	18.4503	14.2743	19.0766	16.3327
ENSMUSG00000018841.17	Rad51d	chr11:82876434-82890614	-	protein_coding	3.74349	4.07694	2.52877	3.36748
ENSMUSG00000018845.14	Unc45b	chr11:82910550-82943403	+	protein_coding	6.69289	4.70623	6.63668	4.14289
ENSMUSG00000018846.8	Pank3	chr11:35769484-35791285	+	protein_coding	26.4281	18.7565	6.12444	13.4266
ENSMUSG00000018848.4	Rars	chr11:35808381-35834506	-	protein_coding	10.0891	8.09055	3.73906	6.98523
ENSMUSG00000018849.6	Wwc1	chr11:35838400-35980527	-	protein_coding	46.7534	72.0507	40.0476	34.1137
ENSMUSG00000018858.15	Mrpl58	chr11:115403752-115412674	+	protein_coding	3.90835	2.81656	1.46638	4.22807
ENSMUSG00000018861.8	Fdxr	chr11:115268024-115277050	-	protein_coding	1.48272	2.22329	2.22196	1.23757
ENSMUSG00000018882.12	Mrpl45	chr11:97315716-97329920	+	protein_coding	4.13308	3.9703	0.761352	3.97994
ENSMUSG00000018893.14	Mb	chr15:77015489-77050670	-	protein_coding	6.89085	6.58474	1.03281	7.28261
ENSMUSG00000018899.16	Irf1	chr11:53770014-53778374	+	protein_coding	13.0608	9.46556	4.91605	7.39499
ENSMUSG00000018900.7	Slc22a5	chr11:53864542-53891660	-	protein_coding	13.823	12.982	12.87	19.9226
ENSMUSG00000018906.14	P4ha2	chr11:54100095-54131665	+	protein_coding	8.26714	9.78097	6.38816	9.09824
ENSMUSG00000018909.15	Arrb1	chr7:99535466-99606771	+	protein_coding	10.3604	8.3622	14.8125	7.01928
ENSMUSG00000018916.5	Csf2	chr11:54247271-54249667	-	protein_coding	3.71465	4.86339	1.61922	5.12416
ENSMUSG00000018920.11	Cxcl16	chr11:70453983-70459984	-	protein_coding	9.50489	14.1402	14.2054	9.48016
ENSMUSG00000018921.11	Pelp1	chr11:70392883-70410031	-	protein_coding	5.24147	6.47776	4.95652	5.20187
ENSMUSG00000018923.13	Med11	chr11:70451919-70453727	+	protein_coding	4.55433	6.92693	7.55433	10.3472
ENSMUSG00000018924.6	Alox15	chr11:70344152-70352031	-	protein_coding	1.45366	0.521028	0	0.355391
ENSMUSG00000018927.3	Ccl6	chr11:83587882-83593087	-	protein_coding	47.4704	69.5353	16.3248	59.0532
ENSMUSG00000018931.3	Natd1	chr11:60902246-60914750	-	protein_coding	4.04209	6.87938	3.32907	4.88022
ENSMUSG00000018932.9	Map2k3	chr11:60932033-60952811	+	protein_coding	11.0974	18.862	8.15024	15.6909
ENSMUSG00000018965.11	Ywhah	chr5:33018816-33027966	+	protein_coding	27.1997	27.0892	6.8786	18.1846
ENSMUSG00000018974.7	Sart3	chr5:113742446-113772510	-	protein_coding	6.23626	6.18089	8.1236	6.92494
ENSMUSG00000018983.9	E2f2	chr4:136172394-136196057	+	protein_coding	2.74871	4.68365	2.77386	2.75247
ENSMUSG00000018986.10	Slfn3	chr11:83191330-83215154	+	protein_coding	0.758193	0.765194	0.47787	0.99011
ENSMUSG00000018995.12	Nars2	chr7:96951505-97064758	+	protein_coding	1.84979	1.53949	1.54637	1.60083
ENSMUSG00000018999.14	Slc35b4	chr6:34153380-34177111	-	protein_coding	3.75292	3.22708	1.3359	2.29555
ENSMUSG00000019027.8	Dnah1	chr14:31260375-31323896	-	protein_coding	1.78654	1.76399	1.20092	1.25232
ENSMUSG00000019039.13	Dalrd3	chr9:108569886-108572774	+	protein_coding	10.0116	10.7486	5.526	9.79103
ENSMUSG00000019054.13	Fis1	chr5:136953275-136966234	+	protein_coding	16.7996	22.2425	19.3441	31.6226
ENSMUSG00000019055.15	Plod1	chr4:147909753-147936767	-	protein_coding	5.43631	7.06695	5.42833	8.13645
ENSMUSG00000019066.13	Rab3d	chr9:21907491-21918192	-	protein_coding	12.5912	14.3521	6.75408	10.5836
ENSMUSG00000019080.7	Mfsd3	chr15:76701542-76704239	+	protein_coding	0.806073	0.666104	0.680417	1.362
ENSMUSG00000019082.18	Slc25a22	chr7:141429744-141437892	-	protein_coding	1.34248	1.6521	1.43342	0.945674
ENSMUSG00000019087.13	Atp6ap1	chrX:74297097-74304721	+	protein_coding	25.5016	17.5124	10.7045	17.0948
ENSMUSG00000019088.13	Dnase1l1	chrX:74273217-74282337	-	protein_coding	7.23372	6.92394	4.15027	6.10343
ENSMUSG00000019102.10	Aldh3a1	chr11:61207537-61218421	+	protein_coding	5.54883	10.0604	4.12714	6.01441
ENSMUSG00000019122.8	Ccl9	chr11:83572919-83578636	-	protein_coding	3.43564	4.56405	1.15701	5.80903
ENSMUSG00000019124.10	Scrn1	chr6:54501173-54566489	-	protein_coding	2.63161	3.15325	1.13748	1.52607
ENSMUSG00000019132.11	BC005537	chr13:24801657-24816197	+	protein_coding	50.4248	42.3327	23.0913	33.6977
ENSMUSG00000019139.10	Isyna1	chr8:70594373-70597290	+	protein_coding	9.70194	12.8461	6.58274	10.4603
ENSMUSG00000019143.15	Hars2	chr18:36783008-36792562	+	protein_coding	5.72029	3.50299	2.93608	4.76226
ENSMUSG00000019158.9	Tmem160	chr7:16452779-16455494	+	protein_coding	11.1617	22.807	32.8683	27.6562
ENSMUSG00000019173.11	Rab5c	chr11:100715009-100738215	-	protein_coding	44.8538	40.424	27.342	39.4152
ENSMUSG00000019178.17	Styxl1	chr5:135747220-135778385	-	protein_coding	1.04762	0.570961	0	0.30748
ENSMUSG00000019179.10	Mdh2	chr5:135778480-135790398	+	protein_coding	13.2956	21.4282	16.0839	21.4893
ENSMUSG00000019188.16	H13	chr2:152669461-152708670	+	protein_coding	7.1667	9.71186	5.55892	8.60777
ENSMUSG00000019189.13	Rnf145	chr11:44518964-44565520	+	protein_coding	15.6666	15.9605	18.9282	13.986
ENSMUSG00000019194.15	Scn1b	chr7:31116524-31127003	-	protein_coding	5.48682	9.83908	6.7511	6.29698
ENSMUSG00000019210.10	Atp6v1e1	chr6:120794305-120822793	-	protein_coding	9.10685	14.1748	4.99043	14.0055
ENSMUSG00000019254.16	Ppp1r12c	chr7:4481520-4501680	-	protein_coding	11.4008	15.1888	41.3063	18.8119
ENSMUSG00000019256.17	Ahr	chr12:35497974-35535038	-	protein_coding	16.0935	13.1017	10.3492	12.2296
ENSMUSG00000019261.3	Map1s	chr8:70905932-70917529	+	protein_coding	1.95277	3.11853	3.07783	2.53336
ENSMUSG00000019278.5	Dpep1	chr8:123186242-123201812	+	protein_coding	50.0486	44.8205	69.3008	92.2525
ENSMUSG00000019295.8	Tmem129	chr5:33653216-33658416	-	protein_coding	4.69524	5.91422	1.78725	5.91545
ENSMUSG00000019297.9	Nop9	chr14:55745693-55755500	+	protein_coding	3.08636	4.01988	3.73644	4.63104
ENSMUSG00000019302.16	Atp6v0a1	chr11:101009452-101063719	+	protein_coding	12.813	12.7668	9.24127	11.2227
ENSMUSG00000019303.14	Psmc3ip	chr11:101091823-101095436	-	protein_coding	1.36681	1.15629	0	0.823821
ENSMUSG00000019312.10	Grb7	chr11:98446394-98455373	+	protein_coding	4.98877	11.7138	9.00663	8.79057
ENSMUSG00000019320.13	Noxo1	chr17:24696234-24700529	+	protein_coding	1.13675	0.894403	1.17483	1.02842
ENSMUSG00000019326.14	Aoc3	chr11:101330605-101341938	+	protein_coding	0.593307	0.8006	0.424059	0.477647
ENSMUSG00000019338.13	Zfp687	chr3:95006590-95015448	-	protein_coding	4.94337	6.34528	5.25624	6.6293
ENSMUSG00000019359.14	Gdpd2	chrX:100729873-100738895	+	protein_coding	0.593237	0.748771	0.248902	0.53721
ENSMUSG00000019362.8	D8Ertd738e	chr8:84246238-84249719	-	protein_coding	27.908	44.7388	42.9963	48.9453
ENSMUSG00000019368.13	Sec14l4	chr11:4031462-4048024	+	protein_coding	27.1251	39.9188	31.8058	39.3899
ENSMUSG00000019370.10	Calm3	chr7:16915379-16924114	-	protein_coding	54.432	74.3354	26.7312	57.1759
ENSMUSG00000019373.11	Cops3	chr11:59817795-59839838	-	protein_coding	11.154	7.80298	3.6821	9.45653
ENSMUSG00000019428.16	Fkbp8	chr8:70527724-70535328	+	protein_coding	16.1157	22.625	24.2637	24.7279
ENSMUSG00000019432.15	Ddx39b	chr17:35241746-35253707	+	protein_coding	22.9407	22.6156	17.2213	25.6965
ENSMUSG00000019433.9	Gipc1	chr8:83652677-83664694	+	protein_coding	13.0429	22.7974	25.5359	22.5884
ENSMUSG00000019437.17	Tlcd1	chr11:78176711-78181909	+	protein_coding	1.09119	1.39652	1.09303	1.36962
ENSMUSG00000019461.12	Plscr3	chr11:69846376-69852058	+	protein_coding	11.2956	14.4399	8.46217	11.8436
ENSMUSG00000019464.6	Ptger1	chr8:83666678-83672753	+	protein_coding	0.781588	1.09608	0.460549	0.671774
ENSMUSG00000019467.15	Arhgef25	chr10:127182525-127190083	-	protein_coding	5.7998	4.95025	6.78771	5.33515
ENSMUSG00000019470.12	Xab2	chr8:3608421-3621316	-	protein_coding	8.52824	9.89514	10.1608	10.8017
ENSMUSG00000019471.10	Cdc37	chr9:21133222-21149982	-	protein_coding	9.02137	13.0235	9.19304	12.9081
ENSMUSG00000019478.16	Rab4a	chr8:123805985-123835287	+	protein_coding	4.52533	4.95188	4.34264	4.39671
ENSMUSG00000019487.11	Trip10	chr17:57249455-57263665	+	protein_coding	13.7168	15.1327	12.2829	18.1076
ENSMUSG00000019494.14	Cops6	chr5:138161071-138164646	+	protein_coding	10.6634	11.3055	4.43704	11.9937
ENSMUSG00000019505.7	Ubb	chr11:62551171-62553213	+	protein_coding	137.141	312.233	71.7568	227.422
ENSMUSG00000019518.10	Ap4m1	chr5:138172002-138180429	+	protein_coding	5.15449	4.33144	2.79995	4.56479
ENSMUSG00000019528.18	Gyg	chr3:20122084-20155317	-	protein_coding	24.3677	17.3885	4.92655	16.3945
ENSMUSG00000019539.11	Rcn3	chr7:45082913-45092221	-	protein_coding	12.2509	11.2795	9.20628	15.1263
ENSMUSG00000019558.14	Slc6a8	chrX:73673150-73682502	+	protein_coding	4.48802	9.60217	5.66221	7.64693
ENSMUSG00000019564.12	Arid3a	chr10:79927043-79955018	+	protein_coding	3.02332	3.56899	2.60096	2.8969
ENSMUSG00000019577.6	Pdk4	chr6:5483351-5496309	-	protein_coding	10.7251	8.92178	9.21907	26.5652
ENSMUSG00000019578.11	Ubxn6	chr17:56067045-56075028	-	protein_coding	5.30367	6.46423	8.84096	9.76056
ENSMUSG00000019579.13	Mydgf	chr17:56175744-56183920	-	protein_coding	6.19119	10.7221	7.88748	9.83023
ENSMUSG00000019590.16	Cyb561	chr11:105933702-105953336	-	protein_coding	15.0623	16.0318	18.4512	15.2197
ENSMUSG00000019647.16	Sema6a	chr18:47235598-47368870	-	protein_coding	11.019	5.96451	4.21326	6.94978
ENSMUSG00000019659.8	Ccdc12	chr9:110656503-110711606	+	protein_coding	7.54637	10.9067	12.1235	9.23846
ENSMUSG00000019689.4	Fmc1	chr6:38533502-38539449	+	protein_coding	5.52472	9.02429	3.61306	9.72638
ENSMUSG00000019699.16	Akt3	chr1:177020073-177258203	-	protein_coding	37.9241	24.1116	8.17224	18.8708
ENSMUSG00000019710.13	Mrpl24	chr3:87919506-87923672	+	protein_coding	12.9996	14.9142	6.1797	13.3865
ENSMUSG00000019715.14	Gle1	chr2:29935426-29960371	+	protein_coding	6.0342	6.0998	4.32558	5.70345
ENSMUSG00000019718.8	L3hypdh	chr12:72073428-72085439	-	protein_coding	2.39346	1.66439	1.19818	1.79194
ENSMUSG00000019726.11	Lyst	chr13:13590397-13778803	+	protein_coding	12.6716	8.03047	5.4123	11.9816
ENSMUSG00000019731.13	Slc35e1	chr8:72480641-72492614	-	protein_coding	11.0206	11.4383	5.78436	10.4986
ENSMUSG00000019732.14	Calr3	chr8:72424176-72443870	-	protein_coding	0.848125	0.541204	0	0
ENSMUSG00000019734.16	Tmc4	chr7:3665790-3677553	-	protein_coding	9.80839	11.8059	7.53296	8.85114
ENSMUSG00000019737.14	Syne4	chr7:30314807-30319046	+	protein_coding	0.623141	0.788545	0.919422	0.902415
ENSMUSG00000019738.15	Polr2i	chr7:30231948-30233390	+	protein_coding	4.25302	8.13793	2.3975	7.35212
ENSMUSG00000019761.10	Krt10	chr11:99385254-99389364	-	protein_coding	0.8742	0.459391	0	0.0557297
ENSMUSG00000019762.4	Iyd	chr10:3540240-3554877	+	protein_coding	3.89888	2.91642	0.633022	2.18401
ENSMUSG00000019763.11	Rmnd1	chr10:4401915-4432388	-	protein_coding	2.07113	1.33626	0.679843	1.32484
ENSMUSG00000019767.12	Ccdc170	chr10:4482502-4562231	+	protein_coding	3.49987	3.06352	2.60273	1.71113
ENSMUSG00000019773.7	Fbxo5	chr10:5799160-5805600	-	protein_coding	2.72704	1.52982	0.57839	1.40156
ENSMUSG00000019774.8	Mtrf1l	chr10:5811887-5823910	-	protein_coding	2.0919	2.78163	2.29578	2.4459
ENSMUSG00000019777.16	Hdac2	chr10:36974544-37001889	+	protein_coding	10.9929	10.3444	6.32559	8.96804
ENSMUSG00000019779.15	Frk	chr10:34483399-34611278	+	protein_coding	2.19386	1.74291	0.652049	1.85197
ENSMUSG00000019782.10	Rwdd1	chr10:33996555-34019624	-	protein_coding	15.5117	10.8442	3.2491	14.1716
ENSMUSG00000019789.9	Hey2	chr10:30832359-30842801	-	protein_coding	1.22442	0.600148	0.401567	0.466946
ENSMUSG00000019790.17	Stxbp5	chr10:9755547-9901079	-	protein_coding	5.12313	2.78784	2.05529	3.46281
ENSMUSG00000019791.12	Hint3	chr10:30608141-30629632	-	protein_coding	2.99482	2.17739	1.62232	2.32632
ENSMUSG00000019792.8	Trmt11	chr10:30534225-30600749	-	protein_coding	2.7729	1.6586	0.572566	1.57327
ENSMUSG00000019794.13	Katna1	chr10:7726000-7763150	+	protein_coding	9.42972	9.20993	2.10553	7.17108
ENSMUSG00000019795.17	Pcmt1	chr10:7629373-7681136	-	protein_coding	6.86647	6.03034	4.48771	7.66617
ENSMUSG00000019796.12	Lrp11	chr10:7589800-7625483	+	protein_coding	0.622498	0.546782	0.47818	0.517486
ENSMUSG00000019797.11	1700021F05Rik	chr10:43525133-43540994	-	protein_coding	2.26614	1.41423	1.14729	1.67158
ENSMUSG00000019802.13	Sec63	chr10:42761496-42832514	+	protein_coding	24.0279	15.7587	3.75192	10.7238
ENSMUSG00000019804.12	Snx3	chr10:42502030-42535381	+	protein_coding	39.4106	50.7479	13.3658	38.456
ENSMUSG00000019806.13	Aig1	chr10:13647054-13868980	-	protein_coding	3.44251	3.16806	0.981798	2.84328
ENSMUSG00000019808.8	Adat2	chr10:13552894-13563376	+	protein_coding	1.87366	2.39944	1.88927	1.92764
ENSMUSG00000019809.16	Pex3	chr10:13523842-13553142	-	protein_coding	5.26714	4.68549	1.04859	3.94131
ENSMUSG00000019810.15	Fuca2	chr10:13499540-13519035	+	protein_coding	6.4415	6.16511	1.67713	5.29462
ENSMUSG00000019813.16	Cep57l1	chr10:41718840-41809871	-	protein_coding	1.07007	0.801472	0.257831	0.531895
ENSMUSG00000019814.5	Ltv1	chr10:13178140-13193168	-	protein_coding	6.0151	5.95365	2.52274	5.38738
ENSMUSG00000019817.18	Plagl1	chr10:13060504-13131694	+	protein_coding	6.60552	5.38116	1.10997	2.71964
ENSMUSG00000019818.15	Cd164	chr10:41519414-41531048	+	protein_coding	56.7671	45.9565	6.16839	34.2467
ENSMUSG00000019820.11	Utrn	chr10:12382188-12869365	-	protein_coding	61.4626	57.3621	38.7964	38.7785
ENSMUSG00000019822.12	Smpd2	chr10:41485642-41490369	-	protein_coding	2.58917	3.54617	3.44981	2.93577
ENSMUSG00000019823.17	Mical1	chr10:41476314-41487032	+	protein_coding	5.29902	6.9213	6.88325	7.2022
ENSMUSG00000019826.11	Zbtb24	chr10:41450383-41465574	+	protein_coding	3.28612	4.07263	1.79413	3.30917
ENSMUSG00000019832.5	Rab32	chr10:10545002-10558265	-	protein_coding	2.84504	3.3562	0.337805	2.32855
ENSMUSG00000019837.8	Gtf3c6	chr10:40247703-40258108	-	protein_coding	6.87998	4.95108	0.923262	3.42953
ENSMUSG00000019838.11	Slc16a10	chr10:40033532-40142258	-	protein_coding	3.97745	3.87358	3.23448	3.99727
ENSMUSG00000019841.15	Rev3l	chr10:39732118-39875211	+	protein_coding	13.434	7.41336	4.11106	8.93969
ENSMUSG00000019842.6	Traf3ip2	chr10:39612934-39655307	+	protein_coding	6.54719	7.25787	3.39757	6.55511
ENSMUSG00000019843.14	Fyn	chr10:39368855-39565381	+	protein_coding	8.42368	7.08641	4.3902	6.68482
ENSMUSG00000019846.11	Lama4	chr10:38965515-39110188	+	protein_coding	11.1089	6.65312	4.38876	7.18765
ENSMUSG00000019848.14	Popdc3	chr10:45178098-45318452	+	protein_coding	3.42942	3.82686	1.90103	3.54662
ENSMUSG00000019849.11	Prep	chr10:45067203-45167198	+	protein_coding	9.93435	10.152	1.74473	5.54785
ENSMUSG00000019850.11	Tnfaip3	chr10:19000910-19015657	-	protein_coding	3.36514	2.68287	2.83772	4.51824
ENSMUSG00000019851.8	Perp	chr10:18845020-18857073	+	protein_coding	11.9361	15.5245	5.47571	15.0034
ENSMUSG00000019852.7	Arfgef3	chr10:18581839-18743949	-	protein_coding	3.34429	4.55353	2.00583	2.27413
ENSMUSG00000019854.17	Reps1	chr10:18055861-18125155	+	protein_coding	6.65561	4.24851	4.75413	4.90109
ENSMUSG00000019856.14	Fam184a	chr10:53633145-53751123	-	protein_coding	5.78746	5.5415	2.4781	3.28522
ENSMUSG00000019857.7	Asf1a	chr10:53596757-53609225	+	protein_coding	5.691	4.43814	1.60939	4.19107
ENSMUSG00000019861.15	Gopc	chr10:52335850-52382124	-	protein_coding	2.77568	3.50577	0.498772	2.2078
ENSMUSG00000019863.7	Qrsl1	chr10:43874188-43901745	-	protein_coding	1.01563	0.93659	0.658852	0.948671
ENSMUSG00000019864.14	Rtn4ip1	chr10:43901807-43957201	+	protein_coding	1.68719	1.26862	0.593851	0.985426
ENSMUSG00000019866.14	Crybg1	chr10:43950636-44148853	-	protein_coding	4.31538	5.35345	2.52419	3.7963
ENSMUSG00000019868.16	Vta1	chr10:14654755-14705560	-	protein_coding	7.68355	7.36758	1.67133	6.08263
ENSMUSG00000019872.13	Smpdl3a	chr10:57794335-57811830	+	protein_coding	37.4225	40.2771	7.24128	33.4156
ENSMUSG00000019873.8	Reep3	chr10:67009189-67096945	-	protein_coding	15.2315	11.1424	4.46234	9.37798
ENSMUSG00000019877.10	Serinc1	chr10:57515774-57532530	-	protein_coding	50.3849	29.253	7.0643	26.4747
ENSMUSG00000019878.8	Hsf2	chr10:57486385-57513135	+	protein_coding	2.26177	1.50381	0.121023	1.12302
ENSMUSG00000019883.11	Echdc1	chr10:29313166-29347469	+	protein_coding	4.96554	2.67286	0.955926	2.86252
ENSMUSG00000019889.10	Ptprk	chr10:28074820-28597397	+	protein_coding	10.8081	8.12789	3.32271	7.11438
ENSMUSG00000019891.15	Dcbld1	chr10:52233619-52321378	+	protein_coding	3.33291	2.3088	1.056	1.97745
ENSMUSG00000019892.13	Lrriq1	chr10:103046031-103236322	-	protein_coding	2.93171	1.53923	0.407086	1.2434
ENSMUSG00000019893.13	Ros1	chr10:52045721-52195244	-	protein_coding	2.43863	1.82882	0.308885	1.10323
ENSMUSG00000019894.14	Slc6a15	chr10:103367783-103419377	+	protein_coding	1.01539	0.758636	0.26041	0.305841
ENSMUSG00000019897.8	Ccdc59	chr10:105841067-105847833	+	protein_coding	8.23107	4.20677	1.8605	6.2506
ENSMUSG00000019899.16	Lama2	chr10:26980036-27619758	-	protein_coding	9.11842	4.74029	3.41165	6.68116
ENSMUSG00000019905.8	Gprc6a	chr10:51614823-51631461	-	protein_coding	1.62866	0.70935	0.198209	1.88868
ENSMUSG00000019907.10	Ppp1r12a	chr10:108162193-108284475	+	protein_coding	33.1516	19.0481	8.36697	19.3001
ENSMUSG00000019909.4	Fam162b	chr10:51585416-51590517	-	protein_coding	5.36069	6.10335	1.75859	5.01647
ENSMUSG00000019916.14	P4ha1	chr10:59323296-59373304	+	protein_coding	19.1969	24.7055	6.66746	13.9864
ENSMUSG00000019917.10	Sept10	chr10:59141627-59221847	-	protein_coding	9.52488	6.82752	1.94335	5.4724
ENSMUSG00000019920.17	Lims1	chr10:58323466-58424691	+	protein_coding	26.1459	20.36	8.74677	13.1953
ENSMUSG00000019923.14	Zwint	chr10:72654845-72674964	+	protein_coding	12.3199	8.21832	3.97641	8.01839
ENSMUSG00000019927.6	Ube2d1	chr10:71254980-71285262	-	protein_coding	4.68664	4.55275	0.851478	2.48086
ENSMUSG00000019929.16	Dcn	chr10:97479609-97518143	+	protein_coding	13.7345	15.1904	2.78168	11.9399
ENSMUSG00000019943.10	Atp2b1	chr10:98914406-99026143	+	protein_coding	27.4426	13.4724	9.61162	18.2469
ENSMUSG00000019944.14	Rhobtb1	chr10:69151434-69291791	+	protein_coding	8.24508	7.45019	6.30699	7.61128
ENSMUSG00000019945.10	Cabcoco1	chr10:68430953-68541896	-	protein_coding	1.9748	1.96702	0.626699	2.22671
ENSMUSG00000019947.10	Arid5b	chr10:68092520-68278740	-	protein_coding	20.9141	16.4171	8.52409	14.2229
ENSMUSG00000019948.4	Actr6	chr10:89711971-89732295	-	protein_coding	4.24397	2.90671	0.428148	2.22444
ENSMUSG00000019951.10	Uhrf1bp1l	chr10:89744991-89819871	+	protein_coding	11.2838	7.68885	4.45054	9.57517
ENSMUSG00000019952.15	Poc1b	chr10:99107036-99198074	+	protein_coding	4.34495	4.19386	4.12663	3.60006
ENSMUSG00000019960.8	Dusp6	chr10:99263231-99267489	+	protein_coding	36.5099	44.5014	22.3555	44.5936
ENSMUSG00000019961.17	Tmpo	chr10:91147571-91181315	-	protein_coding	11.1132	7.71515	2.79757	7.05747
ENSMUSG00000019966.18	Kitl	chr10:100015630-100100416	+	protein_coding	44.6761	21.1665	6.79444	18.165
ENSMUSG00000019969.14	Psen1	chr12:83688152-83735199	+	protein_coding	11.6981	11.3735	5.2296	9.05312
ENSMUSG00000019970.15	Sgk1	chr10:21882184-21999903	+	protein_coding	45.7077	45.8088	28.1563	62.8336
ENSMUSG00000019971.10	Cep290	chr10:100487558-100574840	+	protein_coding	5.23769	2.77663	0.937653	2.07234
ENSMUSG00000019975.12	Ikbip	chr10:91082940-91102607	+	protein_coding	5.67247	3.85069	1.28503	2.3371
ENSMUSG00000019977.16	Hbs1l	chr10:21295979-21368898	+	protein_coding	7.37267	5.75942	2.93298	6.25863
ENSMUSG00000019978.16	Epb41l2	chr10:25359798-25523519	+	protein_coding	20.4645	8.84545	9.57676	13.0214
ENSMUSG00000019979.12	Apaf1	chr10:90989311-91082770	-	protein_coding	5.29403	3.44939	1.86068	4.07446
ENSMUSG00000019982.15	Myb	chr10:21124935-21160984	-	protein_coding	2.55472	1.84382	0.685901	1.12323
ENSMUSG00000019984.16	Med23	chr10:24869986-24913681	+	protein_coding	5.84245	4.82217	2.25266	5.42059
ENSMUSG00000019986.17	Ahi1	chr10:20952547-21080429	+	protein_coding	2.0772	1.86504	0.760206	1.42139
ENSMUSG00000019988.7	Nedd1	chr10:92684746-92722420	-	protein_coding	5.00303	3.63637	0.710236	2.78727
ENSMUSG00000019990.15	Pde7b	chr10:20398004-20725078	-	protein_coding	3.55477	3.13918	0.991128	2.11067
ENSMUSG00000019996.17	Map7	chr10:20148471-20281590	+	protein_coding	5.75495	6.87472	3.683	4.80562
ENSMUSG00000019997.11	Ctgf	chr10:24595442-24598683	+	protein_coding	111.522	101.417	45.395	89.2832
ENSMUSG00000019998.6	Stx7	chr10:24149302-24190222	+	protein_coding	21.2591	18.1193	3.72519	13.2166
ENSMUSG00000020003.16	Pex7	chr10:19853900-19907689	-	protein_coding	2.32433	2.01757	1.39523	1.74515
ENSMUSG00000020009.12	Ifngr1	chr10:19591949-19610229	+	protein_coding	45.4926	43.8858	21.0788	55.1912
ENSMUSG00000020010.7	Vnn3	chr10:23851462-23869843	+	protein_coding	0.920817	1.61257	0	1.21507
ENSMUSG00000020014.17	Cfap54	chr10:92775619-93081618	-	protein_coding	3.55785	1.98834	0.822274	1.5293
ENSMUSG00000020015.10	Cdk17	chr10:93160875-93267071	+	protein_coding	9.17653	5.75921	3.08188	5.71921
ENSMUSG00000020017.14	Hal	chr10:93488768-93519304	+	protein_coding	0.362064	0.739114	0.0895239	0.573806
ENSMUSG00000020018.6	Snrpf	chr10:93583029-93589706	-	protein_coding	15.1914	14.2572	0.693837	10.6242
ENSMUSG00000020019.4	Ntn4	chr10:93640681-93747207	+	protein_coding	20.7742	23.0983	17.4789	16.8793
ENSMUSG00000020021.4	Fgd6	chr10:94036001-94145339	+	protein_coding	8.43464	8.46852	4.59415	6.29383
ENSMUSG00000020022.16	Ndufa12	chr10:94198955-94221443	+	protein_coding	10.3108	12.3257	2.52864	9.80163
ENSMUSG00000020023.18	Tmcc3	chr10:94311949-94590956	+	protein_coding	23.8269	13.2646	16.9939	17.1119
ENSMUSG00000020024.7	Cep83	chr10:94688654-94790853	+	protein_coding	9.00156	6.61018	5.56	5.72634
ENSMUSG00000020027.18	Socs2	chr10:95385362-95417180	-	protein_coding	10.0295	14.134	11.431	12.3608
ENSMUSG00000020029.6	Nudt4	chr10:95547007-95564146	-	protein_coding	34.2646	34.299	10.2918	23.0928
ENSMUSG00000020032.14	Nuak1	chr10:84370905-84440597	-	protein_coding	5.64496	4.02596	3.59445	2.40426
ENSMUSG00000020034.7	Tcp11l2	chr10:84576626-84614359	+	protein_coding	12.3761	9.99655	5.17819	12.3702
ENSMUSG00000020038.10	Cry1	chr10:85131700-85185064	-	protein_coding	8.75782	10.6933	7.90928	12.1523
ENSMUSG00000020044.13	Timp3	chr10:86300372-86349506	+	protein_coding	179.545	157.607	60.2797	136.781
ENSMUSG00000020048.13	Hsp90b1	chr10:86690209-86705509	-	protein_coding	96.3232	93.2618	17.2164	59.3319
ENSMUSG00000020052.9	Ascl1	chr10:87490819-87493660	-	protein_coding	0.628465	0.977606	0.218195	0.224682
ENSMUSG00000020053.18	Igf1	chr10:87858265-87937042	+	protein_coding	1.46585	0.912855	0.151338	0.324867
ENSMUSG00000020056.16	Washc3	chr10:88201093-88246158	+	protein_coding	2.74353	2.74592	1.3395	2.06157
ENSMUSG00000020057.2	Dram1	chr10:88322804-88379080	-	protein_coding	89.7841	120.528	26.8686	73.8897
ENSMUSG00000020063.16	Sirt1	chr10:63319005-63381704	-	protein_coding	9.43096	6.89954	3.77322	6.91059
ENSMUSG00000020064.9	Herc4	chr10:63243810-63317878	+	protein_coding	10.5508	5.96186	5.52977	7.97994
ENSMUSG00000020069.16	Hnrnph3	chr10:63014664-63024217	-	protein_coding	16.7712	9.15252	3.80388	7.09963
ENSMUSG00000020070.18	Rufy2	chr10:62980223-63017210	+	protein_coding	4.46948	2.43023	0.83933	2.46496
ENSMUSG00000020072.15	Pbld2	chr10:63024315-63058813	+	protein_coding	0.722616	0.949268	0.561961	0.527356
ENSMUSG00000020074.7	Ccar1	chr10:62743928-62792286	-	protein_coding	10.1696	5.47096	2.55587	5.52181
ENSMUSG00000020075.8	Ddx21	chr10:62580251-62602281	-	protein_coding	13.0847	12.7992	6.05631	12.4291
ENSMUSG00000020076.7	Ddx50	chr10:62615895-62651218	-	protein_coding	10.7006	6.61571	3.24358	8.18344
ENSMUSG00000020077.14	Srgn	chr10:62493833-62527451	-	protein_coding	28.8949	25.3884	10.4547	31.72
ENSMUSG00000020078.16	Vps26a	chr10:62455235-62486805	-	protein_coding	26.0139	16.8039	7.36326	17.3703
ENSMUSG00000020079.15	Supv3l1	chr10:62429209-62449738	-	protein_coding	4.32094	3.84685	3.73249	4.1077
ENSMUSG00000020080.8	Hkdc1	chr10:62383137-62422491	-	protein_coding	2.57408	4.07212	1.89468	3.44898
ENSMUSG00000020083.13	Fam241b	chr10:62107655-62143920	-	protein_coding	0.946622	1.92271	0.494119	0.898074
ENSMUSG00000020085.15	Aifm2	chr10:61715263-61739260	+	protein_coding	3.25453	4.12821	3.58667	4.26247
ENSMUSG00000020086.6	H2afy2	chr10:61738665-61784147	-	protein_coding	3.56867	3.88431	2.1959	3.89655
ENSMUSG00000020087.5	Tysnd1	chr10:61695514-61702773	+	protein_coding	4.99055	6.62056	7.94544	6.85454
ENSMUSG00000020088.10	Sar1a	chr10:61680299-61693297	+	protein_coding	16.2982	11.5718	13.0939	12.6285
ENSMUSG00000020089.8	Ppa1	chr10:61648552-61674168	+	protein_coding	1.55489	2.51947	0.927145	2.40026
ENSMUSG00000020091.15	Eif4ebp2	chr10:61428491-61452661	-	protein_coding	24.2873	31.8516	18.2534	18.2124
ENSMUSG00000020092.9	Pald1	chr10:61319656-61383530	-	protein_coding	15.9525	11.9447	24.947	18.8033
ENSMUSG00000020096.20	Tbata	chr10:61171954-61188841	+	protein_coding	0.817413	0.579179	0	0.186753
ENSMUSG00000020097.14	Sgpl1	chr10:61098642-61147703	-	protein_coding	9.44249	10.3938	4.25628	8.21743
ENSMUSG00000020098.7	Pcbd1	chr10:61089331-61094324	+	protein_coding	3.08181	5.37744	0.779136	4.78042
ENSMUSG00000020099.8	Unc5b	chr10:60762593-60831581	-	protein_coding	2.45308	2.81424	3.96739	2.14928
ENSMUSG00000020100.15	Slc29a3	chr10:60712072-60752794	-	protein_coding	5.63989	3.64738	0.93965	2.64491
ENSMUSG00000020101.14	Vsir	chr10:60346851-60372684	+	protein_coding	10.9565	9.58877	7.12464	8.90908
ENSMUSG00000020102.15	Slc16a7	chr10:125219270-125389465	-	protein_coding	9.26932	7.43168	0.543066	4.00969
ENSMUSG00000020105.9	Lrig3	chr10:125966168-126015359	+	protein_coding	1.69651	1.84576	2.08524	1.98263
ENSMUSG00000020107.10	Anapc16	chr10:59987409-60003135	-	protein_coding	6.943	6.39172	6.39099	9.4579
ENSMUSG00000020108.4	Ddit4	chr10:59949669-59951834	-	protein_coding	34.7938	38.2711	110.034	108.04
ENSMUSG00000020109.13	Dnajb12	chr10:59879556-59899302	+	protein_coding	12.9701	16.5108	5.5457	13.809
ENSMUSG00000020111.15	Micu1	chr10:59702477-59864132	+	protein_coding	4.81178	3.76212	2.91173	3.25382
ENSMUSG00000020114.12	Cand1	chr10:119199255-119240055	-	protein_coding	11.0802	11.5093	5.35968	9.01226
ENSMUSG00000020115.3	Tbk1	chr10:121546455-121586787	-	protein_coding	19.4298	12.2609	6.93552	14.9669
ENSMUSG00000020116.7	Pno1	chr11:17203198-17211568	-	protein_coding	7.38366	6.77702	5.76632	6.84335
ENSMUSG00000020120.15	Plek	chr11:16971206-17052381	-	protein_coding	12.604	11.7886	2.90156	11.6138
ENSMUSG00000020121.15	Srgap1	chr10:121780991-122047315	-	protein_coding	3.50663	1.92897	1.09815	1.92072
ENSMUSG00000020122.16	Egfr	chr11:16752203-16918158	+	protein_coding	8.98674	9.54513	3.19296	8.22391
ENSMUSG00000020124.10	Usp15	chr10:123105006-123196995	-	protein_coding	7.34722	4.42395	1.61105	4.53281
ENSMUSG00000020128.15	Vps54	chr11:21239281-21321136	+	protein_coding	16.283	10.1056	6.54207	10.9673
ENSMUSG00000020130.9	Tbc1d15	chr10:115197872-115251467	-	protein_coding	14.4666	10.73	3.65335	12.1889
ENSMUSG00000020131.14	Pcsk4	chr10:80321283-80329498	-	protein_coding	0.751553	0.834391	0.92401	0.433435
ENSMUSG00000020132.10	Rab21	chr10:115287084-115315594	-	protein_coding	19.4913	17.5307	5.96638	12.4569
ENSMUSG00000020133.8	2310011J03Rik	chr10:80318254-80320537	-	protein_coding	9.19389	13.6104	7.56636	11.0296
ENSMUSG00000020134.13	Peli1	chr11:21091291-21150323	+	protein_coding	17.5167	13.0093	5.71144	10.1164
ENSMUSG00000020137.5	Thap2	chr10:115368404-115384443	-	protein_coding	4.16435	3.13088	0.782732	1.74369
ENSMUSG00000020142.12	Slc1a4	chr11:20302180-20332713	-	protein_coding	7.18976	7.01871	5.1008	5.30865
ENSMUSG00000020143.15	Dock2	chr11:34226815-34783892	-	protein_coding	6.88395	5.21474	2.75039	8.44147
ENSMUSG00000020149.17	Rab1a	chr11:20201432-20226856	+	protein_coding	40.6926	29.9744	9.44089	27.1582
ENSMUSG00000020150.13	Gamt	chr10:80258151-80261012	-	protein_coding	2.05197	2.99798	0.362658	0.96591
ENSMUSG00000020152.7	Actr2	chr11:20062304-20112913	-	protein_coding	53.9544	41.2178	11.781	37.8985
ENSMUSG00000020153.14	Ndufs7	chr10:80249121-80256794	+	protein_coding	11.5879	20.3108	9.92761	18.595
ENSMUSG00000020154.10	Ptprb	chr10:116275523-116389535	+	protein_coding	159.454	97.8104	83.2221	109.659
ENSMUSG00000020156.16	Mum1	chr10:80226434-80243903	+	protein_coding	3.26226	3.12137	2.63678	3.39924
ENSMUSG00000020159.8	Gabrp	chr11:33550781-33578959	-	protein_coding	17.662	15.9223	3.92501	7.02608
ENSMUSG00000020160.18	Meis1	chr11:18879817-19018985	-	protein_coding	8.3038	2.9637	1.48056	3.9874
ENSMUSG00000020163.12	Uqcr11	chr10:80402997-80406830	-	protein_coding	37.0244	54.7847	28.3497	49.8768
ENSMUSG00000020166.15	Cnot2	chr10:116485161-116581511	-	protein_coding	14.1477	9.63772	2.41553	10.2909
ENSMUSG00000020167.14	Tcf3	chr10:80409514-80433647	-	protein_coding	7.1061	9.66192	12.3637	10.0626
ENSMUSG00000020169.4	Best3	chr10:116986314-117025040	+	protein_coding	1.26283	0.602916	0.895699	0.68251
ENSMUSG00000020170.4	Frs2	chr10:117069427-117148534	-	protein_coding	10.3785	8.64552	2.90726	6.83817
ENSMUSG00000020171.8	Yeats4	chr10:117215221-117224507	-	protein_coding	12.5422	18.1995	18.7133	13.8284
ENSMUSG00000020173.17	Cobl	chr11:12236608-12464960	-	protein_coding	11.8232	14.7235	4.20672	7.41147
ENSMUSG00000020175.14	Rab36	chr10:75037058-75054748	+	protein_coding	1.88196	0.983357	0.534311	0.641174
ENSMUSG00000020176.17	Grb10	chr11:11930508-12038683	-	protein_coding	9.00512	6.9998	3.76562	5.52857
ENSMUSG00000020178.6	Adora2a	chr10:75316877-75334784	+	protein_coding	0.564479	0.38543	0.815546	0.573819
ENSMUSG00000020180.10	Snrpd3	chr10:75517551-75537381	+	protein_coding	6.89033	5.31922	0.913533	3.93024
ENSMUSG00000020183.11	Cpm	chr10:117629500-117687352	+	protein_coding	30.3369	38.7001	4.81855	20.4778
ENSMUSG00000020184.15	Mdm2	chr10:117688875-117710758	-	protein_coding	11.6796	8.49224	8.49904	6.81113
ENSMUSG00000020186.7	Csrp2	chr10:110919789-110939622	+	protein_coding	11.7174	10.3659	5.26815	10.9892
ENSMUSG00000020189.14	Osbpl8	chr10:111164752-111297249	+	protein_coding	14.7654	8.881	3.18892	9.39615
ENSMUSG00000020190.13	Mknk2	chr10:80665327-80678112	-	protein_coding	37.665	50.3533	55.7942	63.9268
ENSMUSG00000020196.10	Cabin1	chr10:75646112-75764341	-	protein_coding	7.4088	8.25825	8.18151	7.70357
ENSMUSG00000020198.8	Ap3d1	chr10:80706956-80742264	-	protein_coding	12.5193	14.952	13.0913	14.45
ENSMUSG00000020205.8	Phlda1	chr10:111506286-111508645	+	protein_coding	11.3178	20.7015	15.9827	10.4086
ENSMUSG00000020211.15	Sf3a2	chr10:80798198-80804924	+	protein_coding	6.98195	12.0215	9.27585	8.28194
ENSMUSG00000020212.14	Mdm1	chr10:118141811-118168997	+	protein_coding	3.88503	3.3408	2.06089	2.82886
ENSMUSG00000020218.11	Wif1	chr10:121033960-121100650	+	protein_coding	2.23035	2.2344	0.150756	0.67259
ENSMUSG00000020219.7	Timm13	chr10:80899450-80900969	-	protein_coding	5.76759	10.7608	6.63054	10.3402
ENSMUSG00000020220.16	Vps13d	chr4:144972622-145195005	-	protein_coding	9.91503	8.9303	7.77682	10.0464
ENSMUSG00000020224.15	Llph	chr10:120227070-120232582	+	protein_coding	6.32321	6.99816	3.92061	7.51523
ENSMUSG00000020225.10	Tmbim4	chr10:120201590-120224917	+	protein_coding	8.22494	6.82647	3.48104	7.34311
ENSMUSG00000020227.10	Irak3	chr10:120141648-120202130	-	protein_coding	3.134	2.34975	2.88574	2.87953
ENSMUSG00000020228.11	Helb	chr10:120083608-120112987	-	protein_coding	3.52901	2.40055	2.37355	4.11321
ENSMUSG00000020230.15	Prmt2	chr10:76207222-76237865	-	protein_coding	7.39882	9.69499	3.37494	5.76858
ENSMUSG00000020231.15	Dip2a	chr10:76259429-76345291	-	protein_coding	4.36068	5.24767	8.38876	4.67974
ENSMUSG00000020232.17	Hmg20b	chr10:81346048-81350480	-	protein_coding	10.1765	11.9126	16.6402	9.54364
ENSMUSG00000020234.10	4930404N11Rik	chr10:81363067-81365816	-	protein_coding	1.33992	1.28059	0.463721	0.495077
ENSMUSG00000020235.16	Fzr1	chr10:81366222-81378516	-	protein_coding	5.07135	4.91898	5.83742	5.79579
ENSMUSG00000020238.14	Ncln	chr10:81486249-81496392	-	protein_coding	8.60915	17.2186	12.8735	14.3954
ENSMUSG00000020241.13	Col6a2	chr10:76595762-76623630	-	protein_coding	19.1035	27.3114	14.2881	13.4669
ENSMUSG00000020246.13	Hcfc2	chr10:82696160-82742428	+	protein_coding	6.24098	4.38956	1.2272	3.95017
ENSMUSG00000020248.18	Nfyb	chr10:82748701-82764144	-	protein_coding	3.99307	2.79705	1.12832	2.15042
ENSMUSG00000020250.10	Txnrd1	chr10:82833951-82897712	+	protein_coding	13.9561	12.8048	8.25356	13.3736
ENSMUSG00000020251.13	Glt8d2	chr10:82650433-82690650	-	protein_coding	1.08297	1.03896	0.220794	1.05832
ENSMUSG00000020253.15	Ppm1m	chr9:106194947-106199746	-	protein_coding	7.04543	13.2048	12.822	14.0757
ENSMUSG00000020257.13	Wdr82	chr9:106170928-106191139	+	protein_coding	12.119	11.141	6.27698	10.2388
ENSMUSG00000020260.9	Pofut2	chr10:77259218-77269575	+	protein_coding	4.32192	5.25386	3.75056	4.10022
ENSMUSG00000020261.15	Slc36a1	chr11:55204350-55236330	+	protein_coding	1.14873	3.86492	2.64038	1.3416
ENSMUSG00000020262.15	Adarb1	chr10:77290726-77418270	-	protein_coding	11.4263	7.74084	7.3804	10.4862
ENSMUSG00000020263.14	Appl2	chr10:83600033-83648738	-	protein_coding	14.1978	11.6611	4.98509	11.3982
ENSMUSG00000020264.5	Slc36a2	chr11:55158470-55185077	-	protein_coding	8.48397	3.69318	2.71451	4.67715
ENSMUSG00000020265.16	Sumo3	chr10:77606097-77618331	+	protein_coding	9.58508	11.7394	7.99359	9.52441
ENSMUSG00000020267.6	Hint1	chr11:54866383-54870501	+	protein_coding	40.5165	53.575	24.1347	62.5369
ENSMUSG00000020271.17	Fbxw11	chr11:32642724-32746816	+	protein_coding	16.842	16.6165	12.6581	15.6371
ENSMUSG00000020272.8	Stk10	chr11:32533305-32624587	+	protein_coding	8.21618	11.6552	7.65579	10.2693
ENSMUSG00000020273.13	Papolg	chr11:23862646-23895253	-	protein_coding	7.38333	4.05561	0.679907	3.42339
ENSMUSG00000020275.9	Rel	chr11:23736847-23770970	-	protein_coding	4.90801	3.25532	2.14808	3.50387
ENSMUSG00000020277.10	Pfkl	chr10:77986947-78010083	-	protein_coding	6.65037	11.6199	13.1926	13.1587
ENSMUSG00000020280.12	Pus10	chr11:23665674-23732876	+	protein_coding	4.77233	4.18808	1.78289	4.71308
ENSMUSG00000020282.18	Rhbdf1	chr11:32209585-32222300	-	protein_coding	4.93496	6.82752	6.13735	6.08912
ENSMUSG00000020283.5	Pex13	chr11:23646479-23665959	-	protein_coding	8.68441	7.75178	2.77032	6.59129
ENSMUSG00000020284.16	1810043G02Rik	chr10:77978524-77986905	+	protein_coding	1.443	1.89314	0.938317	1.61293
ENSMUSG00000020287.15	Mpg	chr11:32226505-32232700	+	protein_coding	2.37089	2.90656	0.836767	1.76976
ENSMUSG00000020288.13	Ahsa2	chr11:23487882-23498030	-	protein_coding	4.77384	3.26127	1.67605	2.868
ENSMUSG00000020289.15	Nprl3	chr11:32225628-32267707	-	protein_coding	1.8156	1.6719	1.18309	2.04253
ENSMUSG00000020290.14	Xpo1	chr11:23256041-23298249	+	protein_coding	20.1199	11.1053	1.11336	8.10987
ENSMUSG00000020300.14	Cpeb4	chr11:31872211-31935634	+	protein_coding	18.8851	12.2285	2.99662	8.99144
ENSMUSG00000020305.13	Asb3	chr11:30885416-31102704	+	protein_coding	3.39631	3.246	2.36109	3.49984
ENSMUSG00000020307.15	Cdc34	chr10:79682195-79688398	+	protein_coding	5.94604	8.078	7.90266	7.60315
ENSMUSG00000020308.6	Tpgs1	chr10:79669369-79676127	+	protein_coding	6.03796	11.7273	15.5557	18.3931
ENSMUSG00000020309.6	Chac2	chr11:30976707-30986350	-	protein_coding	2.66573	1.84537	0.933693	1.83392
ENSMUSG00000020311.17	Erlec1	chr11:30930774-30954335	-	protein_coding	15.7415	9.29503	2.09418	8.35942
ENSMUSG00000020315.18	Sptbn1	chr11:30099395-30268175	-	protein_coding	234.446	194.423	151.891	169.077
ENSMUSG00000020319.9	Wdpcp	chr11:21572235-21898989	+	protein_coding	2.36294	1.83228	0.782551	1.55717
ENSMUSG00000020321.15	Mdh1	chr11:21556787-21572367	-	protein_coding	18.7476	26.1736	10.8413	22.3933
ENSMUSG00000020325.10	Fstl3	chr10:79777272-79782630	+	protein_coding	9.86058	14.1663	6.13778	8.94089
ENSMUSG00000020326.7	Ccng1	chr11:40748552-40755311	-	protein_coding	37.206	31.9257	16.2577	22.5055
ENSMUSG00000020328.10	Nudcd2	chr11:40733667-40740046	+	protein_coding	4.34182	3.02218	1.45403	3.65287
ENSMUSG00000020329.12	Polrmt	chr10:79736123-79746581	-	protein_coding	2.361	3.59529	5.07777	3.94094
ENSMUSG00000020335.13	Zfp354b	chr11:50921823-50931633	-	protein_coding	0.673011	0.976533	0.105022	0.638054
ENSMUSG00000020340.16	Cyfip2	chr11:46193850-46312859	-	protein_coding	4.59241	4.35806	2.67264	4.87597
ENSMUSG00000020346.16	Mgat1	chr11:49244191-49263030	+	protein_coding	8.10421	2.6941	10.1298	2.4259
ENSMUSG00000020349.4	Ppp2ca	chr11:52098681-52127778	+	protein_coding	20.6376	18.6322	9.01837	17.0603
ENSMUSG00000020354.15	Sgcd	chr11:46896253-47988969	-	protein_coding	0.779783	0.782293	0.248958	0.383518
ENSMUSG00000020357.3	Flt4	chr11:49609263-49652739	+	protein_coding	7.97218	5.19417	9.89298	6.65452
ENSMUSG00000020358.17	Hnrnpab	chr11:51600100-51606847	-	protein_coding	60.172	68.9701	30.4995	46.8767
ENSMUSG00000020359.13	Phykpl	chr11:51584757-51604489	+	protein_coding	1.89225	0.915247	0.336952	0.705034
ENSMUSG00000020361.13	Hspa4	chr11:53259814-53300457	-	protein_coding	26.1786	23.525	9.24555	20.0469
ENSMUSG00000020362.13	Cnot6	chr11:49671503-49712723	-	protein_coding	24.6461	12.8859	3.90894	12.8855
ENSMUSG00000020363.6	Gfpt2	chr11:49794178-49838613	+	protein_coding	3.28827	4.6494	1.18729	2.70656
ENSMUSG00000020364.14	Zfp354a	chr11:51059257-51072799	+	protein_coding	2.13496	1.69709	0.607407	1.60126
ENSMUSG00000020366.18	Mapk9	chr11:49846751-49886421	+	protein_coding	5.35643	3.36961	3.35205	3.23466
ENSMUSG00000020368.15	Canx	chr11:50293961-50325673	-	protein_coding	79.5569	76.9765	18.3011	49.8546
ENSMUSG00000020372.15	Rack1	chr11:48800332-48806434	+	protein_coding	23.9714	45.414	28.7872	74.6054
ENSMUSG00000020375.9	Rufy1	chr11:50389286-50431125	-	protein_coding	9.94563	11.1988	8.03564	10.2521
ENSMUSG00000020376.16	Rnf130	chr11:50025346-50104758	+	protein_coding	28.867	27.6196	16.4756	32.2676
ENSMUSG00000020377.15	Ltc4s	chr11:50236461-50238616	-	protein_coding	1.65819	6.38387	2.43761	7.08381
ENSMUSG00000020380.16	Rad50	chr11:53649519-53707319	-	protein_coding	9.66822	6.25604	3.67258	5.29541
ENSMUSG00000020381.10	Mrnip	chr11:50174444-50200115	+	protein_coding	0.32834	0.490616	0.502365	0.829079
ENSMUSG00000020385.16	Clk4	chr11:51261730-51281766	+	protein_coding	15.8322	8.76676	6.9688	10.8794
ENSMUSG00000020386.5	Sar1b	chr11:51763687-51791925	+	protein_coding	18.277	19.0647	5.06542	20.7902
ENSMUSG00000020387.15	Jade2	chr11:51813455-51857653	-	protein_coding	12.7839	13.7037	12.2602	9.92393
ENSMUSG00000020388.12	Pdlim4	chr11:54054928-54069014	-	protein_coding	0.334555	1.42917	0.76036	1.13754
ENSMUSG00000020389.19	Cdkl3	chr11:52004221-52089784	+	protein_coding	0.94238	0.636283	0.166895	0.455006
ENSMUSG00000020390.12	Ube2b	chr11:51985497-52000762	-	protein_coding	31.4659	27.9839	9.06853	24.3542
ENSMUSG00000020392.8	Cdkn2aipnl	chr11:51967661-51977334	+	protein_coding	13.0621	13.7281	7.90604	12.0266
ENSMUSG00000020393.16	Kremen1	chr11:5191552-5261558	-	protein_coding	6.04356	6.85413	7.36875	5.99083
ENSMUSG00000020395.13	Itk	chr11:46325150-46389515	-	protein_coding	1.37266	1.08995	0.84158	2.06016
ENSMUSG00000020397.15	Med7	chr11:46436925-46442721	+	protein_coding	4.85699	3.88167	2.0676	3.57807
ENSMUSG00000020399.14	Havcr2	chr11:46454935-46481255	+	protein_coding	3.49194	3.52544	0.672003	3.48905
ENSMUSG00000020400.17	Tnip1	chr11:54910785-54962917	-	protein_coding	6.297	9.03099	4.66734	7.57275
ENSMUSG00000020402.11	Vdac1	chr11:52360860-52389397	+	protein_coding	32.4257	34.9293	13.9945	28.5406
ENSMUSG00000020407.13	Upp1	chr11:9118103-9136170	+	protein_coding	2.58069	2.14278	1.05762	2.20437
ENSMUSG00000020409.10	Slu7	chr11:43433744-43447981	+	protein_coding	14.976	13.3994	4.4963	11.9055
ENSMUSG00000020412.16	Ascc2	chr11:4637747-4685699	+	protein_coding	18.9602	19.4682	8.72224	12.0238
ENSMUSG00000020413.11	Hus1	chr11:8993137-9011191	-	protein_coding	3.26006	2.63817	0.710947	1.73321
ENSMUSG00000020415.16	Pttg1	chr11:43420250-43426251	-	protein_coding	0.546778	0.69796	0.613518	1.13979
ENSMUSG00000020420.8	Zfp607a	chr7:27857527-27880825	+	protein_coding	5.11633	3.56322	1.71535	3.30422
ENSMUSG00000020422.13	Tns3	chr11:8431652-8664535	-	protein_coding	44.641	45.9792	23.5316	28.028
ENSMUSG00000020423.6	Btg2	chr1:134075170-134079120	-	protein_coding	66.8203	111.01	37.8218	73.9619
ENSMUSG00000020424.3	Gatsl3	chr11:4218225-4222409	+	protein_coding	3.58244	6.32577	3.33577	7.52498
ENSMUSG00000020427.11	Igfbp3	chr11:7206086-7213923	-	protein_coding	16.0303	12.897	7.67637	9.30473
ENSMUSG00000020430.12	Pes1	chr11:3963975-3980004	+	protein_coding	10.0811	13.5861	8.3012	13.8095
ENSMUSG00000020432.12	Tcn2	chr11:3917192-3932159	-	protein_coding	61.5698	60.6893	57.4543	132.943
ENSMUSG00000020437.12	Myo1g	chr11:6506548-6520965	-	protein_coding	2.96713	2.90979	3.32033	4.01512
ENSMUSG00000020439.17	Smtn	chr11:3517523-3540612	-	protein_coding	10.0268	7.38672	8.56976	8.69118
ENSMUSG00000020440.13	Arf5	chr6:28423560-28426602	+	protein_coding	17.632	29.2648	30.3185	41.3
ENSMUSG00000020441.6	2310033P09Rik	chr11:59208321-59210738	+	protein_coding	8.55428	10.1488	4.46792	8.09533
ENSMUSG00000020444.19	Guk1	chr11:59183875-59192212	-	protein_coding	8.93396	12.0833	6.99792	10.9562
ENSMUSG00000020448.16	Rnf185	chr11:3415982-3452363	-	protein_coding	9.57393	12.1571	6.79222	10.4954
ENSMUSG00000020451.17	Limk2	chr11:3344256-3409189	-	protein_coding	11.9536	14.5467	7.86059	13.5122
ENSMUSG00000020453.17	Patz1	chr11:3288874-3309083	+	protein_coding	7.05772	6.05986	5.38112	5.60845
ENSMUSG00000020454.17	Eif4enif1	chr11:3202392-3244588	+	protein_coding	12.0473	10.993	8.72918	10.8155
ENSMUSG00000020455.16	Trim11	chr11:58978093-58991458	+	protein_coding	8.36289	8.15281	8.94113	8.71521
ENSMUSG00000020456.17	Ogdh	chr11:6291633-6356642	+	protein_coding	37.5682	51.5912	23.8941	37.0956
ENSMUSG00000020457.13	Drg1	chr11:3187360-3266415	-	protein_coding	9.45454	8.13739	4.20448	10.7286
[truncated: 11,545 more rows]
