# Supplementary material for: Targeting SPP1-orchestrated neutrophil extracellular traps-dominant pre-metastatic niche reduced HCC lung metastasis
Source: Exp Hematol Oncol. 2024 Nov 11;13:111. doi: 10.1186/s40164-024-00571-x (PMC11556024; doi:10.1186/s40164-024-00571-x)
Supplement: Supplementary file 6 — Supplementary Material 6. [file 40164_2024_571_MOESM6_ESM.xls]

## Sheet: Gene
GeneID	GeneName	Chr	Strand	Start	End	Annotation	Class	Con-Group_rep1	Con-Group_rep2	OPN-Group_rep1	OPN-Group_rep2
ENSMUSG00000000001	Gnai3	3	-	108107280	108146146	guanine nucleotide binding protein (G protein), alpha inhibiting 3 [Source:MGI Symbol;Acc:MGI:95773]	protein_coding	79.1771	78.4929	75.2325	72.258
ENSMUSG00000000003	Pbsn	X	-	77837901	77853623	probasin [Source:MGI Symbol;Acc:MGI:1860484]	protein_coding	0	0	0	0
ENSMUSG00000000028	Cdc45	16	-	18780447	18811987	cell division cycle 45 [Source:MGI Symbol;Acc:MGI:1338073]	protein_coding	25.6533	27.4973	23.8036	23.1821
ENSMUSG00000000031	H19	7	-	142575529	142578143	H19, imprinted maternally expressed transcript [Source:MGI Symbol;Acc:MGI:95891]	lincRNA	0	0.389052	0	0
ENSMUSG00000000037	Scml2	X	+	161082525	161258213	Scm polycomb group protein like 2 [Source:MGI Symbol;Acc:MGI:1340042]	protein_coding	0.219055	0.397321	0.118396	0.203631
ENSMUSG00000000049	Apoh	11	+	108343354	108414396	apolipoprotein H [Source:MGI Symbol;Acc:MGI:88058]	protein_coding	0	0	0	0.000109
ENSMUSG00000000056	Narf	11	+	121237253	121255856	nuclear prelamin A recognition factor [Source:MGI Symbol;Acc:MGI:1914858]	protein_coding	26.9416	28.0477	22.5257	21.2561
ENSMUSG00000000058	Cav2	6	+	17281185	17289115	caveolin 2 [Source:MGI Symbol;Acc:MGI:107571]	protein_coding	1.25075	0.905071	0.578551	0.666187
ENSMUSG00000000078	Klf6	13	+	5861482	5870394	Kruppel-like factor 6 [Source:MGI Symbol;Acc:MGI:1346318]	protein_coding	66.5535	65.7442	67.1256	64.7575
ENSMUSG00000000085	Scmh1	4	+	120405281	120530186	sex comb on midleg homolog 1 [Source:MGI Symbol;Acc:MGI:1352762]	protein_coding	7.30972	7.543	5.86649	5.56611
ENSMUSG00000000088	Cox5a	9	+	57521274	57532426	cytochrome c oxidase subunit 5A [Source:MGI Symbol;Acc:MGI:88474]	protein_coding	64.1888	66.7927	63.1765	65.4625
ENSMUSG00000000093	Tbx2	11	+	85832551	85841948	T-box 2 [Source:MGI Symbol;Acc:MGI:98494]	protein_coding	0.19331	0.180419	0.124501	0.138537
ENSMUSG00000000094	Tbx4	11	+	85886422	85916097	T-box 4 [Source:MGI Symbol;Acc:MGI:102556]	protein_coding	0	0.017763	0	0
ENSMUSG00000000103	Zfy2	Y	-	2106015	2170409	zinc finger protein 2, Y-linked [Source:MGI Symbol;Acc:MGI:99213]	protein_coding	0	0	0	0
ENSMUSG00000000120	Ngfr	11	-	95568818	95587735	nerve growth factor receptor (TNFR superfamily, member 16) [Source:MGI Symbol;Acc:MGI:97323]	protein_coding	0	0.034161	0.040684	0
ENSMUSG00000000125	Wnt3	11	+	103774150	103817957	wingless-type MMTV integration site family, member 3 [Source:MGI Symbol;Acc:MGI:98955]	protein_coding	0	0	0	0
ENSMUSG00000000126	Wnt9a	11	+	59306928	59333552	wingless-type MMTV integration site family, member 9A [Source:MGI Symbol;Acc:MGI:2446084]	protein_coding	0.038244	0	0	0
ENSMUSG00000000127	Fer	17	+	63863062	64139496	fer (fms/fps related) protein kinase [Source:MGI Symbol;Acc:MGI:105917]	protein_coding	2.98513	2.75188	2.48928	2.08774
ENSMUSG00000000131	Xpo6	7	-	126101715	126200501	exportin 6 [Source:MGI Symbol;Acc:MGI:2429950]	protein_coding	46.7164	46.2311	42.2849	42.2183
ENSMUSG00000000134	Tfe3	X	+	7762560	7775202	transcription factor E3 [Source:MGI Symbol;Acc:MGI:98511]	protein_coding	24.8942	24.9289	34.6006	34.1108
ENSMUSG00000000142	Axin2	11	+	108920349	108950783	axin 2 [Source:MGI Symbol;Acc:MGI:1270862]	protein_coding	1.14963	1.72664	1.37011	1.11815
ENSMUSG00000000148	Brat1	5	+	140705011	140719379	BRCA1-associated ATM activator 1 [Source:MGI Symbol;Acc:MGI:1891679]	protein_coding	4.90316	5.23486	4.63029	3.95719
ENSMUSG00000000149	Gna12	5	-	140758408	140830431	guanine nucleotide binding protein, alpha 12 [Source:MGI Symbol;Acc:MGI:95767]	protein_coding	14.2691	15.0808	11.5776	12.261
ENSMUSG00000000154	Slc22a18	7	+	143473736	143499334	solute carrier family 22 (organic cation transporter), member 18 [Source:MGI Symbol;Acc:MGI:1336884]	protein_coding	0.141659	0.065158	0.154892	0.244683
ENSMUSG00000000157	Itgb2l	16	-	96422288	96443619	integrin beta 2-like [Source:MGI Symbol;Acc:MGI:1277979]	protein_coding	98.6231	99.9073	107.149	109.491
ENSMUSG00000000159	Igsf5	16	+	96361668	96422121	immunoglobulin superfamily, member 5 [Source:MGI Symbol;Acc:MGI:1919308]	protein_coding	0.114925	0.080331	0	0
ENSMUSG00000000167	Pih1d2	9	+	50617321	50625000	PIH1 domain containing 2 [Source:MGI Symbol;Acc:MGI:1919864]	protein_coding	0.156713	0.273769	0.167229	0.162934
ENSMUSG00000000168	Dlat	9	-	50634633	50659780	dihydrolipoamide S-acetyltransferase (E2 component of pyruvate dehydrogenase complex) [Source:MGI Symbol;Acc:MGI:2385311]	protein_coding	6.65839	6.61106	5.32072	5.53513
ENSMUSG00000000171	Sdhd	9	-	50596357	50603812	succinate dehydrogenase complex, subunit D, integral membrane protein [Source:MGI Symbol;Acc:MGI:1914175]	protein_coding	52.6498	50.0888	51.9723	49.0627
ENSMUSG00000000182	Fgf23	6	+	127072902	127081408	fibroblast growth factor 23 [Source:MGI Symbol;Acc:MGI:1891427]	protein_coding	0	0	0	0
ENSMUSG00000000183	Fgf6	6	+	127015586	127028187	fibroblast growth factor 6 [Source:MGI Symbol;Acc:MGI:95520]	protein_coding	0	0	0	0.047287
ENSMUSG00000000184	Ccnd2	6	-	127125162	127152193	cyclin D2 [Source:MGI Symbol;Acc:MGI:88314]	protein_coding	3.43576	3.53688	3.53992	4.44058
ENSMUSG00000000194	Gpr107	2	+	31152316	31218775	G protein-coupled receptor 107 [Source:MGI Symbol;Acc:MGI:2139054]	protein_coding	9.577	9.19337	9.1814	9.43601
ENSMUSG00000000197	Nalcn	14	-	123276634	123627144	sodium leak channel, non-selective [Source:MGI Symbol;Acc:MGI:2444306]	protein_coding	0	0	0	0
ENSMUSG00000000202	Btbd17	11	-	114791217	114795945	BTB (POZ) domain containing 17 [Source:MGI Symbol;Acc:MGI:1919264]	protein_coding	0	0	0	0
ENSMUSG00000000204	Slfn4	11	+	83175186	83190216	schlafen 4 [Source:MGI Symbol;Acc:MGI:1329010]	protein_coding	108.253	104.486	164.723	167.86
ENSMUSG00000000214	Th	7	-	142892752	142931128	tyrosine hydroxylase [Source:MGI Symbol;Acc:MGI:98735]	protein_coding	0	0	0	0
ENSMUSG00000000215	Ins2	7	-	142678656	142743381	insulin II [Source:MGI Symbol;Acc:MGI:96573]	protein_coding	0	0	0	0
ENSMUSG00000000216	Scnn1g	7	+	121734479	121768475	sodium channel, nonvoltage-gated 1 gamma [Source:MGI Symbol;Acc:MGI:104695]	protein_coding	0	0	0	0
ENSMUSG00000000223	Drp2	X	+	134404551	134456573	dystrophin related protein 2 [Source:MGI Symbol;Acc:MGI:107432]	protein_coding	0.437215	0.219283	0.280413	0.362673
ENSMUSG00000000244	Tspan32	7	+	143005046	143019644	tetraspanin 32 [Source:MGI Symbol;Acc:MGI:1350360]	protein_coding	22.7502	20.1986	18.7018	19.688
ENSMUSG00000000247	Lhx2	2	+	38339281	38369733	LIM homeobox protein 2 [Source:MGI Symbol;Acc:MGI:96785]	protein_coding	0	0	0.187633	0.221627
ENSMUSG00000000248	Clec2g	6	+	128934381	128984707	C-type lectin domain family 2, member g [Source:MGI Symbol;Acc:MGI:1918059]	protein_coding	1.04081	0.406743	0.510051	0.837761
ENSMUSG00000000253	Gmpr	13	+	45507444	45553800	guanosine monophosphate reductase [Source:MGI Symbol;Acc:MGI:1913605]	protein_coding	1.32137	1.50792	0.574808	1.26433
ENSMUSG00000000263	Glra1	11	-	55514238	55608198	glycine receptor, alpha 1 subunit [Source:MGI Symbol;Acc:MGI:95747]	protein_coding	0	0	0	0
ENSMUSG00000000266	Mid2	X	+	140664599	140767715	midline 2 [Source:MGI Symbol;Acc:MGI:1344333]	protein_coding	0.06264	0	0.018774	0
ENSMUSG00000000275	Trim25	11	+	88999376	89020293	tripartite motif-containing 25 [Source:MGI Symbol;Acc:MGI:102749]	protein_coding	24.1727	24.5936	31.044	30.4749
ENSMUSG00000000276	Dgke	11	-	89035179	89066850	diacylglycerol kinase, epsilon [Source:MGI Symbol;Acc:MGI:1889276]	protein_coding	1.79619	0.979775	0.941714	1.05745
ENSMUSG00000000278	Scpep1	11	-	88924020	88955465	serine carboxypeptidase 1 [Source:MGI Symbol;Acc:MGI:1921867]	protein_coding	32.979	30.8562	32.1288	32.8214
ENSMUSG00000000282	Mnt	11	+	74830920	74845725	max binding protein [Source:MGI Symbol;Acc:MGI:109150]	protein_coding	12.4041	13.7427	10.0079	9.48893
ENSMUSG00000000290	Itgb2	10	+	77530252	77565708	integrin beta 2 [Source:MGI Symbol;Acc:MGI:96611]	protein_coding	298.927	306.584	318.695	306.377
ENSMUSG00000000295	Hddc2	10	+	31313383	31328204	HD domain containing 2 [Source:MGI Symbol;Acc:MGI:1916942]	protein_coding	2.06814	1.90929	1.70133	1.55687
ENSMUSG00000000296	Tpd52l1	10	-	31332376	31445958	tumor protein D52-like 1 [Source:MGI Symbol;Acc:MGI:1298386]	protein_coding	0	0	0	0
ENSMUSG00000000301	Pemt	11	-	59970614	60046489	phosphatidylethanolamine N-methyltransferase [Source:MGI Symbol;Acc:MGI:104535]	protein_coding	0.448072	0.878853	1.07883	0.611149
ENSMUSG00000000303	Cdh1	8	+	106603351	106670246	cadherin 1 [Source:MGI Symbol;Acc:MGI:88354]	protein_coding	1.12109	1.40611	1.42935	1.19055
ENSMUSG00000000305	Cdh4	2	+	179442431	179899373	cadherin 4 [Source:MGI Symbol;Acc:MGI:99218]	protein_coding	0	0	0	0
ENSMUSG00000000308	Ckmt1	2	+	121357714	121363737	creatine kinase, mitochondrial 1, ubiquitous [Source:MGI Symbol;Acc:MGI:99441]	protein_coding	0	0	0	0
ENSMUSG00000000317	Bcl6b	11	-	70224128	70229798	B cell CLL/lymphoma 6, member B [Source:MGI Symbol;Acc:MGI:1278332]	protein_coding	0.030978	0.044679	0.033585	0
ENSMUSG00000000318	Clec10a	11	+	70156197	70170834	C-type lectin domain family 10, member A [Source:MGI Symbol;Acc:MGI:96975]	protein_coding	3.88764	4.03318	3.8045	3.64429
ENSMUSG00000000320	Alox12	11	-	70241457	70255353	arachidonate 12-lipoxygenase [Source:MGI Symbol;Acc:MGI:87998]	protein_coding	1.42755	1.78593	0.823932	1.20419
ENSMUSG00000000325	Arvcf	16	+	18348182	18407076	armadillo repeat gene deleted in velocardiofacial syndrome [Source:MGI Symbol;Acc:MGI:109620]	protein_coding	2.48211	2.3612	1.60286	1.52524
ENSMUSG00000000326	Comt	16	-	18406886	18426852	catechol-O-methyltransferase [Source:MGI Symbol;Acc:MGI:88470]	protein_coding	13.0556	13.5568	13.8319	12.8698
ENSMUSG00000000339	Rtca	3	-	116488963	116508208	RNA 3'-terminal phosphate cyclase [Source:MGI Symbol;Acc:MGI:1913618]	protein_coding	9.2448	10.1295	8.16234	9.4169
ENSMUSG00000000340	Dbt	3	+	116513070	116549981	dihydrolipoamide branched chain transacylase E2 [Source:MGI Symbol;Acc:MGI:105386]	protein_coding	3.5544	2.89228	2.47862	2.62708
ENSMUSG00000000346	Dazap2	15	+	100615349	100620761	DAZ associated protein 2 [Source:MGI Symbol;Acc:MGI:1344344]	protein_coding	200.05	204.057	208.052	196.956
ENSMUSG00000000355	Mcts1	X	+	38600578	38613426	malignant T cell amplified sequence 1 [Source:MGI Symbol;Acc:MGI:1916245]	protein_coding	26.5078	26.1456	23.6386	22.5866
ENSMUSG00000000359	Rem1	2	+	152626951	152635198	rad and gem related GTP binding protein 1 [Source:MGI Symbol;Acc:MGI:1097696]	protein_coding	0.10699	0.03477	0.269678	0.105936
ENSMUSG00000000365	Rnf17	14	+	56402581	56525032	ring finger protein 17 [Source:MGI Symbol;Acc:MGI:1353419]	protein_coding	0.083532	0.292966	0.046889	0.088131
ENSMUSG00000000374	Trappc10	10	-	78186725	78244641	trafficking protein particle complex 10 [Source:MGI Symbol;Acc:MGI:1336209]	protein_coding	22.6237	22.7839	21.2548	20.7464
ENSMUSG00000000378	Ccm2	11	+	6546887	6596744	cerebral cavernous malformation 2 [Source:MGI Symbol;Acc:MGI:2384924]	protein_coding	41.0215	40.1759	32.9033	37.9774
ENSMUSG00000000381	Wap	11	-	6635482	6638637	whey acidic protein [Source:MGI Symbol;Acc:MGI:98943]	protein_coding	0	0	0	0
ENSMUSG00000000384	Tbrg4	11	-	6615598	6626067	transforming growth factor beta regulated gene 4 [Source:MGI Symbol;Acc:MGI:1100868]	protein_coding	12.7615	13.4903	12.4236	12.1802
ENSMUSG00000000385	Tmprss2	16	-	97564682	97611195	transmembrane protease, serine 2 [Source:MGI Symbol;Acc:MGI:1354381]	protein_coding	0	0	0.025924	0
ENSMUSG00000000386	Mx1	16	-	97447035	97462907	MX dynamin-like GTPase 1 [Source:MGI Symbol;Acc:MGI:97243]	polymorphic_pseudogene	1.89071	1.45905	16.7791	19.2309
ENSMUSG00000000392	Fap	2	-	62500943	62574075	fibroblast activation protein [Source:MGI Symbol;Acc:MGI:109608]	protein_coding	0.063774	0.138675	0.414537	0.332182
ENSMUSG00000000394	Gcg	2	-	62474530	62483650	glucagon [Source:MGI Symbol;Acc:MGI:95674]	protein_coding	0	0	0	0
ENSMUSG00000000399	Ndufa9	6	-	126821721	126849136	NADH:ubiquinone oxidoreductase subunit A9 [Source:MGI Symbol;Acc:MGI:1913358]	protein_coding	21.7597	22.1093	23.7909	23.6959
ENSMUSG00000000402	Egfl6	X	-	166523007	166585720	EGF-like-domain, multiple 6 [Source:MGI Symbol;Acc:MGI:1858599]	protein_coding	0.619139	0.285761	0.386118	0.301239
ENSMUSG00000000409	Lck	4	-	129548344	129573641	lymphocyte protein tyrosine kinase [Source:MGI Symbol;Acc:MGI:96756]	protein_coding	4.12834	3.66754	3.88652	5.17799
ENSMUSG00000000411	Tssk3	4	-	129489014	129491022	testis-specific serine kinase 3 [Source:MGI Symbol;Acc:MGI:1929914]	protein_coding	0	0	0	0
ENSMUSG00000000416	Cttnbp2	6	-	18366478	18514843	cortactin binding protein 2 [Source:MGI Symbol;Acc:MGI:1353467]	protein_coding	0	0	0.012924	0
ENSMUSG00000000420	Galnt1	18	+	24205344	24286818	polypeptide N-acetylgalactosaminyltransferase 1 [Source:MGI Symbol;Acc:MGI:894693]	protein_coding	28.5207	30.3414	24.2204	23.9695
ENSMUSG00000000435	Myf5	10	-	107482908	107486134	myogenic factor 5 [Source:MGI Symbol;Acc:MGI:97252]	protein_coding	0	0	0	0
ENSMUSG00000000439	Mkrn2	6	+	115601902	115622624	makorin, ring finger protein, 2 [Source:MGI Symbol;Acc:MGI:1914277]	protein_coding	9.8667	8.67287	8.62581	10.6132
ENSMUSG00000000440	Pparg	6	+	115360951	115490399	peroxisome proliferator activated receptor gamma [Source:MGI Symbol;Acc:MGI:97747]	protein_coding	3.89534	4.0045	2.03645	1.61661
ENSMUSG00000000441	Raf1	6	-	115618067	115676635	v-raf-leukemia viral oncogene 1 [Source:MGI Symbol;Acc:MGI:97847]	protein_coding	112.441	113.3	130.475	129.578
ENSMUSG00000000486	Septin1	7	-	127214447	127233130	septin 1 [Source:MGI Symbol;Acc:MGI:1858916]	protein_coding	37.649	33.2505	31.4388	32.0234
ENSMUSG00000000489	Pdgfb	15	-	79995874	80014977	platelet derived growth factor, B polypeptide [Source:MGI Symbol;Acc:MGI:97528]	protein_coding	1.51791	1.50213	1.71252	2.13386
ENSMUSG00000000530	Acvrl1	15	+	101128522	101145336	activin A receptor, type II-like 1 [Source:MGI Symbol;Acc:MGI:1338946]	protein_coding	20.2155	18.8699	16.4804	18.136
ENSMUSG00000000531	Grasp	15	+	101224188	101232756	GRP1 (general receptor for phosphoinositides 1)-associated scaffold protein [Source:MGI Symbol;Acc:MGI:1860303]	protein_coding	0.63624	0.701486	1.0015	0.811199
ENSMUSG00000000532	Acvr1b	15	+	101174067	101213684	activin A receptor, type 1B [Source:MGI Symbol;Acc:MGI:1338944]	protein_coding	9.131	9.70002	8.93961	10.0001
ENSMUSG00000000538	Tom1l2	11	-	60226714	60352905	target of myb1-like 2 (chicken) [Source:MGI Symbol;Acc:MGI:2443306]	protein_coding	6.26053	6.20698	6.18287	5.78539
ENSMUSG00000000544	Gpa33	1	+	166130238	166166510	glycoprotein A33 (transmembrane) [Source:MGI Symbol;Acc:MGI:1891703]	protein_coding	0	0	0	0
ENSMUSG00000000552	Zfp385a	15	-	103313895	103340093	zinc finger protein 385A [Source:MGI Symbol;Acc:MGI:1352495]	protein_coding	6.12535	7.49461	9.1298	9.08336
ENSMUSG00000000555	Itga5	15	-	103344286	103366763	integrin alpha 5 (fibronectin receptor alpha) [Source:MGI Symbol;Acc:MGI:96604]	protein_coding	9.90196	8.66016	23.5414	23.8129
ENSMUSG00000000560	Gabra2	5	-	70957597	71095849	gamma-aminobutyric acid (GABA) A receptor, subunit alpha 2 [Source:MGI Symbol;Acc:MGI:95614]	protein_coding	0	0	0	0
ENSMUSG00000000561	Wdr77	3	+	105959369	105970037	WD repeat domain 77 [Source:MGI Symbol;Acc:MGI:1917715]	protein_coding	13.6769	13.6813	9.39981	10.5855
ENSMUSG00000000562	Adora3	3	+	105870858	105908926	adenosine A3 receptor [Source:MGI Symbol;Acc:MGI:104847]	protein_coding	3.25252	2.55791	2.4417	2.83077
ENSMUSG00000000563	Atp5pb	3	-	105942698	105960099	ATP synthase peripheral stalk-membrane subunit b [Source:MGI Symbol;Acc:MGI:1100495]	protein_coding	96.2135	96.2434	93.6851	93.0558
ENSMUSG00000000567	Sox9	11	+	112782224	112787760	SRY (sex determining region Y)-box 9 [Source:MGI Symbol;Acc:MGI:98371]	protein_coding	0.018613	0	0	0
ENSMUSG00000000568	Hnrnpd	5	-	99955935	99978938	heterogeneous nuclear ribonucleoprotein D [Source:MGI Symbol;Acc:MGI:101947]	protein_coding	105.645	105.813	110.855	91.777
ENSMUSG00000000579	Dynlt1c	17	+	6601671	6609774	dynein light chain Tctex-type 1C [Source:MGI Symbol;Acc:MGI:3807476]	protein_coding	21.0684	19.4541	14.289	14.0068
ENSMUSG00000000581	C1d	11	+	17257579	17269176	C1D nuclear receptor co-repressor [Source:MGI Symbol;Acc:MGI:1927354]	protein_coding	12.0136	14.1261	11.7181	12.1309
ENSMUSG00000000594	Gm2a	11	+	55098115	55113029	GM2 ganglioside activator protein [Source:MGI Symbol;Acc:MGI:95762]	protein_coding	19.937	21.0003	17.7979	17.3349
ENSMUSG00000000600	Krit1	5	+	3803184	3845564	KRIT1, ankyrin repeat containing [Source:MGI Symbol;Acc:MGI:1930618]	protein_coding	23.8394	22.0942	19.7506	21.1208
ENSMUSG00000000605	Clcn4	7	-	7282309	7300851	chloride channel, voltage-sensitive 4 [Source:MGI Symbol;Acc:MGI:104571]	protein_coding	16.2094	15.4227	13.4684	14.0357
ENSMUSG00000000606	Vmn2r88	14	+	51410820	51420721	vomeronasal 2, receptor 88 [Source:MGI Symbol;Acc:MGI:1316662]	protein_coding	0	0	0	0
ENSMUSG00000000617	Grm6	11	+	50850685	50866208	glutamate receptor, metabotropic 6 [Source:MGI Symbol;Acc:MGI:1351343]	protein_coding	0.476771	0.430761	0.548798	0.403221
ENSMUSG00000000627	Sema4f	6	-	82911885	82939769	sema domain, immunoglobulin domain (Ig), TM domain, and short cytoplasmic domain [Source:MGI Symbol;Acc:MGI:1340055]	protein_coding	0.999884	0.997965	0.560964	0.536986
ENSMUSG00000000628	Hk2	6	-	82725025	82774454	hexokinase 2 [Source:MGI Symbol;Acc:MGI:1315197]	protein_coding	19.7575	18.7415	17.7485	17.3937
ENSMUSG00000000631	Myo18a	11	+	77763246	77865980	myosin XVIIIA [Source:MGI Symbol;Acc:MGI:2667185]	protein_coding	10.3909	10.1673	8.5785	9.65864
ENSMUSG00000000632	Sez6	11	+	77930800	77979048	seizure related gene 6 [Source:MGI Symbol;Acc:MGI:104745]	protein_coding	0	0	0	0
ENSMUSG00000000673	Haao	17	-	83831156	83847963	3-hydroxyanthranilate 3,4-dioxygenase [Source:MGI Symbol;Acc:MGI:1349444]	protein_coding	16.1889	15.2161	15.1696	14.4187
ENSMUSG00000000682	Cd52	4	-	134082448	134095082	CD52 antigen [Source:MGI Symbol;Acc:MGI:1346088]	protein_coding	351.712	352.782	491.96	470.071
ENSMUSG00000000686	Abhd15	11	+	77515121	77538607	abhydrolase domain containing 15 [Source:MGI Symbol;Acc:MGI:1914727]	protein_coding	6.98534	6.99601	2.45362	2.66591
ENSMUSG00000000690	Hoxb6	11	+	96292476	96301569	homeobox B6 [Source:MGI Symbol;Acc:MGI:96187]	protein_coding	0.042136	0	0	0
ENSMUSG00000000693	Loxl3	6	+	83034173	83052562	lysyl oxidase-like 3 [Source:MGI Symbol;Acc:MGI:1337004]	protein_coding	1.56644	1.2108	1.42573	1.46002
ENSMUSG00000000701	Tcl1b5	12	+	105176344	105181145	T cell leukemia/lymphoma 1B, 5 [Source:MGI Symbol;Acc:MGI:1351635]	protein_coding	0	0	0	0
ENSMUSG00000000706	Btn1a1	13	-	23456992	23465901	butyrophilin, subfamily 1, member A1 [Source:MGI Symbol;Acc:MGI:103118]	protein_coding	0.2275	0.181196	0.10531	0.39736
ENSMUSG00000000708	Kat2b	17	+	53566861	53672720	K(lysine) acetyltransferase 2B [Source:MGI Symbol;Acc:MGI:1343094]	protein_coding	13.0299	13.7681	9.33617	9.67926
ENSMUSG00000000711	Rab5b	10	-	128677175	128696264	RAB5B, member RAS oncogene family [Source:MGI Symbol;Acc:MGI:105938]	protein_coding	52.9936	53.527	52.9024	50.5422
ENSMUSG00000000724	Cryba1	11	-	77718615	77725283	crystallin, beta A1 [Source:MGI Symbol;Acc:MGI:88518]	protein_coding	0	0	0	0
ENSMUSG00000000730	Dnmt3l	10	+	78041947	78063622	DNA (cytosine-5-)-methyltransferase 3-like [Source:MGI Symbol;Acc:MGI:1859287]	protein_coding	2.71295	1.88033	2.0341	2.35375
ENSMUSG00000000731	Aire	10	-	78030022	78043610	autoimmune regulator (autoimmune polyendocrinopathy candidiasis ectodermal dystrophy) [Source:MGI Symbol;Acc:MGI:1338803]	protein_coding	0	0	0	0
ENSMUSG00000000732	Icosl	10	+	78069302	78083913	icos ligand [Source:MGI Symbol;Acc:MGI:1354701]	protein_coding	23.3595	23.911	58.0565	53.1762
ENSMUSG00000000738	Spg7	8	+	123062942	123097760	SPG7, paraplegin matrix AAA peptidase subunit [Source:MGI Symbol;Acc:MGI:2385906]	protein_coding	13.9075	13.3931	14.7321	13.1037
ENSMUSG00000000739	Sult5a1	8	-	123140192	123158315	sulfotransferase family 5A, member 1 [Source:MGI Symbol;Acc:MGI:1931463]	protein_coding	0.008772	0	0	0
ENSMUSG00000000740	Rpl13	8	+	123102350	123105244	ribosomal protein L13 [Source:MGI Symbol;Acc:MGI:105922]	protein_coding	507.311	555.742	551.261	559.239
ENSMUSG00000000743	Chmp1a	8	-	123204264	123212763	charged multivesicular body protein 1A [Source:MGI Symbol;Acc:MGI:1920159]	protein_coding	37.9372	36.7144	39.383	39.653
ENSMUSG00000000751	Rpa1	11	-	75298166	75348324	replication protein A1 [Source:MGI Symbol;Acc:MGI:1915525]	protein_coding	27.3929	29.2094	21.2246	25.3647
ENSMUSG00000000753	Serpinf1	11	-	75409769	75422701	serine (or cysteine) peptidase inhibitor, clade F, member 1 [Source:MGI Symbol;Acc:MGI:108080]	protein_coding	2.42591	3.20544	2.34448	1.47464
ENSMUSG00000000759	Tubgcp3	8	-	12614277	12672248	tubulin, gamma complex associated protein 3 [Source:MGI Symbol;Acc:MGI:2183752]	protein_coding	17.6084	15.1678	14.1193	12.9492
ENSMUSG00000000766	Oprm1	10	+	6758506	7038198	opioid receptor, mu 1 [Source:MGI Symbol;Acc:MGI:97441]	protein_coding	0	0.028664	0	0
ENSMUSG00000000776	Polr3d	14	-	70438757	70443447	polymerase (RNA) III (DNA directed) polypeptide D [Source:MGI Symbol;Acc:MGI:1914315]	protein_coding	2.28665	2.49935	3.31523	2.67724
ENSMUSG00000000782	Tcf7	11	-	52252371	52283331	transcription factor 7, T cell specific [Source:MGI Symbol;Acc:MGI:98507]	protein_coding	4.77731	5.11986	6.32023	4.58162
ENSMUSG00000000787	Ddx3x	X	+	13280970	13294052	DEAD/H (Asp-Glu-Ala-Asp/His) box polypeptide 3, X-linked [Source:MGI Symbol;Acc:MGI:103064]	protein_coding	97.3425	96.7476	86.237	86.1113
ENSMUSG00000000791	Il12rb1	8	+	70808449	70821424	interleukin 12 receptor, beta 1 [Source:MGI Symbol;Acc:MGI:104579]	protein_coding	0.670452	0.619062	0.467701	0.571604
ENSMUSG00000000792	Slc5a5	8	-	70882889	70892757	solute carrier family 5 (sodium iodide symporter), member 5 [Source:MGI Symbol;Acc:MGI:2149330]	protein_coding	0.050686	0	0	0
ENSMUSG00000000794	Kcnn3	3	+	89520164	89675132	potassium intermediate/small conductance calcium-activated channel, subfamily N, member 3 [Source:MGI Symbol;Acc:MGI:2153183]	protein_coding	0.131645	0.051778	0.030519	0.08821
ENSMUSG00000000804	Usp32	11	-	84984442	85140161	ubiquitin specific peptidase 32 [Source:MGI Symbol;Acc:MGI:2144475]	protein_coding	32.3914	32.1319	27.2666	26.0181
ENSMUSG00000000805	Car4	11	+	84957786	84966044	carbonic anhydrase 4 [Source:MGI Symbol;Acc:MGI:1096574]	protein_coding	0	0	0	0
ENSMUSG00000000811	Txnrd3	6	+	89643988	89675529	thioredoxin reductase 3 [Source:MGI Symbol;Acc:MGI:2386711]	protein_coding	0.730972	0.632603	0.519147	1.00712
ENSMUSG00000000817	Fasl	1	-	161780689	161788495	Fas ligand (TNF superfamily, member 6) [Source:MGI Symbol;Acc:MGI:99255]	protein_coding	0.514394	0.864494	0.621283	0.880583
ENSMUSG00000000823	Zfp512b	2	-	181582103	181592803	zinc finger protein 512B [Source:MGI Symbol;Acc:MGI:2685478]	protein_coding	6.21753	5.73547	4.41743	4.14908
ENSMUSG00000000826	Dnajc5	2	+	181520485	181555133	DnaJ heat shock protein family (Hsp40) member C5 [Source:MGI Symbol;Acc:MGI:892995]	protein_coding	36.5586	36.1176	30.8799	30.4221
ENSMUSG00000000827	Tpd52l2	2	+	181497142	181517966	tumor protein D52-like 2 [Source:MGI Symbol;Acc:MGI:1913564]	protein_coding	12.3207	10.4738	10.8949	12.3895
ENSMUSG00000000838	Fmr1	X	+	68678541	68717963	fragile X mental retardation 1 [Source:MGI Symbol;Acc:MGI:95564]	protein_coding	34.2564	31.4383	28.2435	29.5039
ENSMUSG00000000861	Bcl11a	11	+	24078056	24174123	B cell CLL/lymphoma 11A (zinc finger protein) [Source:MGI Symbol;Acc:MGI:106190]	protein_coding	6.02523	6.17709	6.44909	6.09789
ENSMUSG00000000869	Il4	11	-	53602982	53618669	interleukin 4 [Source:MGI Symbol;Acc:MGI:96556]	protein_coding	4.5529	3.74242	3.72745	4.97473
ENSMUSG00000000876	Pxmp4	2	-	154585758	154603708	peroxisomal membrane protein 4 [Source:MGI Symbol;Acc:MGI:1891701]	protein_coding	7.65599	7.44697	6.50818	6.72497
ENSMUSG00000000881	Dlg3	X	+	100767722	100818410	discs large MAGUK scaffold protein 3 [Source:MGI Symbol;Acc:MGI:1888986]	protein_coding	0.946346	0.723114	0.796005	1.05558
ENSMUSG00000000884	Gnb1l	16	+	18498713	18566679	guanine nucleotide binding protein (G protein), beta polypeptide 1-like [Source:MGI Symbol;Acc:MGI:1338057]	protein_coding	0.964536	1.30078	0.59809	0.848607
ENSMUSG00000000889	Dbh	2	+	27165233	27183200	dopamine beta hydroxylase [Source:MGI Symbol;Acc:MGI:94864]	protein_coding	0	0	0	0
ENSMUSG00000000901	Mmp11	10	-	75923222	75936496	matrix metallopeptidase 11 [Source:MGI Symbol;Acc:MGI:97008]	protein_coding	0.460198	0.777676	0.398905	0.808253
ENSMUSG00000000902	Smarcb1	10	-	75896769	75921617	SWI/SNF related, matrix associated, actin dependent regulator of chromatin, subfamily b, member 1 [Source:MGI Symbol;Acc:MGI:1328366]	protein_coding	16.5217	16.635	17.8116	18.2117
ENSMUSG00000000903	Vpreb3	10	+	75943057	75949657	pre-B lymphocyte gene 3 [Source:MGI Symbol;Acc:MGI:98938]	protein_coding	23.1802	25.0389	27.5076	20.3147
ENSMUSG00000000915	Hip1r	5	+	123973628	124005558	huntingtin interacting protein 1 related [Source:MGI Symbol;Acc:MGI:1352504]	protein_coding	21.4654	21.0857	23.0595	22.5267
ENSMUSG00000000916	Nsun5	5	+	135369953	135376805	NOL1/NOP2/Sun domain family, member 5 [Source:MGI Symbol;Acc:MGI:2140844]	protein_coding	3.41073	3.56258	3.18545	3.25028
ENSMUSG00000000934	Top1mt	15	-	75657035	75678800	DNA topoisomerase 1, mitochondrial [Source:MGI Symbol;Acc:MGI:1920210]	protein_coding	1.23947	0.936486	1.43637	1.2076
ENSMUSG00000000938	Hoxa10	6	-	52231197	52240854	homeobox A10 [Source:MGI Symbol;Acc:MGI:96171]	protein_coding	0.046244	0.060249	0.067648	0.019174
ENSMUSG00000000942	Hoxa4	6	-	52189671	52191753	homeobox A4 [Source:MGI Symbol;Acc:MGI:96176]	protein_coding	0.171927	0.145264	0	0.088878
ENSMUSG00000000948	Gm38393	7	-	59974149	60005064	predicted gene, 38393 [Source:MGI Symbol;Acc:MGI:5613898]	protein_coding	0	0.012382	0	0
ENSMUSG00000000957	Mmp14	14	+	54431612	54445364	matrix metallopeptidase 14 (membrane-inserted) [Source:MGI Symbol;Acc:MGI:101900]	protein_coding	12.4947	13.9515	55.9469	57.0888
ENSMUSG00000000958	Slc7a7	14	-	54369442	54417780	solute carrier family 7 (cationic amino acid transporter, y+ system), member 7 [Source:MGI Symbol;Acc:MGI:1337120]	protein_coding	4.39338	4.25446	6.82191	5.99026
ENSMUSG00000000959	Oxa1l	14	+	54360834	54369673	oxidase assembly 1-like [Source:MGI Symbol;Acc:MGI:1916339]	protein_coding	19.9339	19.285	18.0538	19.0524
ENSMUSG00000000976	Heatr6	11	+	83753696	83783754	HEAT repeat containing 6 [Source:MGI Symbol;Acc:MGI:1919790]	protein_coding	10.5118	10.7043	12.4951	11.4988
ENSMUSG00000000982	Ccl3	11	-	83647844	83649355	chemokine (C-C motif) ligand 3 [Source:MGI Symbol;Acc:MGI:98260]	protein_coding	30.6744	33.49	126.683	118.325
ENSMUSG00000000983	Wfdc18	11	+	83709015	83711348	WAP four-disulfide core domain 18 [Source:MGI Symbol;Acc:MGI:107506]	protein_coding	0.837177	0.628628	0.314769	0.233228
ENSMUSG00000001014	Icam4	9	+	21029373	21030595	intercellular adhesion molecule 4, Landsteiner-Wiener blood group [Source:MGI Symbol;Acc:MGI:1925619]	protein_coding	4.90813	5.82545	3.35722	4.00408
ENSMUSG00000001016	Ilf2	3	+	90476126	90488379	interleukin enhancer binding factor 2 [Source:MGI Symbol;Acc:MGI:1915031]	protein_coding	35.1588	33.5637	29.092	29.5471
ENSMUSG00000001017	Chtop	3	-	90498956	90509498	chromatin target of PRMT1 [Source:MGI Symbol;Acc:MGI:1913761]	protein_coding	49.7558	52.7718	54.1813	45.5771
ENSMUSG00000001018	Snapin	3	-	90488026	90491033	SNAP-associated protein [Source:MGI Symbol;Acc:MGI:1333745]	protein_coding	17.0335	16.0935	16.8711	15.6335
ENSMUSG00000001020	S100a4	3	+	90603771	90606045	S100 calcium binding protein A4 [Source:MGI Symbol;Acc:MGI:1330282]	protein_coding	121.744	119.438	143.621	153.966
ENSMUSG00000001021	S100a3	3	+	90584659	90602702	S100 calcium binding protein A3 [Source:MGI Symbol;Acc:MGI:1338849]	protein_coding	0	0.306285	0.129029	0.024687
ENSMUSG00000001023	S100a5	3	+	90608523	90611780	S100 calcium binding protein A5 [Source:MGI Symbol;Acc:MGI:1338915]	protein_coding	0.145927	0	0	0
ENSMUSG00000001025	S100a6	3	+	90612882	90624181	S100 calcium binding protein A6 (calcyclin) [Source:MGI Symbol;Acc:MGI:1339467]	protein_coding	310.464	307.642	302.189	326.449
ENSMUSG00000001027	Scn4a	11	-	106349455	106353288	sodium channel, voltage-gated, type IV, alpha [Source:MGI Symbol;Acc:MGI:98250]	protein_coding	0.502037	0.509983	0.438394	0.438635
ENSMUSG00000001029	Icam2	11	-	106377656	106388075	intercellular adhesion molecule 2 [Source:MGI Symbol;Acc:MGI:96394]	protein_coding	13.8226	13.3922	10.6775	10.6061
ENSMUSG00000001034	Mapk7	11	-	61488812	61494406	mitogen-activated protein kinase 7 [Source:MGI Symbol;Acc:MGI:1346347]	protein_coding	30.7427	31.6536	30.2594	27.9517
ENSMUSG00000001036	Epn2	11	-	61517249	61579687	epsin 2 [Source:MGI Symbol;Acc:MGI:1333766]	protein_coding	0.143558	0.064097	0.036702	0.089465
ENSMUSG00000001039	B9d1	11	+	61505144	61512931	B9 protein domain 1 [Source:MGI Symbol;Acc:MGI:1351471]	protein_coding	0.12459	0.17646	0.355527	0.155543
ENSMUSG00000001052	Sec24b	3	-	129982759	130061553	Sec24 related gene family, member B (S. cerevisiae) [Source:MGI Symbol;Acc:MGI:2139764]	protein_coding	14.4807	16.0067	15.4903	15.447
ENSMUSG00000001053	N4bp3	11	-	51643063	51650842	NEDD4 binding protein 3 [Source:MGI Symbol;Acc:MGI:2442218]	protein_coding	11.356	12.7343	10.7595	10.2697
ENSMUSG00000001054	Rmnd5b	11	-	51623671	51635896	required for meiotic nuclear division 5 homolog B [Source:MGI Symbol;Acc:MGI:1913339]	protein_coding	29.3224	33.2683	26.0125	25.3441
ENSMUSG00000001056	Nhp2	11	+	51619735	51623714	NHP2 ribonucleoprotein [Source:MGI Symbol;Acc:MGI:1098547]	protein_coding	19.7166	19.9692	19.6542	18.7129
ENSMUSG00000001062	Vps9d1	8	-	123242356	123254348	VPS9 domain containing 1 [Source:MGI Symbol;Acc:MGI:1914143]	protein_coding	13.9703	13.8894	11.0795	10.8632
ENSMUSG00000001065	Zfp276	8	+	123254195	123269745	zinc finger protein (C2H2 type) 276 [Source:MGI Symbol;Acc:MGI:1888495]	protein_coding	14.2119	14.6083	12.5911	13.74
ENSMUSG00000001076	C1ql4	15	-	99084086	99087817	complement component 1, q subcomponent-like 4 [Source:MGI Symbol;Acc:MGI:3579909]	protein_coding	0	0	0	0
ENSMUSG00000001082	Mfsd10	5	-	34633642	34637212	major facilitator superfamily domain containing 10 [Source:MGI Symbol;Acc:MGI:1915544]	protein_coding	17.2217	20.4777	16.0369	15.2775
ENSMUSG00000001089	Luzp1	4	+	136469761	136554780	leucine zipper protein 1 [Source:MGI Symbol;Acc:MGI:107629]	protein_coding	0.827498	1.02183	1.32722	1.0334
ENSMUSG00000001095	Slc13a2	11	-	78397087	78422217	solute carrier family 13 (sodium-dependent dicarboxylate transporter), member 2 [Source:MGI Symbol;Acc:MGI:1276558]	protein_coding	0.062101	0.076649	0.084731	0.039462
ENSMUSG00000001098	Kctd10	5	-	114363567	114380508	potassium channel tetramerisation domain containing 10 [Source:MGI Symbol;Acc:MGI:2141207]	protein_coding	33.9016	34.5296	37.0804	35.7741
ENSMUSG00000001100	Poldip2	11	+	78512193	78522736	polymerase (DNA-directed), delta interacting protein 2 [Source:MGI Symbol;Acc:MGI:1915061]	protein_coding	12.9558	12.0376	12.7169	11.4513
ENSMUSG00000001103	Sebox	11	+	78503447	78505081	SEBOX homeobox [Source:MGI Symbol;Acc:MGI:108012]	protein_coding	0	0	0	0
ENSMUSG00000001105	Ift20	11	+	78536361	78541737	intraflagellar transport 20 [Source:MGI Symbol;Acc:MGI:1915585]	protein_coding	12.0478	11.8166	12.2428	14.625
ENSMUSG00000001119	Col6a1	10	-	76708792	76726168	collagen, type VI, alpha 1 [Source:MGI Symbol;Acc:MGI:88459]	protein_coding	0.052547	0.261571	0.070254	0.105094
ENSMUSG00000001120	Pcbp3	10	-	76761857	76961887	poly(rC) binding protein 3 [Source:MGI Symbol;Acc:MGI:1890470]	protein_coding	0.572455	0.635226	0.533717	0.632533
ENSMUSG00000001123	Lgals9	11	-	78962974	78984946	lectin, galactose binding, soluble 9 [Source:MGI Symbol;Acc:MGI:109496]	protein_coding	46.9563	49.0023	62.0186	61.7342
ENSMUSG00000001127	Araf	X	+	20797814	20860519	Araf proto-oncogene, serine/threonine kinase [Source:MGI Symbol;Acc:MGI:88065]	protein_coding	28.772	26.9477	24.1312	24.8429
ENSMUSG00000001128	Cfp	X	-	20925454	20931555	complement factor properdin [Source:MGI Symbol;Acc:MGI:97545]	protein_coding	24.5964	27.0172	23.8444	21.8094
ENSMUSG00000001131	Timp1	X	+	20870166	20874735	tissue inhibitor of metalloproteinase 1 [Source:MGI Symbol;Acc:MGI:98752]	protein_coding	0	0.20908	0	0.078421
ENSMUSG00000001134	Uxt	X	-	20941722	20962017	ubiquitously expressed prefoldin like chaperone [Source:MGI Symbol;Acc:MGI:1277988]	protein_coding	11.1193	13.6525	13.1453	12.2798
ENSMUSG00000001138	Cnnm3	1	+	36511867	36528237	cyclin M3 [Source:MGI Symbol;Acc:MGI:2151055]	protein_coding	6.01097	6.17719	4.30408	5.01349
ENSMUSG00000001143	Lman2l	1	-	36419871	36445271	lectin, mannose-binding 2-like [Source:MGI Symbol;Acc:MGI:2443010]	protein_coding	14.9136	14.4747	12.4277	11.373
ENSMUSG00000001150	Mcm3ap	10	+	76468927	76515857	minichromosome maintenance complex component 3 associated protein [Source:MGI Symbol;Acc:MGI:1930089]	protein_coding	13.7745	12.0099	11.4445	11.2769
ENSMUSG00000001151	Pcnt	10	-	76351263	76442786	pericentrin (kendrin) [Source:MGI Symbol;Acc:MGI:102722]	protein_coding	14.0807	14.1646	11.2483	11.9691
ENSMUSG00000001155	Ftcd	10	+	76575648	76590338	formiminotransferase cyclodeaminase [Source:MGI Symbol;Acc:MGI:1339962]	protein_coding	0	0	0	0
ENSMUSG00000001156	Mxd1	6	-	86647042	86669161	MAX dimerization protein 1 [Source:MGI Symbol;Acc:MGI:96908]	protein_coding	183.285	188.158	274.126	271.36
ENSMUSG00000001157	Gmcl1	6	-	86691768	86733383	germ cell-less, spermatogenesis associated 1 [Source:MGI Symbol;Acc:MGI:1345156]	protein_coding	11.8816	10.9456	9.34897	10.1454
ENSMUSG00000001158	Snrnp27	6	-	86675151	86684522	small nuclear ribonucleoprotein 27 (U4/U6.U5) [Source:MGI Symbol;Acc:MGI:1913868]	protein_coding	25.1783	28.0851	29.4533	27.4777
ENSMUSG00000001166	Oas1c	5	-	120800194	120812514	2'-5' oligoadenylate synthetase 1C [Source:MGI Symbol;Acc:MGI:2149633]	protein_coding	0.962016	1.52194	2.10481	2.42515
ENSMUSG00000001168	Oas1h	5	+	120861421	120873506	2'-5' oligoadenylate synthetase 1H [Source:MGI Symbol;Acc:MGI:2180853]	protein_coding	0	0	0	0
ENSMUSG00000001173	Ocrl	X	+	47912387	47965868	OCRL, inositol polyphosphate-5-phosphatase [Source:MGI Symbol;Acc:MGI:109589]	protein_coding	8.54094	7.86703	7.36383	6.59918
ENSMUSG00000001175	Calm1	12	+	100199435	100209814	calmodulin 1 [Source:MGI Symbol;Acc:MGI:88251]	protein_coding	72.849	70.7523	89.1734	84.1107
ENSMUSG00000001211	Agpat3	10	-	78269178	78352489	1-acylglycerol-3-phosphate O-acyltransferase 3 [Source:MGI Symbol;Acc:MGI:1336186]	protein_coding	2.03021	2.13204	1.65213	2.2312
ENSMUSG00000001225	Slc26a3	12	+	31390871	31473917	solute carrier family 26, member 3 [Source:MGI Symbol;Acc:MGI:107181]	protein_coding	0	0.044938	0.024359	0.032728
ENSMUSG00000001227	Sema6b	17	-	56123085	56140343	sema domain, transmembrane domain (TM), and cytoplasmic domain, (semaphorin) 6B [Source:MGI Symbol;Acc:MGI:1202889]	protein_coding	3.01238	3.44645	1.89411	2.13795
ENSMUSG00000001228	Uhrf1	17	+	56303321	56323486	ubiquitin-like, containing PHD and RING finger domains, 1 [Source:MGI Symbol;Acc:MGI:1338889]	protein_coding	35.9026	39.7603	31.8507	32.8343
ENSMUSG00000001229	Dpp9	17	-	56186807	56218905	dipeptidylpeptidase 9 [Source:MGI Symbol;Acc:MGI:2443967]	protein_coding	14.5192	13.957	13.6262	12.3039
ENSMUSG00000001240	Ramp2	11	+	101246028	101259546	receptor (calcitonin) activity modifying protein 2 [Source:MGI Symbol;Acc:MGI:1859650]	protein_coding	0.209065	0	0	0
ENSMUSG00000001247	Lsr	7	-	30957770	30973464	lipolysis stimulated lipoprotein receptor [Source:MGI Symbol;Acc:MGI:1927471]	protein_coding	2.19538	1.34286	1.68584	1.06691
ENSMUSG00000001248	Gramd1a	7	-	31130127	31155896	GRAM domain containing 1A [Source:MGI Symbol;Acc:MGI:105490]	protein_coding	62.7387	62.7318	63.4289	63.0378
ENSMUSG00000001249	Hpn	7	-	31098725	31115290	hepsin [Source:MGI Symbol;Acc:MGI:1196620]	protein_coding	1.36164	1.47325	2.25375	2.29454
ENSMUSG00000001260	Gabrg1	5	-	70751047	70842617	gamma-aminobutyric acid (GABA) A receptor, subunit gamma 1 [Source:MGI Symbol;Acc:MGI:103156]	protein_coding	0	0	0	0
ENSMUSG00000001270	Ckb	12	-	111669361	111672338	creatine kinase, brain [Source:MGI Symbol;Acc:MGI:88407]	protein_coding	0.953134	0.930926	0.66079	0.430381
ENSMUSG00000001280	Sp1	15	+	102406143	102436404	trans-acting transcription factor 1 [Source:MGI Symbol;Acc:MGI:98372]	protein_coding	30.3359	28.3093	26.0332	26.4375
ENSMUSG00000001281	Itgb7	15	-	102215995	102231944	integrin beta 7 [Source:MGI Symbol;Acc:MGI:96616]	protein_coding	24.2071	24.8255	18.2183	17.1535
ENSMUSG00000001285	Myg1	15	+	102331709	102338139	melanocyte proliferating gene 1 [Source:MGI Symbol;Acc:MGI:1929864]	protein_coding	16.2053	14.1582	13.8965	14.883
ENSMUSG00000001288	Rarg	15	-	102234938	102257517	retinoic acid receptor, gamma [Source:MGI Symbol;Acc:MGI:97858]	protein_coding	7.55333	7.10463	10.1503	9.62259
ENSMUSG00000001289	Pfdn5	15	+	102326116	102331873	prefoldin 5 [Source:MGI Symbol;Acc:MGI:1928753]	protein_coding	84.3382	90.5243	90.716	89.5207
ENSMUSG00000001300	Efnb2	8	-	8617434	8661242	ephrin B2 [Source:MGI Symbol;Acc:MGI:105097]	protein_coding	0.253468	0.15674	0.118288	0.337005
ENSMUSG00000001305	Rrp15	1	-	186720978	186749358	ribosomal RNA processing 15 homolog (S. cerevisiae) [Source:MGI Symbol;Acc:MGI:1914473]	protein_coding	4.27419	3.34303	3.44534	3.63467
ENSMUSG00000001313	Rnd2	11	+	101464999	101471853	Rho family GTPase 2 [Source:MGI Symbol;Acc:MGI:1338755]	protein_coding	0.483065	0.671767	0.527432	0.780674
ENSMUSG00000001323	Srr	11	-	74906359	74925948	serine racemase [Source:MGI Symbol;Acc:MGI:1351636]	protein_coding	3.51215	3.50052	2.90724	2.87161
ENSMUSG00000001333	Sync	4	+	129287617	129308559	syncoilin [Source:MGI Symbol;Acc:MGI:1916078]	protein_coding	0.000256	0.042332	0.046693	0.000148
ENSMUSG00000001334	Fndc5	4	+	129136999	129144593	fibronectin type III domain containing 5 [Source:MGI Symbol;Acc:MGI:1917614]	protein_coding	0	0	0	0.018331
ENSMUSG00000001348	Acp5	9	-	22126727	22135711	acid phosphatase 5, tartrate resistant [Source:MGI Symbol;Acc:MGI:87883]	protein_coding	19.1722	17.8195	21.4955	20.1546
ENSMUSG00000001349	Cnn1	9	+	22099216	22109630	calponin 1 [Source:MGI Symbol;Acc:MGI:104979]	protein_coding	0	0	0.082724	0
ENSMUSG00000001366	Fbxo9	9	-	78081499	78109065	f-box protein 9 [Source:MGI Symbol;Acc:MGI:1918788]	protein_coding	30.0679	33.5147	25.7183	26.0787
ENSMUSG00000001376	Vps50	6	+	3498382	3603531	VPS50 EARP/GARPII complex subunit [Source:MGI Symbol;Acc:MGI:1920538]	protein_coding	5.55397	6.69443	5.50335	4.9369
ENSMUSG00000001380	Hars	18	-	36766528	36783205	histidyl-tRNA synthetase [Source:MGI Symbol;Acc:MGI:108087]	protein_coding	16.6361	19.1383	20.4462	17.911
ENSMUSG00000001383	Zmat2	18	+	36793876	36799666	zinc finger, matrin type 2 [Source:MGI Symbol;Acc:MGI:1913742]	protein_coding	27.1512	27.7217	28.1405	29.7361
ENSMUSG00000001403	Ube2c	2	+	164769898	164778822	ubiquitin-conjugating enzyme E2C [Source:MGI Symbol;Acc:MGI:1915862]	protein_coding	161.991	177.038	164.431	160.948
ENSMUSG00000001415	Smg5	3	+	88336260	88362338	Smg-5 homolog, nonsense mediated mRNA decay factor (C. elegans) [Source:MGI Symbol;Acc:MGI:2447364]	protein_coding	23.8363	22.0824	21.4347	20.4322
ENSMUSG00000001416	Cct3	3	+	88297116	88321767	chaperonin containing Tcp1, subunit 3 (gamma) [Source:MGI Symbol;Acc:MGI:104708]	protein_coding	25.8494	23.5256	25.7177	28.2679
ENSMUSG00000001418	Glmp	3	+	88325023	88331313	glycosylated lysosomal membrane protein [Source:MGI Symbol;Acc:MGI:1913318]	protein_coding	16.9244	17.3587	16.7072	16.1048
ENSMUSG00000001419	Mef2d	3	+	88142372	88172086	myocyte enhancer factor 2D [Source:MGI Symbol;Acc:MGI:99533]	protein_coding	24.0067	24.6835	19.3383	20.3433
ENSMUSG00000001420	Tmem79	3	-	88328655	88336148	transmembrane protein 79 [Source:MGI Symbol;Acc:MGI:1919163]	protein_coding	0.887703	0.65058	1.13019	0.850791
ENSMUSG00000001424	Snd1	6	+	28475139	28935162	staphylococcal nuclease and tudor domain containing 1 [Source:MGI Symbol;Acc:MGI:1929266]	protein_coding	27.9257	28.0498	29.6711	28.6012
ENSMUSG00000001435	Col18a1	10	-	77052178	77166548	collagen, type XVIII, alpha 1 [Source:MGI Symbol;Acc:MGI:88451]	protein_coding	0.08919	0.223548	0.100962	0.048858
ENSMUSG00000001436	Slc19a1	10	+	77032241	77061002	solute carrier family 19 (folate transporter), member 1 [Source:MGI Symbol;Acc:MGI:103182]	protein_coding	2.21983	1.79991	1.70847	1.82305
ENSMUSG00000001440	Kpnb1	11	-	97159714	97187881	karyopherin (importin) beta 1 [Source:MGI Symbol;Acc:MGI:107532]	protein_coding	50.3527	50.9686	42.6087	41.5117
ENSMUSG00000001441	Npepps	11	-	97205842	97280638	aminopeptidase puromycin sensitive [Source:MGI Symbol;Acc:MGI:1101358]	protein_coding	58.8233	60.3839	49.6241	49.0047
ENSMUSG00000001444	Tbx21	11	-	97098071	97115331	T-box 21 [Source:MGI Symbol;Acc:MGI:1888984]	protein_coding	0.313661	0.252833	0.338489	0.293168
ENSMUSG00000001445	Mrpl10	11	+	97041560	97049213	mitochondrial ribosomal protein L10 [Source:MGI Symbol;Acc:MGI:1333801]	protein_coding	17.1643	18.4143	14.9581	15.3984
ENSMUSG00000001467	Cyp51	5	-	4081145	4104746	cytochrome P450, family 51 [Source:MGI Symbol;Acc:MGI:106040]	protein_coding	13.3975	12.7725	20.6256	20.0042
ENSMUSG00000001472	Tcf25	8	+	123373753	123403835	transcription factor 25 (basic helix-loop-helix) [Source:MGI Symbol;Acc:MGI:1914105]	protein_coding	55.8432	58.404	57.4896	55.7717
ENSMUSG00000001473	Tubb6	18	+	67390717	67402749	tubulin, beta 6 class V [Source:MGI Symbol;Acc:MGI:1915201]	protein_coding	1.65979	2.09733	2.41122	1.98116
ENSMUSG00000001482	Def8	8	+	123423527	123463270	differentially expressed in FDCP 8 [Source:MGI Symbol;Acc:MGI:1346331]	protein_coding	13.6627	14.332	12.2434	12.8528
ENSMUSG00000001493	Meox1	11	-	101877510	101894374	mesenchyme homeobox 1 [Source:MGI Symbol;Acc:MGI:103220]	protein_coding	0	0	0	0
ENSMUSG00000001494	Sost	11	-	101962458	101967015	sclerostin [Source:MGI Symbol;Acc:MGI:1921749]	protein_coding	0	0	0	0
ENSMUSG00000001496	Nkx2-1	12	-	56531958	56536908	NK2 homeobox 1 [Source:MGI Symbol;Acc:MGI:108067]	protein_coding	0	0	0	0
ENSMUSG00000001497	Pax9	12	+	56691767	56712822	paired box 9 [Source:MGI Symbol;Acc:MGI:97493]	protein_coding	0	0	0	0
ENSMUSG00000001504	Irx2	13	+	72628820	72634198	Iroquois homeobox 2 [Source:MGI Symbol;Acc:MGI:1197526]	protein_coding	0	0	0	0
ENSMUSG00000001506	Col1a1	11	+	94936224	94953042	collagen, type I, alpha 1 [Source:MGI Symbol;Acc:MGI:88467]	protein_coding	2.47901	2.64673	2.16127	2.53051
ENSMUSG00000001507	Itga3	11	-	95044474	95076801	integrin alpha 3 [Source:MGI Symbol;Acc:MGI:96602]	protein_coding	0.066452	0.109671	0.036762	0.114941
ENSMUSG00000001508	Sgca	11	-	94962791	94976327	sarcoglycan, alpha (dystrophin-associated glycoprotein) [Source:MGI Symbol;Acc:MGI:894698]	protein_coding	0	0	0	0
ENSMUSG00000001510	Dlx3	11	+	95120119	95125296	distal-less homeobox 3 [Source:MGI Symbol;Acc:MGI:94903]	protein_coding	0	0	0	0
ENSMUSG00000001517	Foxm1	6	+	128362967	128376146	forkhead box M1 [Source:MGI Symbol;Acc:MGI:1347487]	protein_coding	31.5331	34.9684	28.4581	30.4063
ENSMUSG00000001518	Itfg2	6	-	128409444	128424931	integrin alpha FG-GAP repeat containing 2 [Source:MGI Symbol;Acc:MGI:1915450]	protein_coding	2.31576	2.34752	2.16104	2.1118
ENSMUSG00000001520	Nrip2	6	+	128399296	128416427	nuclear receptor interacting protein 2 [Source:MGI Symbol;Acc:MGI:1891884]	protein_coding	0.070719	0.020515	0	0.072632
ENSMUSG00000001521	Tulp3	6	-	128321161	128355851	tubby-like protein 3 [Source:MGI Symbol;Acc:MGI:1329045]	protein_coding	0.707547	1.00452	0.485161	0.747905
ENSMUSG00000001524	Gtf2h4	17	-	35667730	35673739	general transcription factor II H, polypeptide 4 [Source:MGI Symbol;Acc:MGI:1338799]	protein_coding	4.94771	4.03301	4.3793	4.15014
ENSMUSG00000001525	Tubb5	17	-	35833921	35838306	tubulin, beta 5 class I [Source:MGI Symbol;Acc:MGI:107812]	protein_coding	301.012	304.731	275.1	270.422
ENSMUSG00000001542	Ell2	13	+	75706757	75772364	elongation factor RNA polymerase II 2 [Source:MGI Symbol;Acc:MGI:2183438]	protein_coding	13.2432	13.7061	20.7122	19.3733
ENSMUSG00000001552	Jup	11	-	100368958	100397763	junction plakoglobin [Source:MGI Symbol;Acc:MGI:96650]	protein_coding	3.02456	3.36654	4.06227	3.56468
ENSMUSG00000001555	Fkbp10	11	+	100415697	100424824	FK506 binding protein 10 [Source:MGI Symbol;Acc:MGI:104769]	protein_coding	0	0.061512	0.014806	0
ENSMUSG00000001558	Klhl10	11	+	100441917	100457022	kelch-like 10 [Source:MGI Symbol;Acc:MGI:2181067]	protein_coding	0.089386	0	0	0.029115
ENSMUSG00000001566	Mnx1	5	-	29473034	29478470	motor neuron and pancreas homeobox 1 [Source:MGI Symbol;Acc:MGI:109160]	protein_coding	0	0	0	0
ENSMUSG00000001569	Nom1	5	+	29434664	29457843	nucleolar protein with MIF4G domain 1 [Source:MGI Symbol;Acc:MGI:1861749]	protein_coding	2.45117	2.61086	2.09287	2.17298
ENSMUSG00000001576	Ergic1	17	+	26561489	26656934	endoplasmic reticulum-golgi intermediate compartment (ERGIC) 1 [Source:MGI Symbol;Acc:MGI:1914708]	protein_coding	8.69542	8.25095	7.09497	6.78002
ENSMUSG00000001583	Tnk1	11	-	69851005	69858730	tyrosine kinase, non-receptor, 1 [Source:MGI Symbol;Acc:MGI:1930958]	protein_coding	0.142425	0.471974	0.387242	0.329718
ENSMUSG00000001588	Acap1	11	-	69881567	69895539	ArfGAP with coiled-coil, ankyrin repeat and PH domains 1 [Source:MGI Symbol;Acc:MGI:2388270]	protein_coding	110.838	112.003	96.4667	95.9462
ENSMUSG00000001604	Tcea3	4	+	136247729	136274898	transcription elongation factor A (SII), 3 [Source:MGI Symbol;Acc:MGI:1196908]	protein_coding	0.114663	0.050652	0	0.092548
ENSMUSG00000001622	Csn3	5	+	87925579	87932665	casein kappa [Source:MGI Symbol;Acc:MGI:107461]	protein_coding	0	0	0	0
ENSMUSG00000001627	Ifrd1	12	-	40201567	40248504	interferon-related developmental regulator 1 [Source:MGI Symbol;Acc:MGI:1316717]	protein_coding	23.3453	22.8516	24.0849	24.2107
ENSMUSG00000001630	Stk38l	6	+	146724995	146778812	serine/threonine kinase 38 like [Source:MGI Symbol;Acc:MGI:1922250]	protein_coding	1.75424	2.14884	1.86072	1.72117
ENSMUSG00000001632	Brpf1	6	+	113307137	113324860	bromodomain and PHD finger containing, 1 [Source:MGI Symbol;Acc:MGI:1926033]	protein_coding	20.3535	22.1088	21.843	20.7608
ENSMUSG00000001642	Akr1b3	6	-	34302434	34317478	aldo-keto reductase family 1, member B3 (aldose reductase) [Source:MGI Symbol;Acc:MGI:1353494]	protein_coding	17.5635	18.67	17.0353	18.5716
ENSMUSG00000001655	Hoxc13	15	+	102921103	102928814	homeobox C13 [Source:MGI Symbol;Acc:MGI:99560]	protein_coding	0	0	0	0
ENSMUSG00000001656	Hoxc11	15	+	102954427	102957708	homeobox C11 [Source:MGI Symbol;Acc:MGI:96193]	protein_coding	0	0	0	0
ENSMUSG00000001657	Hoxc8	15	+	102990607	102994111	homeobox C8 [Source:MGI Symbol;Acc:MGI:96198]	protein_coding	0	0	0	0
ENSMUSG00000001661	Hoxc6	15	+	102998257	103011881	homeobox C6 [Source:MGI Symbol;Acc:MGI:96197]	protein_coding	0	0	0	0.018417
ENSMUSG00000001663	Gstt1	10	-	75783813	75798584	glutathione S-transferase, theta 1 [Source:MGI Symbol;Acc:MGI:107379]	protein_coding	0.519752	0.953859	0.357739	1.14272
ENSMUSG00000001665	Gstt3	10	-	75774115	75781414	glutathione S-transferase, theta 3 [Source:MGI Symbol;Acc:MGI:2143526]	protein_coding	1.88585	1.29617	1.49223	1.41353
ENSMUSG00000001666	Ddt	10	-	75771230	75773414	D-dopachrome tautomerase [Source:MGI Symbol;Acc:MGI:1298381]	protein_coding	8.28245	8.35996	9.50132	9.11542
ENSMUSG00000001670	Tat	8	+	109990437	109999803	tyrosine aminotransferase [Source:MGI Symbol;Acc:MGI:98487]	protein_coding	0	0	0	0
ENSMUSG00000001672	Marveld3	8	-	109947914	109962203	MARVEL (membrane-associating) domain containing 3 [Source:MGI Symbol;Acc:MGI:1920858]	protein_coding	0	0	0	0
ENSMUSG00000001674	Ddx18	1	-	121553835	121567989	DEAD (Asp-Glu-Ala-Asp) box polypeptide 18 [Source:MGI Symbol;Acc:MGI:1914192]	protein_coding	7.49042	8.13949	8.48764	7.98703
ENSMUSG00000001687	Ubl3	5	-	148504635	148552789	ubiquitin-like 3 [Source:MGI Symbol;Acc:MGI:1344373]	protein_coding	33.6756	37.8586	34.4181	36.7603
ENSMUSG00000001700	Gramd3	18	+	56400337	56503792	GRAM domain containing 3 [Source:MGI Symbol;Acc:MGI:1914815]	protein_coding	9.96613	10.9599	11.195	11.0861
ENSMUSG00000001707	Eef1e1	13	-	38644207	38659058	eukaryotic translation elongation factor 1 epsilon 1 [Source:MGI Symbol;Acc:MGI:1913393]	protein_coding	4.00467	4.36343	3.92694	4.28492
ENSMUSG00000001729	Akt1	12	-	112653821	112674884	thymoma viral proto-oncogene 1 [Source:MGI Symbol;Acc:MGI:87986]	protein_coding	67.2657	68.1019	62.6249	64.153
ENSMUSG00000001739	Cldn15	5	+	136966616	136975858	claudin 15 [Source:MGI Symbol;Acc:MGI:1913103]	protein_coding	29.982	27.7192	24.1022	25.4077
ENSMUSG00000001741	Il16	7	-	83642825	83745726	interleukin 16 [Source:MGI Symbol;Acc:MGI:1270855]	protein_coding	41.4157	49.8943	61.9424	55.0412
ENSMUSG00000001750	Tcirg1	19	-	3896050	3907133	T cell, immune regulator 1, ATPase, H+ transporting, lysosomal V0 protein A3 [Source:MGI Symbol;Acc:MGI:1350931]	protein_coding	78.9724	79.9906	88.3786	90.8971
ENSMUSG00000001751	Naglu	11	+	101070012	101077672	alpha-N-acetylglucosaminidase (Sanfilippo disease IIIB) [Source:MGI Symbol;Acc:MGI:1351641]	protein_coding	8.65859	9.65779	6.52368	6.71633
ENSMUSG00000001755	Coasy	11	+	101082565	101086619	Coenzyme A synthase [Source:MGI Symbol;Acc:MGI:1918993]	protein_coding	10.5258	10.1286	7.44806	7.60882
ENSMUSG00000001761	Smo	6	+	29735503	29761365	smoothened, frizzled class receptor [Source:MGI Symbol;Acc:MGI:108075]	protein_coding	0.494055	0.426851	0.559832	0.376668
ENSMUSG00000001763	Tspan33	6	+	29694222	29718559	tetraspanin 33 [Source:MGI Symbol;Acc:MGI:1919012]	protein_coding	53.1429	54.8647	52.4014	51.5419
ENSMUSG00000001767	Crnkl1	2	-	145917479	145935014	crooked neck pre-mRNA splicing factor 1 [Source:MGI Symbol;Acc:MGI:1914127]	protein_coding	15.9001	15.2419	13.3622	12.976
ENSMUSG00000001768	Rin2	2	+	145675215	145887616	Ras and Rab interactor 2 [Source:MGI Symbol;Acc:MGI:1921280]	protein_coding	9.85132	10.2278	8.52281	8.88788
ENSMUSG00000001773	Folh1	7	-	86718977	86775943	folate hydrolase 1 [Source:MGI Symbol;Acc:MGI:1858193]	protein_coding	0	0	0	0
ENSMUSG00000001774	Chordc1	9	+	18292125	18317442	cysteine and histidine-rich domain (CHORD)-containing, zinc-binding protein 1 [Source:MGI Symbol;Acc:MGI:1914167]	protein_coding	13.3741	12.0601	10.2452	9.61575
ENSMUSG00000001783	Rtcb	10	-	85938637	85957823	RNA 2',3'-cyclic phosphate and 5'-OH ligase [Source:MGI Symbol;Acc:MGI:106379]	protein_coding	32.9453	32.6121	30.9079	30.1693
ENSMUSG00000001785	Pwp1	10	+	85829494	85889096	PWP1 homolog, endonuclein [Source:MGI Symbol;Acc:MGI:1914735]	protein_coding	29.9378	28.0559	27.9858	25.6031
ENSMUSG00000001786	Fbxo7	10	+	86021972	86051873	F-box protein 7 [Source:MGI Symbol;Acc:MGI:1917004]	protein_coding	12.6147	10.2564	17.0519	15.8706
ENSMUSG00000001794	Capns1	7	-	30186936	30198811	calpain, small subunit 1 [Source:MGI Symbol;Acc:MGI:88266]	protein_coding	120.679	123.818	119.897	113.472
ENSMUSG00000001802	Lrp3	7	-	35200027	35215498	low density lipoprotein receptor-related protein 3 [Source:MGI Symbol;Acc:MGI:3584516]	protein_coding	0	0.029762	0	0
ENSMUSG00000001804	Dsg4	18	+	20436175	20471821	desmoglein 4 [Source:MGI Symbol;Acc:MGI:2661061]	protein_coding	0	0	0	0
ENSMUSG00000001815	Evx2	2	-	74652991	74659557	even-skipped homeobox 2 [Source:MGI Symbol;Acc:MGI:95462]	protein_coding	0	0	0	0
ENSMUSG00000001819	Hoxd13	2	+	74668310	74671599	homeobox D13 [Source:MGI Symbol;Acc:MGI:96205]	protein_coding	0	0	0	0
ENSMUSG00000001823	Hoxd12	2	+	74675013	74677705	homeobox D12 [Source:MGI Symbol;Acc:MGI:96204]	protein_coding	0	0	0	0
ENSMUSG00000001827	Folr1	7	-	101858331	101870788	folate receptor 1 (adult) [Source:MGI Symbol;Acc:MGI:95568]	protein_coding	0.084516	0.105456	0	0
ENSMUSG00000001829	Clpb	7	+	101663633	101795506	ClpB caseinolytic peptidase B [Source:MGI Symbol;Acc:MGI:1100517]	protein_coding	2.1763	2.4127	2.73914	2.66919
ENSMUSG00000001833	Septin7	9	+	25252439	25308571	septin 7 [Source:MGI Symbol;Acc:MGI:1335094]	protein_coding	68.6366	67.9874	63.8266	61.3663
ENSMUSG00000001844	Zdhhc4	5	-	143316489	143329256	zinc finger, DHHC domain containing 4 [Source:MGI Symbol;Acc:MGI:1920131]	protein_coding	19.4135	18.7451	17.5877	17.8965
ENSMUSG00000001847	Rac1	5	-	143503634	143528036	Rac family small GTPase 1 [Source:MGI Symbol;Acc:MGI:97845]	protein_coding	78.2086	63.8758	59.3984	69.3954
ENSMUSG00000001855	Nup214	2	+	31974436	32053975	nucleoporin 214 [Source:MGI Symbol;Acc:MGI:1095411]	protein_coding	10.6841	10.444	9.74027	9.58776
ENSMUSG00000001864	Aif1l	2	+	31950139	31973442	allograft inflammatory factor 1-like [Source:MGI Symbol;Acc:MGI:1919598]	protein_coding	0	0	0.084096	0.05652
ENSMUSG00000001865	Cpa3	3	-	20215620	20242181	carboxypeptidase A3, mast cell [Source:MGI Symbol;Acc:MGI:88479]	protein_coding	6.94621	6.02659	6.18012	5.31346
ENSMUSG00000001870	Ltbp1	17	+	75005568	75392512	latent transforming growth factor beta binding protein 1 [Source:MGI Symbol;Acc:MGI:109151]	protein_coding	0.586549	0.573536	0.314082	0.421487
ENSMUSG00000001891	Ugp2	11	-	21321138	21371201	UDP-glucose pyrophosphorylase 2 [Source:MGI Symbol;Acc:MGI:2183447]	protein_coding	40.9449	40.3749	37.869	35.9215
ENSMUSG00000001901	Kcnh6	11	+	106008124	106034549	potassium voltage-gated channel, subfamily H (eag-related), member 6 [Source:MGI Symbol;Acc:MGI:2684139]	protein_coding	0	0	0.027042	0.03262
ENSMUSG00000001909	Trmt1	8	+	84686307	84699808	tRNA methyltransferase 1 [Source:MGI Symbol;Acc:MGI:1289155]	protein_coding	12.8839	14.1864	14.4298	14.4541
ENSMUSG00000001910	Nacc1	8	-	84670479	84687902	nucleus accumbens associated 1, BEN and BTB (POZ) domain containing [Source:MGI Symbol;Acc:MGI:1914080]	protein_coding	17.2429	16.8433	14.8368	14.63
ENSMUSG00000001911	Nfix	8	-	84699876	84800344	nuclear factor I/X [Source:MGI Symbol;Acc:MGI:97311]	protein_coding	5.10957	5.37769	5.0391	6.45185
ENSMUSG00000001918	Slc1a5	7	+	16781340	16798274	solute carrier family 1 (neutral amino acid transporter), member 5 [Source:MGI Symbol;Acc:MGI:105305]	protein_coding	75.862	71.2893	64.5382	66.5528
ENSMUSG00000001924	Uba1	X	+	20658326	20683179	ubiquitin-like modifier activating enzyme 1 [Source:MGI Symbol;Acc:MGI:98890]	protein_coding	70.5216	69.6704	68.524	69.9956
ENSMUSG00000001930	Vwf	6	+	125546774	125686679	Von Willebrand factor [Source:MGI Symbol;Acc:MGI:98941]	protein_coding	3.78312	3.61811	2.90001	3.39026
ENSMUSG00000001942	Siae	9	+	37555698	37649655	sialic acid acetylesterase [Source:MGI Symbol;Acc:MGI:104803]	protein_coding	1.98268	2.15205	1.82771	1.76983
ENSMUSG00000001943	Vsig2	9	+	37539255	37544205	V-set and immunoglobulin domain containing 2 [Source:MGI Symbol;Acc:MGI:1928009]	protein_coding	0.086224	0	0.217102	0
ENSMUSG00000001946	Esam	9	+	37528078	37538319	endothelial cell-specific adhesion molecule [Source:MGI Symbol;Acc:MGI:1916774]	protein_coding	0.808183	1.47527	1.08791	1.14181
ENSMUSG00000001948	Spa17	9	-	37603290	37613722	sperm autoantigenic protein 17 [Source:MGI Symbol;Acc:MGI:1333778]	protein_coding	0.729267	0.727724	0.463654	0.576899
ENSMUSG00000001962	Fam50a	X	+	74313033	74320149	family with sequence similarity 50, member A [Source:MGI Symbol;Acc:MGI:1351626]	protein_coding	32.2464	31.6589	31.2303	31.187
ENSMUSG00000001964	Emd	X	+	74254687	74261548	emerin [Source:MGI Symbol;Acc:MGI:108117]	protein_coding	36.9895	36.3446	34.3481	39.2188
ENSMUSG00000001983	Taco1	11	+	106066061	106073612	translational activator of mitochondrially encoded cytochrome c oxidase I [Source:MGI Symbol;Acc:MGI:1917457]	protein_coding	5.50978	4.53928	4.3009	4.89002
ENSMUSG00000001985	Grik3	4	+	125490700	125714173	glutamate receptor, ionotropic, kainate 3 [Source:MGI Symbol;Acc:MGI:95816]	protein_coding	0	0	0	0
ENSMUSG00000001986	Gria3	X	+	41400854	41678601	glutamate receptor, ionotropic, AMPA3 (alpha 3) [Source:MGI Symbol;Acc:MGI:95810]	protein_coding	6.15395	5.49344	4.07901	4.41874
ENSMUSG00000001988	Npas1	7	-	16455721	16477728	neuronal PAS domain protein 1 [Source:MGI Symbol;Acc:MGI:109205]	protein_coding	0	0	0	0.023287
ENSMUSG00000001995	Sipa1l2	8	-	125418063	125569808	signal-induced proliferation-associated 1 like 2 [Source:MGI Symbol;Acc:MGI:2676970]	protein_coding	9.10192	8.90709	7.02601	6.68485
ENSMUSG00000001998	Ap4e1	2	+	127008717	127067909	adaptor-related protein complex AP-4, epsilon 1 [Source:MGI Symbol;Acc:MGI:1336993]	protein_coding	5.62047	5.35521	4.31466	4.69054
ENSMUSG00000001999	Blvra	2	+	127070665	127097084	biliverdin reductase A [Source:MGI Symbol;Acc:MGI:88170]	protein_coding	14.5765	14.4471	13.5192	12.323
ENSMUSG00000002006	Pdzd4	X	-	73793359	73824969	PDZ domain containing 4 [Source:MGI Symbol;Acc:MGI:2443483]	protein_coding	0.530126	0.406276	0.358884	0.510199
ENSMUSG00000002007	Srpk3	X	+	73774405	73778925	serine/arginine-rich protein specific kinase 3 [Source:MGI Symbol;Acc:MGI:1891338]	protein_coding	0.485093	1.02397	0.685702	0.735873
ENSMUSG00000002010	Idh3g	X	-	73778963	73786897	isocitrate dehydrogenase 3 (NAD+), gamma [Source:MGI Symbol;Acc:MGI:1099463]	protein_coding	48.4063	47.2935	44.1535	41.9354
ENSMUSG00000002012	Pnck	X	-	73655994	73660117	pregnancy upregulated non-ubiquitously expressed CaM kinase [Source:MGI Symbol;Acc:MGI:1347357]	protein_coding	0	0.095439	0.065562	0
ENSMUSG00000002014	Ssr4	X	+	73787028	73790830	signal sequence receptor, delta [Source:MGI Symbol;Acc:MGI:1099464]	protein_coding	60.6083	63.5224	67.4764	69.5196
ENSMUSG00000002015	Bcap31	X	-	73686178	73716175	B cell receptor associated protein 31 [Source:MGI Symbol;Acc:MGI:1350933]	protein_coding	42.7704	43.1589	41.3135	37.0751
ENSMUSG00000002017	Fam98a	17	-	75537086	75551946	family with sequence similarity 98, member A [Source:MGI Symbol;Acc:MGI:1919972]	protein_coding	8.46176	8.61039	8.20308	8.34482
ENSMUSG00000002020	Ltbp2	12	-	84783212	84876532	latent transforming growth factor beta binding protein 2 [Source:MGI Symbol;Acc:MGI:99502]	protein_coding	0.171853	0.09339	0.135718	0.141701
ENSMUSG00000002028	Kmt2a	9	-	44803355	44881296	lysine (K)-specific methyltransferase 2A [Source:MGI Symbol;Acc:MGI:96995]	protein_coding	12.7155	12.3589	10.8788	10.536
ENSMUSG00000002031	Ift46	9	+	44767908	44793447	intraflagellar transport 46 [Source:MGI Symbol;Acc:MGI:1923818]	protein_coding	7.80021	7.6332	6.56997	6.3141
ENSMUSG00000002032	Tmem25	9	-	44793769	44799307	transmembrane protein 25 [Source:MGI Symbol;Acc:MGI:1918937]	protein_coding	0	0	0	0
ENSMUSG00000002033	Cd3g	9	-	44969572	44980431	CD3 antigen, gamma polypeptide [Source:MGI Symbol;Acc:MGI:88333]	protein_coding	2.48507	2.09201	2.35126	2.80762
ENSMUSG00000002043	Trappc6a	7	+	19508395	19516145	trafficking protein particle complex 6A [Source:MGI Symbol;Acc:MGI:1914341]	protein_coding	11.4754	13.585	10.1106	12.1823
ENSMUSG00000002052	Supt6	11	-	78206746	78245987	SPT6, histone chaperone and transcription elongation factor [Source:MGI Symbol;Acc:MGI:107726]	protein_coding	19.7032	18.9443	19.5763	19.8302
ENSMUSG00000002055	Spag5	11	+	78301529	78322457	sperm associated antigen 5 [Source:MGI Symbol;Acc:MGI:1927470]	protein_coding	39.0889	35.3571	29.7542	30.2403
ENSMUSG00000002057	Foxn1	11	-	78357577	78386558	forkhead box N1 [Source:MGI Symbol;Acc:MGI:102949]	protein_coding	0	0	0	0
ENSMUSG00000002058	Unc119	11	+	78343482	78349164	unc-119 lipid binding chaperone [Source:MGI Symbol;Acc:MGI:1328357]	protein_coding	25.3495	24.0568	24.562	21.8812
ENSMUSG00000002059	Rab34	11	+	78188430	78192193	RAB34, member RAS oncogene family [Source:MGI Symbol;Acc:MGI:104606]	protein_coding	0.470558	0.528012	0.407349	0.094388
ENSMUSG00000002064	Sdf2	11	+	78245746	78255496	stromal cell derived factor 2 [Source:MGI Symbol;Acc:MGI:108019]	protein_coding	31.2939	29.9605	28.6361	29.2838
ENSMUSG00000002068	Ccne1	7	-	38097984	38107534	cyclin E1 [Source:MGI Symbol;Acc:MGI:88316]	protein_coding	11.1427	10.6943	10.6912	11.375
ENSMUSG00000002076	Hsf2bp	17	-	31944769	32036349	heat shock transcription factor 2 binding protein [Source:MGI Symbol;Acc:MGI:1921627]	protein_coding	0.018597	0.031798	0	0
ENSMUSG00000002083	Bbc3	7	+	16308393	16318205	BCL2 binding component 3 [Source:MGI Symbol;Acc:MGI:2181667]	protein_coding	11.9373	11.6168	11.794	11.1129
ENSMUSG00000002100	Mybpc3	2	+	91118144	91136516	myosin binding protein C, cardiac [Source:MGI Symbol;Acc:MGI:102844]	protein_coding	0.74261	0.915286	0.972352	1.007
ENSMUSG00000002102	Psmc3	2	+	91054009	91066369	proteasome (prosome, macropain) 26S subunit, ATPase 3 [Source:MGI Symbol;Acc:MGI:1098754]	protein_coding	56.572	55.7576	57.5331	55.299
ENSMUSG00000002103	Acp2	2	+	91202885	91214098	acid phosphatase 2, lysosomal [Source:MGI Symbol;Acc:MGI:87882]	protein_coding	10.1885	10.7231	21.9445	21.6671
ENSMUSG00000002104	Rapsn	2	+	91035620	91045729	receptor-associated protein of the synapse [Source:MGI Symbol;Acc:MGI:99422]	protein_coding	0.279355	0.478603	0.200256	0.096441
ENSMUSG00000002105	Slc39a13	2	-	91061791	91070417	solute carrier family 39 (metal ion transporter), member 13 [Source:MGI Symbol;Acc:MGI:1915677]	protein_coding	6.27109	5.47196	8.68719	7.79241
ENSMUSG00000002107	Celf2	2	-	6539694	7509563	CUGBP, Elav-like family member 2 [Source:MGI Symbol;Acc:MGI:1338822]	protein_coding	36.1724	36.9995	26.439	28.4159
ENSMUSG00000002108	Nr1h3	2	-	91184061	91202834	nuclear receptor subfamily 1, group H, member 3 [Source:MGI Symbol;Acc:MGI:1352462]	protein_coding	4.31229	3.52881	5.69406	6.42164
ENSMUSG00000002109	Ddb2	2	-	91211572	91236982	damage specific DNA binding protein 2 [Source:MGI Symbol;Acc:MGI:1355314]	protein_coding	7.76116	7.72761	6.33441	7.34525
ENSMUSG00000002111	Spi1	2	+	91082390	91115756	spleen focus forming virus (SFFV) proviral integration oncogene [Source:MGI Symbol;Acc:MGI:98282]	protein_coding	170.227	169.157	194.192	198.179
ENSMUSG00000002129	Sf3a1	11	+	4160350	4182541	splicing factor 3a, subunit 1 [Source:MGI Symbol;Acc:MGI:1914715]	protein_coding	13.7136	14.443	12.1577	12.533
ENSMUSG00000002147	Stat6	10	+	127642986	127660957	signal transducer and activator of transcription 6 [Source:MGI Symbol;Acc:MGI:103034]	protein_coding	74.9991	73.7693	79.0075	77.7574
ENSMUSG00000002190	Clgn	8	+	83389867	83428552	calmegin [Source:MGI Symbol;Acc:MGI:107472]	protein_coding	0.199714	0.121208	0.069265	0.140339
ENSMUSG00000002204	Napsa	7	+	44572380	44586862	napsin A aspartic peptidase [Source:MGI Symbol;Acc:MGI:109365]	protein_coding	71.3174	69.6104	74.3231	76.4159
ENSMUSG00000002205	Vrk3	7	+	44748413	44777515	vaccinia related kinase 3 [Source:MGI Symbol;Acc:MGI:2182465]	protein_coding	30.0509	31.0609	29.3492	26.4361
ENSMUSG00000002210	Smg9	7	+	24399619	24422778	smg-9 homolog, nonsense mediated mRNA decay factor (C. elegans) [Source:MGI Symbol;Acc:MGI:1919247]	protein_coding	19.755	17.2774	16.5394	17.0806
ENSMUSG00000002221	Paxip1	5	-	27740080	27791691	PAX interacting (with transcription-activation domain) protein 1 [Source:MGI Symbol;Acc:MGI:1890430]	protein_coding	10.3038	10.3281	10.7122	9.98602
ENSMUSG00000002222	Rmnd5a	6	-	71388634	71440637	required for meiotic nuclear division 5 homolog A [Source:MGI Symbol;Acc:MGI:1915727]	protein_coding	24.6427	25.6424	20.2597	20.5334
ENSMUSG00000002227	Mov10	3	-	104794836	104818563	Mov10 RISC complex RNA helicase [Source:MGI Symbol;Acc:MGI:97054]	protein_coding	13.7605	13.7016	13.4667	12.7529
ENSMUSG00000002228	Ppm1j	3	+	104781056	104786018	protein phosphatase 1J [Source:MGI Symbol;Acc:MGI:1919137]	protein_coding	0.271902	0.403658	0.287095	0.250055
ENSMUSG00000002233	Rhoc	3	+	104788375	104794459	ras homolog family member C [Source:MGI Symbol;Acc:MGI:106028]	protein_coding	5.00248	5.16451	4.57445	4.09345
ENSMUSG00000002240	Prr27	5	+	87825686	87846387	proline rich 27 [Source:MGI Symbol;Acc:MGI:1921029]	protein_coding	0	0	0	0
ENSMUSG00000002249	Tead3	17	-	28331671	28350817	TEA domain family member 3 [Source:MGI Symbol;Acc:MGI:109241]	protein_coding	0.07339	0	0.053623	0
ENSMUSG00000002250	Ppard	17	+	28232700	28301474	peroxisome proliferator activator receptor delta [Source:MGI Symbol;Acc:MGI:101884]	protein_coding	10.5192	11.6928	10.7701	9.9998
ENSMUSG00000002257	Def6	17	+	28207778	28228608	differentially expressed in FDCP 6 [Source:MGI Symbol;Acc:MGI:1346328]	protein_coding	35.4495	36.9623	34.095	31.3964
ENSMUSG00000002265	Peg3	7	-	6703892	6730431	paternally expressed 3 [Source:MGI Symbol;Acc:MGI:104748]	protein_coding	0	0	0	0
ENSMUSG00000002266	Zim1	7	-	6671269	6696450	zinc finger, imprinted 1 [Source:MGI Symbol;Acc:MGI:1341879]	protein_coding	0	0	0	0
ENSMUSG00000002274	Metrn	17	-	25793221	25797136	meteorin, glial cell differentiation regulator [Source:MGI Symbol;Acc:MGI:1917333]	protein_coding	4.7051	4.99213	3.54144	3.50712
ENSMUSG00000002279	Lmf1	17	+	25579085	25662826	lipase maturation factor 1 [Source:MGI Symbol;Acc:MGI:1923733]	protein_coding	2.68356	3.50069	2.75422	2.72351
ENSMUSG00000002280	Ciao3	17	+	25773776	25783332	cytosolic iron-sulfur assembly component 3 [Source:MGI Symbol;Acc:MGI:1914813]	protein_coding	9.33103	9.38952	8.66817	9.72197
ENSMUSG00000002289	Angptl4	17	-	33773750	33781830	angiopoietin-like 4 [Source:MGI Symbol;Acc:MGI:1888999]	protein_coding	0.296153	0.499523	0.111772	0.170621
ENSMUSG00000002297	Dbf4	5	-	8396973	8422716	DBF4 zinc finger [Source:MGI Symbol;Acc:MGI:1351328]	protein_coding	37.3263	37.0493	29.4811	32.2791
ENSMUSG00000002307	Daxx	17	+	33909414	33915590	Fas death domain-associated protein [Source:MGI Symbol;Acc:MGI:1197015]	protein_coding	16.3467	16.5843	33.6797	37.9904
ENSMUSG00000002308	Cd320	17	+	33843091	33849774	CD320 antigen [Source:MGI Symbol;Acc:MGI:1860083]	protein_coding	0.792632	0.889695	0.562726	0.881478
ENSMUSG00000002319	Ipo4	14	-	55625400	55635957	importin 4 [Source:MGI Symbol;Acc:MGI:1923001]	protein_coding	3.41418	3.25051	4.9669	4.53755
ENSMUSG00000002320	Tm9sf1	14	-	55635965	55643806	transmembrane 9 superfamily member 1 [Source:MGI Symbol;Acc:MGI:1921390]	protein_coding	20.188	26.1029	23.6727	23.0417
ENSMUSG00000002324	Rec8	14	+	55618037	55625395	REC8 meiotic recombination protein [Source:MGI Symbol;Acc:MGI:1929645]	protein_coding	0.681433	0.787715	0.872212	1.32592
ENSMUSG00000002325	Irf9	14	+	55603571	55610030	interferon regulatory factor 9 [Source:MGI Symbol;Acc:MGI:107587]	protein_coding	19.4123	17.1269	45.9944	48.4486
ENSMUSG00000002326	Gmpr2	14	+	55671941	55679200	guanosine monophosphate reductase 2 [Source:MGI Symbol;Acc:MGI:1917903]	protein_coding	8.8218	9.53158	10.0818	10.2731
ENSMUSG00000002329	Mdp1	14	-	55657879	55660508	magnesium-dependent phosphatase 1 [Source:MGI Symbol;Acc:MGI:1915131]	protein_coding	12.0815	10.752	10.6402	10.3536
ENSMUSG00000002332	Dhrs1	14	-	55739020	55745690	dehydrogenase/reductase (SDR family) member 1 [Source:MGI Symbol;Acc:MGI:1196314]	protein_coding	14.5954	18.952	14.6789	15.7337
ENSMUSG00000002341	Ncan	8	-	70093085	70120873	neurocan [Source:MGI Symbol;Acc:MGI:104694]	protein_coding	0	0	0	0
ENSMUSG00000002342	Tmem161a	8	+	70172356	70183681	transmembrane protein 161A [Source:MGI Symbol;Acc:MGI:2384577]	protein_coding	12.5986	12.9784	17.7466	15.086
ENSMUSG00000002343	Armc6	8	-	70220172	70234466	armadillo repeat containing 6 [Source:MGI Symbol;Acc:MGI:1924063]	protein_coding	3.40125	3.44583	2.37705	2.46912
ENSMUSG00000002345	Borcs8	8	+	70139499	70147319	BLOC-1 related complex subunit 8 [Source:MGI Symbol;Acc:MGI:1919618]	protein_coding	18.4532	14.9187	16.2632	17.1654
ENSMUSG00000002346	Slc25a42	8	-	70184340	70212305	solute carrier family 25, member 42 [Source:MGI Symbol;Acc:MGI:1920345]	protein_coding	1.70719	2.46317	2.05466	2.33315
ENSMUSG00000002365	Snx9	17	+	5841329	5931954	sorting nexin 9 [Source:MGI Symbol;Acc:MGI:1913866]	protein_coding	12.5425	12.6969	11.1059	10.6577
ENSMUSG00000002372	Ranbp3	17	+	56673294	56711764	RAN binding protein 3 [Source:MGI Symbol;Acc:MGI:1919060]	protein_coding	25.6795	27.1802	25.9612	25.5168
ENSMUSG00000002379	Ndufa11	17	+	56717767	56722141	NADH:ubiquinone oxidoreductase subunit A11 [Source:MGI Symbol;Acc:MGI:1917125]	protein_coding	30.938	28.1754	36.5811	39.8506
ENSMUSG00000002384	Bmp8b	4	+	123105165	123132099	bone morphogenetic protein 8b [Source:MGI Symbol;Acc:MGI:107335]	protein_coding	0.029657	0	0.053982	0.101619
ENSMUSG00000002393	Nr2f6	8	-	71374123	71381960	nuclear receptor subfamily 2, group F, member 6 [Source:MGI Symbol;Acc:MGI:1352453]	protein_coding	2.75732	3.30735	2.23671	2.12784
ENSMUSG00000002395	Use1	8	+	71366848	71369732	unconventional SNARE in the ER 1 homolog (S. cerevisiae) [Source:MGI Symbol;Acc:MGI:1914273]	protein_coding	49.4209	54.5658	54.6244	58.5983
ENSMUSG00000002396	Ocel1	8	+	71371298	71379361	occludin/ELL domain containing 1 [Source:MGI Symbol;Acc:MGI:1924340]	protein_coding	7.44993	6.95448	7.85406	6.16237
ENSMUSG00000002409	Dyrk1b	7	+	28179469	28187294	dual-specificity tyrosine-(Y)-phosphorylation regulated kinase 1b [Source:MGI Symbol;Acc:MGI:1330302]	protein_coding	4.87419	4.37775	4.3152	3.40205
ENSMUSG00000002413	Braf	6	-	39603237	39725463	Braf transforming gene [Source:MGI Symbol;Acc:MGI:88190]	protein_coding	21.0855	19.9833	15.3296	15.7772
ENSMUSG00000002416	Ndufb2	6	+	39592574	39603382	NADH:ubiquinone oxidoreductase subunit B2 [Source:MGI Symbol;Acc:MGI:1915448]	protein_coding	8.81875	7.5463	7.32716	8.59244
ENSMUSG00000002428	Hltf	3	+	20057811	20118490	helicase-like transcription factor [Source:MGI Symbol;Acc:MGI:1196437]	protein_coding	14.1064	13.2079	12.6932	12.5007
ENSMUSG00000002455	Prpf6	2	+	181591868	181655660	pre-mRNA splicing factor 6 [Source:MGI Symbol;Acc:MGI:1922946]	protein_coding	19.6685	19.4299	19.1316	18.3099
ENSMUSG00000002458	Rgs19	2	-	181688419	181693977	regulator of G-protein signaling 19 [Source:MGI Symbol;Acc:MGI:1915153]	protein_coding	78.7334	77.0935	74.8048	71.2754
ENSMUSG00000002459	Rgs20	1	-	4909576	5070285	regulator of G-protein signaling 20 [Source:MGI Symbol;Acc:MGI:1929866]	protein_coding	0	0	0	0
ENSMUSG00000002475	Abhd3	18	-	10642092	10706771	abhydrolase domain containing 3 [Source:MGI Symbol;Acc:MGI:2147183]	protein_coding	0	0.076701	0	0
ENSMUSG00000002477	Snrpd1	18	+	10617775	10642079	small nuclear ribonucleoprotein D1 [Source:MGI Symbol;Acc:MGI:98344]	protein_coding	40.5413	38.4059	37.819	39.6845
ENSMUSG00000002486	Tchp	5	+	114707760	114722327	trichoplein, keratin filament binding [Source:MGI Symbol;Acc:MGI:1925082]	protein_coding	4.53158	3.81153	2.98817	3.17079
ENSMUSG00000002489	Tiam1	16	-	89787111	90143769	T cell lymphoma invasion and metastasis 1 [Source:MGI Symbol;Acc:MGI:103306]	protein_coding	19.252	19.047	14.3159	14.416
ENSMUSG00000002496	Tsc2	17	-	24595816	24632630	TSC complex subunit 2 [Source:MGI Symbol;Acc:MGI:102548]	protein_coding	13.6824	12.2905	11.3048	10.6263
ENSMUSG00000002500	Rpl3l	17	+	24727820	24736143	ribosomal protein L3-like [Source:MGI Symbol;Acc:MGI:1913461]	protein_coding	0.595843	0.523493	0.490236	0.332592
ENSMUSG00000002504	Slc9a3r2	17	-	24639286	24650327	solute carrier family 9 (sodium/hydrogen exchanger), member 3 regulator 2 [Source:MGI Symbol;Acc:MGI:1890662]	protein_coding	0.360215	0.649497	0.262438	0.348825
ENSMUSG00000002524	Puf60	15	-	76070182	76080924	poly-U binding splicing factor 60 [Source:MGI Symbol;Acc:MGI:1915209]	protein_coding	44.0344	46.355	46.3543	43.7195
ENSMUSG00000002546	Golga2	2	+	32287384	32307921	golgi autoantigen, golgin subfamily a, 2 [Source:MGI Symbol;Acc:MGI:2139395]	protein_coding	24.4399	25.0962	22.4084	24.2467
ENSMUSG00000002550	Uck1	2	-	32255002	32260159	uridine-cytidine kinase 1 [Source:MGI Symbol;Acc:MGI:98904]	protein_coding	12.644	12.766	11.9839	11.0874
ENSMUSG00000002565	Scin	12	-	40059769	40134228	scinderin [Source:MGI Symbol;Acc:MGI:1306794]	protein_coding	0.91174	0.918397	0.909662	0.832904
ENSMUSG00000002578	Ikzf4	10	-	128630843	128669358	IKAROS family zinc finger 4 [Source:MGI Symbol;Acc:MGI:1343139]	protein_coding	0.068977	0.049775	0.069144	0.030615
ENSMUSG00000002580	Mien1	11	-	98437708	98438991	migration and invasion enhancer 1 [Source:MGI Symbol;Acc:MGI:1913678]	protein_coding	24.368	22.5846	29.1012	29.7513
ENSMUSG00000002588	Pon1	6	-	5168090	5193946	paraoxonase 1 [Source:MGI Symbol;Acc:MGI:103295]	protein_coding	0	0.123392	0	0
ENSMUSG00000002602	Axl	7	-	25757273	25788705	AXL receptor tyrosine kinase [Source:MGI Symbol;Acc:MGI:1347244]	protein_coding	7.77785	7.48336	14.0202	15.4173
ENSMUSG00000002603	Tgfb1	7	+	25687002	25705077	transforming growth factor, beta 1 [Source:MGI Symbol;Acc:MGI:98725]	protein_coding	67.2954	75.6653	85.4853	80.4152
ENSMUSG00000002608	Ccdc97	7	-	25711106	25719088	coiled-coil domain containing 97 [Source:MGI Symbol;Acc:MGI:1196455]	protein_coding	23.9355	23.0745	22.3623	21.4047
ENSMUSG00000002617	Zfp40	17	-	23173869	23193252	zinc finger protein 40 [Source:MGI Symbol;Acc:MGI:99185]	protein_coding	1.73789	1.92773	1.3681	1.71633
ENSMUSG00000002625	Akap8l	17	-	32321424	32350607	A kinase (PRKA) anchor protein 8-like [Source:MGI Symbol;Acc:MGI:1860606]	protein_coding	21.4075	21.5664	20.2739	19.3768
ENSMUSG00000002633	Shh	5	-	28456815	28467256	sonic hedgehog [Source:MGI Symbol;Acc:MGI:98297]	protein_coding	0	0	0	0
ENSMUSG00000002635	Pdcd2l	7	-	34184499	34196661	programmed cell death 2-like [Source:MGI Symbol;Acc:MGI:1915329]	protein_coding	7.58629	6.2732	7.96309	7.3698
ENSMUSG00000002658	Gtf2f1	17	-	57003405	57011288	general transcription factor IIF, polypeptide 1 [Source:MGI Symbol;Acc:MGI:1923848]	protein_coding	30.5185	32.0786	35.181	35.8227
ENSMUSG00000002660	Clpp	17	+	56990305	56996188	caseinolytic mitochondrial matrix peptidase proteolytic subunit [Source:MGI Symbol;Acc:MGI:1858213]	protein_coding	8.56484	8.96975	8.85587	7.21491
ENSMUSG00000002661	Alkbh7	17	+	56997339	56999322	alkB homolog 7 [Source:MGI Symbol;Acc:MGI:1913650]	protein_coding	3.02249	3.02403	3.45324	3.49821
ENSMUSG00000002664	Pspn	17	-	56999457	57000018	persephin [Source:MGI Symbol;Acc:MGI:1201684]	protein_coding	0.077402	0.200215	0	0
ENSMUSG00000002668	Dennd1c	17	-	57065905	57078514	DENN/MADD domain containing 1C [Source:MGI Symbol;Acc:MGI:1918035]	protein_coding	63.0139	61.2195	53.8813	53.8424
ENSMUSG00000002679	Med6	12	-	81573557	81595008	mediator complex subunit 6 [Source:MGI Symbol;Acc:MGI:1917042]	protein_coding	11.6729	13.3858	12.7438	12.24
ENSMUSG00000002688	Prkd1	12	-	50341231	50649098	protein kinase D1 [Source:MGI Symbol;Acc:MGI:99879]	protein_coding	0	0	0	0
ENSMUSG00000002699	Lcp2	11	+	34046920	34092295	lymphocyte cytosolic protein 2 [Source:MGI Symbol;Acc:MGI:1321402]	protein_coding	39.7851	38.3898	59.5131	58.1752
ENSMUSG00000002718	Cse1l	2	+	166906040	166946389	chromosome segregation 1-like (S. cerevisiae) [Source:MGI Symbol;Acc:MGI:1339951]	protein_coding	19.2226	19.238	18.3872	16.684
ENSMUSG00000002728	Naa20	2	+	145902099	145916425	N(alpha)-acetyltransferase 20, NatB catalytic subunit [Source:MGI Symbol;Acc:MGI:1915127]	protein_coding	17.0084	15.8923	16.073	14.0999
ENSMUSG00000002731	Prkra	2	-	76629898	76648015	protein kinase, interferon inducible double stranded RNA dependent activator [Source:MGI Symbol;Acc:MGI:1344375]	protein_coding	6.9004	6.52212	4.7569	6.02857
ENSMUSG00000002732	Fkbp7	2	-	76663044	76673116	FK506 binding protein 7 [Source:MGI Symbol;Acc:MGI:1336879]	protein_coding	0.856332	0.940066	0.637686	0.722247
ENSMUSG00000002733	Plekha3	2	+	76675281	76696828	pleckstrin homology domain-containing, family A (phosphoinositide binding specific) member 3 [Source:MGI Symbol;Acc:MGI:1932515]	protein_coding	6.23455	5.73507	5.07221	4.72747
ENSMUSG00000002741	Ykt6	11	+	5955693	5967780	YKT6 v-SNARE homolog (S. cerevisiae) [Source:MGI Symbol;Acc:MGI:1927550]	protein_coding	27.6182	29.9769	29.5892	29.0958
ENSMUSG00000002748	Baz1b	5	+	135187264	135246129	bromodomain adjacent to zinc finger domain, 1B [Source:MGI Symbol;Acc:MGI:1353499]	protein_coding	43.3177	43.1797	35.4459	36.5614
ENSMUSG00000002763	Pex6	17	+	46711463	46725541	peroxisomal biogenesis factor 6 [Source:MGI Symbol;Acc:MGI:2385054]	protein_coding	9.77191	10.507	7.83093	8.46821
ENSMUSG00000002767	Mrpl2	17	+	46646229	46650139	mitochondrial ribosomal protein L2 [Source:MGI Symbol;Acc:MGI:1351622]	protein_coding	12.3592	14.7836	11.7486	13.2989
ENSMUSG00000002768	Mea1	17	+	46678793	46683111	male enhanced antigen 1 [Source:MGI Symbol;Acc:MGI:96957]	protein_coding	24.6327	28.2375	28.5386	29.6719
ENSMUSG00000002769	Gnmt	17	-	46725664	46729168	glycine N-methyltransferase [Source:MGI Symbol;Acc:MGI:1202304]	protein_coding	0.72349	0.48167	0.489661	0.63666
ENSMUSG00000002771	Grin2d	7	-	45831883	45878378	glutamate receptor, ionotropic, NMDA2D (epsilon 4) [Source:MGI Symbol;Acc:MGI:95823]	protein_coding	0.104734	0.05331	0.049083	0.082988
ENSMUSG00000002778	Kdelr1	7	+	45872772	45883732	KDEL (Lys-Asp-Glu-Leu) endoplasmic reticulum protein retention receptor 1 [Source:MGI Symbol;Acc:MGI:1915387]	protein_coding	37.2352	38.4607	36.136	36.386
ENSMUSG00000002781	Tmem143	7	+	45896941	45917413	transmembrane protein 143 [Source:MGI Symbol;Acc:MGI:1917459]	protein_coding	3.58121	4.1568	3.22176	3.28461
ENSMUSG00000002791	Pdxk-ps	17	-	32076083	32107350	pyridoxal (pyridoxine, vitamin B6) kinase, pseudogene [Source:MGI Symbol;Acc:MGI:1933201]	transcribed_unprocessed_pseudogene	0	0.06344	0.092849	0
ENSMUSG00000002797	Ggct	6	-	54982580	54992950	gamma-glutamyl cyclotransferase [Source:MGI Symbol;Acc:MGI:95700]	protein_coding	0.670598	0.81001	2.57411	2.63194
ENSMUSG00000002799	Jag2	12	-	112907819	112929776	jagged 2 [Source:MGI Symbol;Acc:MGI:1098270]	protein_coding	0.406998	0.43991	0.320376	0.331338
ENSMUSG00000002803	Btbd6	12	+	112976482	112978945	BTB (POZ) domain containing 6 [Source:MGI Symbol;Acc:MGI:3026623]	protein_coding	3.78676	2.90781	3.02688	2.44395
ENSMUSG00000002804	Nudt14	12	-	112934291	112942124	nudix (nucleoside diphosphate linked moiety X)-type motif 14 [Source:MGI Symbol;Acc:MGI:1913424]	protein_coding	3.89343	4.1152	3.19424	3.74423
ENSMUSG00000002808	Epdr1	13	-	19591706	19619927	ependymin related protein 1 (zebrafish) [Source:MGI Symbol;Acc:MGI:2145369]	protein_coding	1.86361	1.35622	2.11801	1.77874
ENSMUSG00000002812	Flii	11	-	60714123	60727263	flightless I actin binding protein [Source:MGI Symbol;Acc:MGI:1342286]	protein_coding	57.1247	56.9845	65.2817	62.5765
ENSMUSG00000002814	Top3a	11	-	60740058	60777365	topoisomerase (DNA) III alpha [Source:MGI Symbol;Acc:MGI:1197527]	protein_coding	6.58893	7.04293	6.52909	6.27647
ENSMUSG00000002820	Atg4d	9	+	21265293	21277772	autophagy related 4D, cysteine peptidase [Source:MGI Symbol;Acc:MGI:2444308]	protein_coding	12.6256	12.9516	14.111	12.2488
ENSMUSG00000002825	Qtrt1	9	+	21411837	21420274	queuine tRNA-ribosyltransferase catalytic subunit 1 [Source:MGI Symbol;Acc:MGI:1931441]	protein_coding	5.92707	5.86441	5.72581	4.84264
ENSMUSG00000002831	Plin4	17	-	56100591	56109803	perilipin 4 [Source:MGI Symbol;Acc:MGI:1929709]	protein_coding	0.099785	0.096858	0.073319	0.035884
ENSMUSG00000002833	Hdgfl2	17	+	56079634	56100607	HDGF like 2 [Source:MGI Symbol;Acc:MGI:1194492]	protein_coding	24.0849	24.7515	23.5076	22.7748
ENSMUSG00000002835	Chaf1a	17	+	56040439	56072289	chromatin assembly factor 1, subunit A (p150) [Source:MGI Symbol;Acc:MGI:1351331]	protein_coding	14.2011	14.1965	11.6235	11.6569
ENSMUSG00000002844	Adprh	16	-	38444030	38452703	ADP-ribosylarginine hydrolase [Source:MGI Symbol;Acc:MGI:1098234]	protein_coding	24.2148	25.9166	29.2759	27.3797
ENSMUSG00000002845	Tmem39a	16	+	38558698	38592162	transmembrane protein 39a [Source:MGI Symbol;Acc:MGI:1915096]	protein_coding	9.8319	8.99797	10.3138	11.3205
ENSMUSG00000002846	Timmdc1	16	-	38498347	38522663	translocase of inner mitochondrial membrane domain containing 1 [Source:MGI Symbol;Acc:MGI:1922139]	protein_coding	6.45195	9.55091	6.27057	5.88749
ENSMUSG00000002847	Pla1a	16	-	38396117	38433145	phospholipase A1 member A [Source:MGI Symbol;Acc:MGI:1934677]	protein_coding	0.204165	0.180876	0.123662	0.104616
ENSMUSG00000002870	Mcm2	6	-	88883474	88898780	minichromosome maintenance complex component 2 [Source:MGI Symbol;Acc:MGI:105380]	protein_coding	27.3543	28.5384	26.1642	26.8178
ENSMUSG00000002871	Tpra1	6	+	88902251	88912238	transmembrane protein, adipocyte asscociated 1 [Source:MGI Symbol;Acc:MGI:1345190]	protein_coding	15.8742	14.4636	15.0523	15.5737
ENSMUSG00000002881	Nab1	1	-	52457294	52500679	Ngfi-A binding protein 1 [Source:MGI Symbol;Acc:MGI:107564]	protein_coding	20.8856	21.1412	31.0558	29.6793
ENSMUSG00000002885	Adgre5	8	-	83723251	83741326	adhesion G protein-coupled receptor E5 [Source:MGI Symbol;Acc:MGI:1347095]	protein_coding	78.1435	79.2744	68.7608	67.438
ENSMUSG00000002897	Il17ra	6	+	120463247	120487559	interleukin 17 receptor A [Source:MGI Symbol;Acc:MGI:107399]	protein_coding	46.9219	45.573	31.5327	28.5256
ENSMUSG00000002900	Lamb1	12	+	31265234	31329644	laminin B1 [Source:MGI Symbol;Acc:MGI:96743]	protein_coding	0.116386	0.110678	0.198344	0.142732
ENSMUSG00000002908	Kcnn1	8	-	70842049	70863258	potassium intermediate/small conductance calcium-activated channel, subfamily N, member 1 [Source:MGI Symbol;Acc:MGI:1933993]	protein_coding	0.041238	0.031331	0.030007	0.079626
ENSMUSG00000002910	Arrdc2	8	-	70835129	70839720	arrestin domain containing 2 [Source:MGI Symbol;Acc:MGI:1918057]	protein_coding	5.36045	5.95403	6.03002	5.3138
ENSMUSG00000002930	Ppp1r17	6	+	56017497	56032689	protein phosphatase 1, regulatory subunit 17 [Source:MGI Symbol;Acc:MGI:1333876]	protein_coding	0	0	0	0
ENSMUSG00000002944	Cd36	5	-	17781690	17888801	CD36 molecule [Source:MGI Symbol;Acc:MGI:107899]	protein_coding	26.0102	27.7797	21.0867	20.9506
ENSMUSG00000002948	Map2k7	8	+	4238740	4247897	mitogen-activated protein kinase kinase 7 [Source:MGI Symbol;Acc:MGI:1346871]	protein_coding	15.3485	16.4041	15.5977	16.4145
ENSMUSG00000002949	Timm44	8	-	4259731	4275913	translocase of inner mitochondrial membrane 44 [Source:MGI Symbol;Acc:MGI:1343262]	protein_coding	16.8117	16.586	16.5027	15.2843
ENSMUSG00000002957	Ap2a2	7	+	141562173	141633011	adaptor-related protein complex 2, alpha 2 subunit [Source:MGI Symbol;Acc:MGI:101920]	protein_coding	21.5053	20.5193	17.2015	17.5797
ENSMUSG00000002963	Pnkp	7	+	44857139	44862992	polynucleotide kinase 3'- phosphatase [Source:MGI Symbol;Acc:MGI:1891698]	protein_coding	116.584	111.901	113.048	108.778
ENSMUSG00000002968	Med25	7	-	44876765	44892712	mediator complex subunit 25 [Source:MGI Symbol;Acc:MGI:1922863]	protein_coding	10.5099	9.17732	9.45305	7.8224
ENSMUSG00000002980	Bcam	7	-	19756131	19771016	basal cell adhesion molecule [Source:MGI Symbol;Acc:MGI:1929940]	protein_coding	0	0	0	0.124306
ENSMUSG00000002981	Clptm1	7	-	19631571	19665033	cleft lip and palate associated transmembrane protein 1 [Source:MGI Symbol;Acc:MGI:1927155]	protein_coding	23.9496	21.2566	24.9782	25.9687
ENSMUSG00000002983	Relb	7	-	19606217	19629438	avian reticuloendotheliosis viral (v-rel) oncogene related B [Source:MGI Symbol;Acc:MGI:103289]	protein_coding	22.7905	21.6588	54.6749	58.7447
ENSMUSG00000002984	Tomm40	7	-	19701313	19715438	translocase of outer mitochondrial membrane 40 [Source:MGI Symbol;Acc:MGI:1858259]	protein_coding	11.9176	11.6848	10.9204	10.4033
ENSMUSG00000002985	Apoe	7	-	19696109	19699188	apolipoprotein E [Source:MGI Symbol;Acc:MGI:88057]	protein_coding	141.331	145.783	92.0986	83.9432
ENSMUSG00000002992	Apoc2	7	-	19671579	19677941	apolipoprotein C-II [Source:MGI Symbol;Acc:MGI:88054]	protein_coding	13.8264	14.2799	13.5919	14.9237
ENSMUSG00000002996	Hbp1	12	-	31926254	31950535	high mobility group box transcription factor 1 [Source:MGI Symbol;Acc:MGI:894659]	protein_coding	61.0771	55.1566	60.6118	58.8542
ENSMUSG00000002997	Prkar2b	12	-	31958476	32061296	protein kinase, cAMP dependent regulatory, type II beta [Source:MGI Symbol;Acc:MGI:97760]	protein_coding	26.1104	28.8043	20.9717	21.4678
ENSMUSG00000003031	Cdkn1b	6	+	134920401	134925513	cyclin-dependent kinase inhibitor 1B [Source:MGI Symbol;Acc:MGI:104565]	protein_coding	62.7776	65.7866	49.2212	49.7795
ENSMUSG00000003032	Klf4	4	-	55527143	55532466	Kruppel-like factor 4 (gut) [Source:MGI Symbol;Acc:MGI:1342287]	protein_coding	5.20066	4.71564	3.96617	4.00057
ENSMUSG00000003033	Ap1m1	8	+	72240018	72257385	adaptor-related protein complex AP-1, mu subunit 1 [Source:MGI Symbol;Acc:MGI:102776]	protein_coding	71.2959	75.0432	63.4087	65.4546
ENSMUSG00000003037	Rab8a	8	+	72161200	72183904	RAB8A, member RAS oncogene family [Source:MGI Symbol;Acc:MGI:96960]	protein_coding	24.9534	25.6074	28.9737	28.9723
ENSMUSG00000003038	Hmgn2	4	-	133964738	133968650	high mobility group nucleosomal binding domain 2 [Source:MGI Symbol;Acc:MGI:96136]	protein_coding	522.377	521.006	450.798	430.639
ENSMUSG00000003039	Fam32a	8	+	72219730	72224418	family with sequence similarity 32, member A [Source:MGI Symbol;Acc:MGI:1915172]	protein_coding	52.1376	53.5132	48.16	50.1533
ENSMUSG00000003051	Elf3	1	-	135253575	135258568	E74-like factor 3 [Source:MGI Symbol;Acc:MGI:1101781]	protein_coding	0	0	0	0
ENSMUSG00000003053	Cyp2c29	19	+	39269405	39330713	cytochrome P450, family 2, subfamily c, polypeptide 29 [Source:MGI Symbol;Acc:MGI:103238]	protein_coding	0	0	0	0
ENSMUSG00000003062	Stard3nl	13	-	19357676	19395795	STARD3 N-terminal like [Source:MGI Symbol;Acc:MGI:1923455]	protein_coding	9.91781	10.4459	10.6997	10.6916
ENSMUSG00000003068	Stk11	10	+	80115803	80130682	serine/threonine kinase 11 [Source:MGI Symbol;Acc:MGI:1341870]	protein_coding	57.6172	67.3774	52.7583	55.2578
ENSMUSG00000003070	Efna2	10	+	80179482	80190010	ephrin A2 [Source:MGI Symbol;Acc:MGI:102707]	protein_coding	0	0.074588	0.982197	0.810406
ENSMUSG00000003072	Atp5d	10	+	80138632	80145818	ATP synthase, H+ transporting, mitochondrial F1 complex, delta subunit [Source:MGI Symbol;Acc:MGI:1913293]	protein_coding	61.0566	64.5956	65.1281	62.3907
ENSMUSG00000003099	Ppp5c	7	-	17004640	17027924	protein phosphatase 5, catalytic subunit [Source:MGI Symbol;Acc:MGI:102666]	protein_coding	16.6339	15.4209	14.8176	14.4682
ENSMUSG00000003119	Cdk12	11	+	98203059	98278504	cyclin-dependent kinase 12 [Source:MGI Symbol;Acc:MGI:1098802]	protein_coding	19.0657	19.1235	17.4358	19.1079
ENSMUSG00000003123	Lipe	7	-	25379527	25398710	lipase, hormone sensitive [Source:MGI Symbol;Acc:MGI:96790]	protein_coding	9.25816	10.4795	8.32515	10.2962
ENSMUSG00000003131	Pafah1b2	9	-	45962859	46012690	platelet-activating factor acetylhydrolase, isoform 1b, subunit 2 [Source:MGI Symbol;Acc:MGI:108415]	protein_coding	11.1638	9.47301	8.89325	8.09467
ENSMUSG00000003134	Tbc1d8	1	-	39371492	39478755	TBC1 domain family, member 8 [Source:MGI Symbol;Acc:MGI:1927225]	protein_coding	35.7313	32.6037	35.6879	35.8165
ENSMUSG00000003135	Cnot11	1	+	39534992	39546889	CCR4-NOT transcription complex, subunit 11 [Source:MGI Symbol;Acc:MGI:106580]	protein_coding	8.87786	8.62986	7.61506	7.00831
ENSMUSG00000003153	Slc2a3	6	-	122727809	122801640	solute carrier family 2 (facilitated glucose transporter), member 3 [Source:MGI Symbol;Acc:MGI:95757]	protein_coding	91.2958	91.1776	76.6871	72.5812
ENSMUSG00000003154	Foxj2	6	+	122819914	122845366	forkhead box J2 [Source:MGI Symbol;Acc:MGI:1926805]	protein_coding	12.749	12.8694	13.8821	12.5991
ENSMUSG00000003161	Sri	5	+	8046078	8069379	sorcin [Source:MGI Symbol;Acc:MGI:98419]	protein_coding	85.416	81.041	85.3804	79.849
ENSMUSG00000003166	Dgcr2	16	-	17839482	17898562	DiGeorge syndrome critical region gene 2 [Source:MGI Symbol;Acc:MGI:892866]	protein_coding	11.6085	12.3166	12.3647	11.7187
ENSMUSG00000003184	Irf3	7	+	44997648	45002848	interferon regulatory factor 3 [Source:MGI Symbol;Acc:MGI:1859179]	protein_coding	38.0294	35.1691	38.0214	39.7981
ENSMUSG00000003190	Bcl2l12	7	-	44991222	44998712	BCL2-like 12 (proline rich) [Source:MGI Symbol;Acc:MGI:1922986]	protein_coding	10.0406	11.5832	9.51444	9.57512
ENSMUSG00000003198	Zfp959	17	+	55892093	55898928	zinc finger protein 959 [Source:MGI Symbol;Acc:MGI:2385058]	protein_coding	6.82124	5.55158	6.12236	5.93482
ENSMUSG00000003199	Mpnd	17	+	56005711	56016790	MPN domain containing [Source:MGI Symbol;Acc:MGI:1915297]	protein_coding	11.0337	11.1262	9.87701	10.8531
ENSMUSG00000003200	Sh3gl1	17	-	56016750	56036635	SH3-domain GRB2-like 1 [Source:MGI Symbol;Acc:MGI:700010]	protein_coding	25.7708	27.1339	24.83	25.9103
ENSMUSG00000003206	Ebi3	17	+	55952640	55957022	Epstein-Barr virus induced gene 3 [Source:MGI Symbol;Acc:MGI:1354171]	protein_coding	46.8346	45.5805	85.5975	82.4094
ENSMUSG00000003208	Yju2	17	+	55959099	55968285	YJU2 splicing factor [Source:MGI Symbol;Acc:MGI:1920136]	protein_coding	5.79159	5.86939	5.56616	6.85618
ENSMUSG00000003226	Ranbp2	10	+	58446920	58494356	RAN binding protein 2 [Source:MGI Symbol;Acc:MGI:894323]	protein_coding	26.2832	26.0286	22.7076	23.5174
ENSMUSG00000003227	Edar	10	-	58600789	58675654	ectodysplasin-A receptor [Source:MGI Symbol;Acc:MGI:1343498]	protein_coding	0	0	0	0
ENSMUSG00000003228	Grk5	19	+	60889749	61095968	G protein-coupled receptor kinase 5 [Source:MGI Symbol;Acc:MGI:109161]	protein_coding	2.56778	2.43706	3.01469	2.81267
ENSMUSG00000003233	Dvl3	16	+	20516982	20534010	dishevelled segment polarity protein 3 [Source:MGI Symbol;Acc:MGI:108100]	protein_coding	11.7029	9.94715	9.90984	10.6405
ENSMUSG00000003234	Abcf3	16	+	20548577	20561379	ATP-binding cassette, sub-family F (GCN20), member 3 [Source:MGI Symbol;Acc:MGI:1351656]	protein_coding	12.295	10.658	11.316	11.0153
ENSMUSG00000003235	Eif2b5	16	+	20498817	20509323	eukaryotic translation initiation factor 2B, subunit 5 epsilon [Source:MGI Symbol;Acc:MGI:2446176]	protein_coding	11.2898	11.0214	10.1435	11.997
ENSMUSG00000003269	Cyth2	7	-	45806637	45814581	cytohesin 2 [Source:MGI Symbol;Acc:MGI:1334255]	protein_coding	18.8892	19.112	20.0131	18.9004
ENSMUSG00000003271	Sult2b1	7	-	45729983	45784669	sulfotransferase family, cytosolic, 2B, member 1 [Source:MGI Symbol;Acc:MGI:1926342]	protein_coding	0.584857	0.364119	0.586813	1.09486
ENSMUSG00000003273	Car11	7	+	45699843	45704682	carbonic anhydrase 11 [Source:MGI Symbol;Acc:MGI:1336193]	protein_coding	0	0	0	0
ENSMUSG00000003279	Dlgap1	17	+	69969073	70821413	DLG associated protein 1 [Source:MGI Symbol;Acc:MGI:1346065]	protein_coding	0	0	0	0
ENSMUSG00000003282	Plag1	4	-	3900996	3938423	pleiomorphic adenoma gene 1 [Source:MGI Symbol;Acc:MGI:1891916]	protein_coding	0.543317	0.320615	0.478652	0.362128
ENSMUSG00000003283	Hck	2	+	153108468	153151441	hemopoietic cell kinase [Source:MGI Symbol;Acc:MGI:96052]	protein_coding	80.0253	79.235	148.274	149.075
ENSMUSG00000003299	Mrpl4	9	+	21002738	21008839	mitochondrial ribosomal protein L4 [Source:MGI Symbol;Acc:MGI:2137210]	protein_coding	12.5401	14.9272	14.4551	13.9689
ENSMUSG00000003308	Keap1	9	-	21229730	21239361	kelch-like ECH-associated protein 1 [Source:MGI Symbol;Acc:MGI:1858732]	protein_coding	16.2526	17.9448	16.2239	17.5782
ENSMUSG00000003309	Ap1m2	9	-	21294275	21312337	adaptor protein complex AP-1, mu 2 subunit [Source:MGI Symbol;Acc:MGI:1336974]	protein_coding	1.24786	1.06853	0.998132	1.30278
ENSMUSG00000003316	Glg1	8	-	111154421	111259216	golgi apparatus protein 1 [Source:MGI Symbol;Acc:MGI:104967]	protein_coding	19.6739	20.3969	16.561	15.9108
ENSMUSG00000003341	Atp8b3	10	-	80519584	80539124	ATPase, class I, type 8B, member 3 [Source:MGI Symbol;Acc:MGI:1914581]	protein_coding	0.016506	0	0	0.083687
ENSMUSG00000003344	Btbd2	10	-	80642617	80657071	BTB (POZ) domain containing 2 [Source:MGI Symbol;Acc:MGI:1933831]	protein_coding	5.34766	5.84849	4.37144	4.38668
ENSMUSG00000003345	Csnk1g2	10	+	80622838	80640749	casein kinase 1, gamma 2 [Source:MGI Symbol;Acc:MGI:1920014]	protein_coding	41.8929	46.3776	41.6773	38.7294
ENSMUSG00000003346	Abhd17a	10	-	80583654	80590341	abhydrolase domain containing 17A [Source:MGI Symbol;Acc:MGI:106388]	protein_coding	14.3422	12.5797	12.3225	13.573
ENSMUSG00000003348	Mob3a	10	-	80685253	80701977	MOB kinase activator 3A [Source:MGI Symbol;Acc:MGI:3050117]	protein_coding	49.6903	49.9219	42.5864	46.0774
ENSMUSG00000003352	Cacnb3	15	+	98630840	98644529	calcium channel, voltage-dependent, beta 3 subunit [Source:MGI Symbol;Acc:MGI:103307]	protein_coding	0.110785	0	1.34979	1.34907
ENSMUSG00000003354	Ccdc65	15	+	98708207	98723336	coiled-coil domain containing 65 [Source:MGI Symbol;Acc:MGI:2146001]	protein_coding	0	0	0	0
ENSMUSG00000003355	Fkbp11	15	-	98724366	98728198	FK506 binding protein 11 [Source:MGI Symbol;Acc:MGI:1913370]	protein_coding	0.028489	0.240968	0.224249	0.311799
ENSMUSG00000003360	Ddx23	15	-	98645134	98662894	DEAD (Asp-Glu-Ala-Asp) box polypeptide 23 [Source:MGI Symbol;Acc:MGI:1921601]	protein_coding	31.4727	32.4486	28.8246	29.8949
ENSMUSG00000003363	Pld3	7	-	27532000	27553218	phospholipase D family, member 3 [Source:MGI Symbol;Acc:MGI:1333782]	protein_coding	22.0947	22.2952	19.1467	19.3232
ENSMUSG00000003378	Grik5	7	-	25009849	25072346	glutamate receptor, ionotropic, kainate 5 (gamma 2) [Source:MGI Symbol;Acc:MGI:95818]	protein_coding	2.88039	2.57453	2.55356	2.32867
ENSMUSG00000003379	Cd79a	7	+	24897381	24902197	CD79A antigen (immunoglobulin-associated alpha) [Source:MGI Symbol;Acc:MGI:101774]	protein_coding	42.7962	41.6416	40.4348	42.8586
ENSMUSG00000003380	Rabac1	7	-	24969752	24972754	Rab acceptor 1 (prenylated) [Source:MGI Symbol;Acc:MGI:1201692]	protein_coding	70.9382	75.3809	76.3725	81.0123
ENSMUSG00000003382	Etv3	3	+	87525407	87540156	ets variant 3 [Source:MGI Symbol;Acc:MGI:1350926]	protein_coding	9.53993	10.1935	15.6065	18.0484
ENSMUSG00000003402	Prkcsh	9	+	22002806	22014222	protein kinase C substrate 80K-H [Source:MGI Symbol;Acc:MGI:107877]	protein_coding	32.9426	32.2084	27.823	29.1332
ENSMUSG00000003410	Elavl3	9	-	22015005	22052023	ELAV like RNA binding protein 3 [Source:MGI Symbol;Acc:MGI:109157]	protein_coding	0	0	0	0.027523
ENSMUSG00000003411	Rab3b	4	+	108879063	108943324	RAB3B, member RAS oncogene family [Source:MGI Symbol;Acc:MGI:1917158]	protein_coding	0.04353	0.065389	0.246886	0
ENSMUSG00000003418	St8sia6	2	-	13651021	13794064	ST8 alpha-N-acetyl-neuraminide alpha-2,8-sialyltransferase 6 [Source:MGI Symbol;Acc:MGI:2386797]	protein_coding	0.418197	0.37409	0.246629	0.434058
ENSMUSG00000003420	Fcgrt	7	-	45092990	45103851	Fc receptor, IgG, alpha chain transporter [Source:MGI Symbol;Acc:MGI:103017]	protein_coding	2.92228	2.72267	1.8055	2.33893
ENSMUSG00000003421	Nosip	7	+	45062429	45078210	nitric oxide synthase interacting protein [Source:MGI Symbol;Acc:MGI:1913644]	protein_coding	23.1612	23.0031	20.5185	19.968
ENSMUSG00000003423	Pih1d1	7	+	45154303	45160065	PIH1 domain containing 1 [Source:MGI Symbol;Acc:MGI:1916095]	protein_coding	30.7451	32.9549	29.692	29.3359
ENSMUSG00000003429	Rps11	7	-	45122379	45124439	ribosomal protein S11 [Source:MGI Symbol;Acc:MGI:1351329]	protein_coding	563.733	543.788	581.479	600.241
ENSMUSG00000003435	Supt5	7	-	28314891	28338746	suppressor of Ty 5, DSIF elongation factor subunit [Source:MGI Symbol;Acc:MGI:1202400]	protein_coding	34.2153	34.8582	32.8093	34.5615
ENSMUSG00000003436	Dll3	7	-	28293553	28302238	delta like canonical Notch ligand 3 [Source:MGI Symbol;Acc:MGI:1096877]	protein_coding	0	0.049077	0	0
ENSMUSG00000003437	Paf1	7	+	28392951	28399388	Paf1, RNA polymerase II complex component [Source:MGI Symbol;Acc:MGI:1923988]	protein_coding	29.0431	29.5618	35.6004	35.5929
ENSMUSG00000003438	Timm50	7	-	28305516	28312072	translocase of inner mitochondrial membrane 50 [Source:MGI Symbol;Acc:MGI:1913775]	protein_coding	13.3537	14.1549	12.1827	12.93
ENSMUSG00000003444	Med29	7	-	28386146	28392708	mediator complex subunit 29 [Source:MGI Symbol;Acc:MGI:1914474]	protein_coding	2.90759	3.3816	2.93438	3.47149
ENSMUSG00000003452	Bicd1	6	+	149408886	149563329	BICD cargo adaptor 1 [Source:MGI Symbol;Acc:MGI:1101760]	protein_coding	0.124206	0.19499	0.139179	0.115174
ENSMUSG00000003458	Ncstn	1	-	172066013	172082795	nicastrin [Source:MGI Symbol;Acc:MGI:1891700]	protein_coding	46.3077	46.8345	47.5691	47.643
ENSMUSG00000003464	Pex19	1	+	172126755	172136493	peroxisomal biogenesis factor 19 [Source:MGI Symbol;Acc:MGI:1334458]	protein_coding	16.0498	18.7093	18.0159	16.9532
ENSMUSG00000003469	Phyhip	14	+	70457476	70468832	phytanoyl-CoA hydroxylase interacting protein [Source:MGI Symbol;Acc:MGI:1860417]	protein_coding	2.36905	3.03196	2.13722	1.9529
ENSMUSG00000003476	Crhr2	6	-	55090049	55133016	corticotropin releasing hormone receptor 2 [Source:MGI Symbol;Acc:MGI:894312]	protein_coding	0	0	0	0
ENSMUSG00000003477	Inmt	6	-	55170626	55175043	indolethylamine N-methyltransferase [Source:MGI Symbol;Acc:MGI:102963]	protein_coding	0	0	0	0
ENSMUSG00000003484	Cyp4f18	8	-	71988482	72009626	cytochrome P450, family 4, subfamily f, polypeptide 18 [Source:MGI Symbol;Acc:MGI:1919304]	protein_coding	50.7859	51.9481	42.3581	41.4788
ENSMUSG00000003500	Impdh1	6	-	29200434	29216364	inosine monophosphate dehydrogenase 1 [Source:MGI Symbol;Acc:MGI:96567]	protein_coding	9.66095	10.1871	7.7128	7.27639
ENSMUSG00000003505	Psg18	7	-	18345422	18355009	pregnancy specific glycoprotein 18 [Source:MGI Symbol;Acc:MGI:1347251]	protein_coding	0	0	0	0
ENSMUSG00000003518	Dusp3	11	-	101971143	101987013	dual specificity phosphatase 3 (vaccinia virus phosphatase VH1-related) [Source:MGI Symbol;Acc:MGI:1919599]	protein_coding	9.167	8.25334	8.44053	7.93116
ENSMUSG00000003526	Prodh	16	-	18060357	18090203	proline dehydrogenase [Source:MGI Symbol;Acc:MGI:97770]	protein_coding	3.52919	4.04995	3.43527	3.06548
ENSMUSG00000003527	Ess2	16	-	17900709	17911348	ess-2 splicing factor [Source:MGI Symbol;Acc:MGI:107854]	protein_coding	9.69527	11.9609	9.73119	10.7474
ENSMUSG00000003528	Slc25a1	16	-	17925223	17928219	solute carrier family 25 (mitochondrial carrier, citrate transporter), member 1 [Source:MGI Symbol;Acc:MGI:1345283]	protein_coding	9.90285	10.5811	12.1838	12.3265
ENSMUSG00000003531	Dgcr6	16	+	18052860	18071632	DiGeorge syndrome critical region gene 6 [Source:MGI Symbol;Acc:MGI:1202877]	protein_coding	7.19866	7.613	8.16546	8.8883
ENSMUSG00000003534	Ddr1	17	-	35681567	35704621	discoidin domain receptor family, member 1 [Source:MGI Symbol;Acc:MGI:99216]	protein_coding	0.068928	0.080586	0.1665	0.062685
ENSMUSG00000003541	Ier3	17	+	35821684	35822923	immediate early response 3 [Source:MGI Symbol;Acc:MGI:104814]	protein_coding	22.807	27.3312	53.5131	52.1031
ENSMUSG00000003545	Fosb	7	-	19302696	19310051	FBJ osteosarcoma oncogene B [Source:MGI Symbol;Acc:MGI:95575]	protein_coding	0.325252	0.633359	0.44414	0.3164
ENSMUSG00000003546	Klc4	17	-	46630624	46646022	kinesin light chain 4 [Source:MGI Symbol;Acc:MGI:1922014]	protein_coding	11.7128	11.2414	9.99537	10.8699
ENSMUSG00000003549	Ercc1	7	+	19344778	19356524	excision repair cross-complementing rodent repair deficiency, complementation group 1 [Source:MGI Symbol;Acc:MGI:95412]	protein_coding	5.82915	6.53181	6.23335	6.34061
ENSMUSG00000003555	Cyp17a1	19	-	46667165	46673172	cytochrome P450, family 17, subfamily a, polypeptide 1 [Source:MGI Symbol;Acc:MGI:88586]	protein_coding	0	0	0	0
ENSMUSG00000003559	As3mt	19	+	46707458	46741099	arsenic (+3 oxidation state) methyltransferase [Source:MGI Symbol;Acc:MGI:1929882]	protein_coding	6.49236	5.18438	4.70262	5.88605
ENSMUSG00000003573	Homer3	8	+	70282827	70294361	homer scaffolding protein 3 [Source:MGI Symbol;Acc:MGI:1347359]	protein_coding	5.55697	4.04025	6.37916	5.36679
ENSMUSG00000003575	Crtc1	8	-	70382355	70439579	CREB regulated transcription coactivator 1 [Source:MGI Symbol;Acc:MGI:2142523]	protein_coding	2.01325	2.65889	1.87992	1.75295
ENSMUSG00000003581	Rnf215	11	+	4135202	4141172	ring finger protein 215 [Source:MGI Symbol;Acc:MGI:1918923]	protein_coding	7.04116	6.06483	7.62503	6.77472
ENSMUSG00000003585	Sec14l2	11	-	4097039	4123415	SEC14-like lipid binding 2 [Source:MGI Symbol;Acc:MGI:1915065]	protein_coding	6.51656	6.86672	4.361	5.11557
ENSMUSG00000003604	Aven	2	+	112492964	112634573	apoptosis, caspase activation inhibitor [Source:MGI Symbol;Acc:MGI:1921518]	protein_coding	0.910301	1.2629	0.913377	0.717393
ENSMUSG00000003617	Cp	3	+	19957054	20009145	ceruloplasmin [Source:MGI Symbol;Acc:MGI:88476]	protein_coding	1.02759	1.22125	2.68271	2.90554
ENSMUSG00000003623	Crot	5	-	8966033	8997324	carnitine O-octanoyltransferase [Source:MGI Symbol;Acc:MGI:1921364]	protein_coding	9.8212	9.78289	7.95746	8.4513
ENSMUSG00000003644	Rps6ka1	4	-	133847290	133887797	ribosomal protein S6 kinase polypeptide 1 [Source:MGI Symbol;Acc:MGI:104558]	protein_coding	113.411	113.611	97.1378	96.0749
ENSMUSG00000003657	Calb2	8	-	110137502	110168210	calbindin 2 [Source:MGI Symbol;Acc:MGI:101914]	protein_coding	0	0	0	0
ENSMUSG00000003660	Snrnp200	2	+	127208386	127240451	small nuclear ribonucleoprotein 200 (U5) [Source:MGI Symbol;Acc:MGI:2444401]	protein_coding	27.9922	26.86	27.3044	26.2968
ENSMUSG00000003662	Ciao1	2	-	127240938	127247816	cytosolic iron-sulfur protein assembly 1 [Source:MGI Symbol;Acc:MGI:1346998]	protein_coding	7.02685	6.29851	6.00063	6.14814
ENSMUSG00000003665	Has1	17	-	17843323	17855205	hyaluronan synthase 1 [Source:MGI Symbol;Acc:MGI:106590]	protein_coding	0	0	0.278045	0.142894
ENSMUSG00000003680	Taf6l	19	-	8774487	8786417	TATA-box binding protein associated factor 6 like [Source:MGI Symbol;Acc:MGI:2444957]	protein_coding	6.60707	5.54892	7.27653	6.45165
ENSMUSG00000003721	Insig2	1	-	121304353	121332589	insulin induced gene 2 [Source:MGI Symbol;Acc:MGI:1920249]	protein_coding	7.27194	6.1901	6.76671	6.11802
ENSMUSG00000003731	Kpna6	4	-	129643980	129672767	karyopherin (importin) alpha 6 [Source:MGI Symbol;Acc:MGI:1100836]	protein_coding	9.67867	8.2559	8.10754	7.79824
ENSMUSG00000003746	Man1a	10	-	53904785	54076609	mannosidase 1, alpha [Source:MGI Symbol;Acc:MGI:104677]	protein_coding	16.8046	16.7144	16.0694	15.9282
ENSMUSG00000003752	Itpkc	7	-	27207172	27228661	inositol 1,4,5-trisphosphate 3-kinase C [Source:MGI Symbol;Acc:MGI:2442554]	protein_coding	1.60983	1.4836	3.31086	3.80104
ENSMUSG00000003762	Coq8b	7	+	27233023	27257950	coenzyme Q8B [Source:MGI Symbol;Acc:MGI:1924139]	protein_coding	6.88888	7.9034	6.54871	7.01409
ENSMUSG00000003778	Brd8	18	-	34598615	34624601	bromodomain containing 8 [Source:MGI Symbol;Acc:MGI:1925906]	protein_coding	45.0496	42.8799	39.3069	39.1573
ENSMUSG00000003779	Kif20a	18	+	34624613	34633277	kinesin family member 20A [Source:MGI Symbol;Acc:MGI:1201682]	protein_coding	29.9478	28.6839	24.3244	22.4706
ENSMUSG00000003808	Farsa	8	+	84856989	84869257	phenylalanyl-tRNA synthetase, alpha subunit [Source:MGI Symbol;Acc:MGI:1913840]	protein_coding	17.5295	15.6686	14.9032	16.5046
ENSMUSG00000003809	Gcdh	8	-	84886393	84893921	glutaryl-Coenzyme A dehydrogenase [Source:MGI Symbol;Acc:MGI:104541]	protein_coding	5.73523	4.74371	4.27695	4.65437
ENSMUSG00000003810	Mast2	4	-	116306762	116464183	microtubule associated serine/threonine kinase 2 [Source:MGI Symbol;Acc:MGI:894676]	protein_coding	10.6471	10.5822	9.35885	9.62786
ENSMUSG00000003812	Dnase2a	8	+	84908560	84922915	deoxyribonuclease II alpha [Source:MGI Symbol;Acc:MGI:1329019]	protein_coding	17.0896	17.2786	14.8134	16.7233
ENSMUSG00000003813	Rad23a	8	-	84834019	84840665	RAD23 homolog A, nucleotide excision repair protein [Source:MGI Symbol;Acc:MGI:105126]	protein_coding	53.1646	53.7466	49.859	55.421
ENSMUSG00000003814	Calr	8	-	84841850	84846934	calreticulin [Source:MGI Symbol;Acc:MGI:88252]	protein_coding	147.346	147.371	145.408	147.865
ENSMUSG00000003824	Syce2	8	+	84872111	84888221	synaptonemal complex central element protein 2 [Source:MGI Symbol;Acc:MGI:1919096]	protein_coding	7.26001	6.09165	5.36685	5.66915
ENSMUSG00000003847	Nfat5	8	+	107293470	107379517	nuclear factor of activated T cells 5 [Source:MGI Symbol;Acc:MGI:1859333]	protein_coding	22.8063	20.2378	21.3172	22.4741
ENSMUSG00000003848	Nob1	8	-	107412486	107425051	NIN1/RPN12 binding protein 1 homolog [Source:MGI Symbol;Acc:MGI:1914869]	protein_coding	10.6832	10.7843	9.81802	9.7315
ENSMUSG00000003849	Nqo1	8	-	107388225	107403206	NAD(P)H dehydrogenase, quinone 1 [Source:MGI Symbol;Acc:MGI:103187]	protein_coding	14.2621	13.6982	23.645	21.8167
ENSMUSG00000003863	Ppfia3	7	-	45339122	45367019	protein tyrosine phosphatase, receptor type, f polypeptide (PTPRF), interacting protein (liprin), alpha 3 [Source:MGI Symbol;Acc:MGI:1924037]	protein_coding	0.017245	0.04966	0.128402	0.093312
ENSMUSG00000003865	Gys1	7	+	45434844	45456619	glycogen synthase 1, muscle [Source:MGI Symbol;Acc:MGI:101805]	protein_coding	22.4854	22.3294	20.5822	18.7931
ENSMUSG00000003868	Ruvbl2	7	-	45421760	45438096	RuvB-like protein 2 [Source:MGI Symbol;Acc:MGI:1342299]	protein_coding	18.4876	19.4308	18.2029	18.5213
ENSMUSG00000003872	Lin7b	7	-	45367891	45370583	lin-7 homolog B (C. elegans) [Source:MGI Symbol;Acc:MGI:1330858]	protein_coding	0.75382	0	0.084319	0.218792
ENSMUSG00000003873	Bax	7	-	45461697	45466898	BCL2-associated X protein [Source:MGI Symbol;Acc:MGI:99702]	protein_coding	52.2103	52.0724	54.7205	56.7162
ENSMUSG00000003882	Il7r	15	-	9505788	9530176	interleukin 7 receptor [Source:MGI Symbol;Acc:MGI:96562]	protein_coding	27.5101	25.5238	22.6573	21.3173
ENSMUSG00000003923	Tfam	10	-	71225464	71238280	transcription factor A, mitochondrial [Source:MGI Symbol;Acc:MGI:107810]	protein_coding	5.02954	5.37366	4.83362	4.35569
ENSMUSG00000003929	Zfp81	17	-	33329342	33358878	zinc finger protein 81 [Source:MGI Symbol;Acc:MGI:1890752]	protein_coding	1.70949	1.95828	1.42405	1.57424
ENSMUSG00000003934	Efnb3	11	-	69554092	69560205	ephrin B3 [Source:MGI Symbol;Acc:MGI:109196]	protein_coding	0.41261	0.293346	0.445026	0.366756
ENSMUSG00000003948	Mmd	11	+	90249456	90278589	monocyte to macrophage differentiation-associated [Source:MGI Symbol;Acc:MGI:1914718]	protein_coding	7.9717	8.58353	6.85118	6.67049
ENSMUSG00000003949	Hlf	11	-	90336536	90390895	hepatic leukemia factor [Source:MGI Symbol;Acc:MGI:96108]	protein_coding	1.28543	1.16507	0.801417	0.817318
ENSMUSG00000003955	Fam162a	16	-	36043761	36071594	family with sequence similarity 162, member A [Source:MGI Symbol;Acc:MGI:1917436]	protein_coding	8.80231	9.75192	13.6569	10.6508
ENSMUSG00000003970	Rpl8	15	+	76904078	76906314	ribosomal protein L8 [Source:MGI Symbol;Acc:MGI:1350927]	protein_coding	628.594	637.449	636.033	656.974
ENSMUSG00000003974	Grm3	5	-	9485541	9725170	glutamate receptor, metabotropic 3 [Source:MGI Symbol;Acc:MGI:1351340]	protein_coding	0	0	0	0
ENSMUSG00000003992	Ssbp2	13	+	91460283	91703429	single-stranded DNA binding protein 2 [Source:MGI Symbol;Acc:MGI:1914220]	protein_coding	6.4404	5.25457	4.88966	5.83691
ENSMUSG00000004018	Fancl	11	+	26386135	26471876	Fanconi anemia, complementation group L [Source:MGI Symbol;Acc:MGI:1914280]	protein_coding	2.52522	3.84634	3.70591	3.24437
ENSMUSG00000004031	Brinp2	1	-	158245269	158356326	bone morphogenic protein/retinoic acid inducible neural-specific 2 [Source:MGI Symbol;Acc:MGI:2443333]	protein_coding	0.090245	0.026955	0.028023	0.076557
ENSMUSG00000004032	Gstm5	3	+	107895821	107898686	glutathione S-transferase, mu 5 [Source:MGI Symbol;Acc:MGI:1309466]	protein_coding	4.03866	3.3345	3.25638	3.23114
ENSMUSG00000004035	Gstm7	3	-	107926334	107931817	glutathione S-transferase, mu 7 [Source:MGI Symbol;Acc:MGI:1915562]	protein_coding	0.374014	0.042933	0.104501	0.214653
ENSMUSG00000004038	Gstm3	3	-	107963696	107969283	glutathione S-transferase, mu 3 [Source:MGI Symbol;Acc:MGI:106026]	protein_coding	0	0	0	0
ENSMUSG00000004040	Stat3	11	-	100885098	100939540	signal transducer and activator of transcription 3 [Source:MGI Symbol;Acc:MGI:103038]	protein_coding	53.2728	49.572	40.7958	42.7394
ENSMUSG00000004043	Stat5a	11	+	100859351	100885169	signal transducer and activator of transcription 5A [Source:MGI Symbol;Acc:MGI:103036]	protein_coding	11.1992	11.5912	10.7941	11.5023
ENSMUSG00000004044	Cavin1	11	-	100956733	100970887	caveolae associated 1 [Source:MGI Symbol;Acc:MGI:1277968]	protein_coding	0.716934	0.722623	0.405622	0.373649
ENSMUSG00000004054	Map3k11	19	+	5688742	5702865	mitogen-activated protein kinase kinase kinase 11 [Source:MGI Symbol;Acc:MGI:1346880]	protein_coding	23.7163	21.9392	24.0079	24.3981
ENSMUSG00000004056	Akt2	7	+	27591552	27640826	thymoma viral proto-oncogene 2 [Source:MGI Symbol;Acc:MGI:104874]	protein_coding	35.524	34.0126	28.0267	27.6653
ENSMUSG00000004069	Dnaja3	16	+	4639989	4707695	DnaJ heat shock protein family (Hsp40) member A3 [Source:MGI Symbol;Acc:MGI:1933786]	protein_coding	10.501	9.20751	8.35548	8.78236
ENSMUSG00000004070	Hmox2	16	+	4726361	4766742	heme oxygenase 2 [Source:MGI Symbol;Acc:MGI:109373]	protein_coding	53.7143	56.7863	54.7206	59.607
ENSMUSG00000004071	Cdip1	16	-	4750348	4790292	cell death inducing Trp53 target 1 [Source:MGI Symbol;Acc:MGI:1913876]	protein_coding	11.6505	11.5346	11.2987	11.191
ENSMUSG00000004085	Map3k20	2	+	72285637	72442610	mitogen-activated protein kinase kinase kinase 20 [Source:MGI Symbol;Acc:MGI:2443258]	protein_coding	15.7309	15.7818	12.5907	11.9533
ENSMUSG00000004096	Cwc15	9	+	14500617	14510577	CWC15 spliceosome-associated protein [Source:MGI Symbol;Acc:MGI:1913320]	protein_coding	40.7484	40.3046	45.903	42.1381
ENSMUSG00000004098	Col5a3	9	-	20770050	20815067	collagen, type V, alpha 3 [Source:MGI Symbol;Acc:MGI:1858212]	protein_coding	1.96253	1.80423	1.53397	1.50766
ENSMUSG00000004099	Dnmt1	9	-	20907209	20959888	DNA methyltransferase (cytosine-5) 1 [Source:MGI Symbol;Acc:MGI:94912]	protein_coding	62.3821	63.2626	50.7311	48.8171
ENSMUSG00000004100	Ppan	9	+	20888175	20892178	peter pan homolog [Source:MGI Symbol;Acc:MGI:2178445]	protein_coding	7.79094	7.65929	6.60112	7.75822
ENSMUSG00000004105	Angptl2	2	+	33216069	33247717	angiopoietin-like 2 [Source:MGI Symbol;Acc:MGI:1347002]	protein_coding	1.13747	1.12379	0.366372	0.592806
ENSMUSG00000004110	Cacna1e	1	-	154390731	154884501	calcium channel, voltage-dependent, R type, alpha 1E subunit [Source:MGI Symbol;Acc:MGI:106217]	protein_coding	1.6379	2.00042	1.31162	1.60798
ENSMUSG00000004113	Cacna1b	2	-	24603887	24763152	calcium channel, voltage-dependent, N type, alpha 1B subunit [Source:MGI Symbol;Acc:MGI:88296]	protein_coding	0.045107	0.040268	0.019166	0.026238
ENSMUSG00000004127	Trmt10a	3	+	138143448	138159821	tRNA methyltransferase 10A [Source:MGI Symbol;Acc:MGI:1920421]	protein_coding	2.2739	2.10866	1.75628	1.57958
ENSMUSG00000004151	Etv1	12	+	38779380	38870484	ets variant 1 [Source:MGI Symbol;Acc:MGI:99254]	protein_coding	0.018541	0.078506	0.010097	0
ENSMUSG00000004187	Kifc2	15	+	76659858	76668196	kinesin family member C2 [Source:MGI Symbol;Acc:MGI:109187]	protein_coding	0.418837	0.70985	0.56561	0.631266
ENSMUSG00000004207	Psap	10	+	60277627	60302597	prosaposin [Source:MGI Symbol;Acc:MGI:97783]	protein_coding	658.894	663.593	573.705	579.596
ENSMUSG00000004221	Ikbkg	X	+	74393290	74453854	inhibitor of kappaB kinase gamma [Source:MGI Symbol;Acc:MGI:1338074]	protein_coding	18.8675	18.0276	19.5235	20.4832
ENSMUSG00000004231	Pax2	19	+	44756045	44837871	paired box 2 [Source:MGI Symbol;Acc:MGI:97486]	protein_coding	0	0	0	0
ENSMUSG00000004233	Wars2	3	+	99141068	99239186	tryptophanyl tRNA synthetase 2 (mitochondrial) [Source:MGI Symbol;Acc:MGI:1917810]	protein_coding	1.67327	2.14321	1.58092	1.54646
ENSMUSG00000004263	Atn1	6	-	124742544	124756524	atrophin 1 [Source:MGI Symbol;Acc:MGI:104725]	protein_coding	17.1855	17.0797	17.8165	16.7573
ENSMUSG00000004264	Phb2	6	+	124712336	124716950	prohibitin 2 [Source:MGI Symbol;Acc:MGI:102520]	protein_coding	49.2402	48.951	47.7548	47.192
ENSMUSG00000004266	Ptpn6	6	-	124720707	124738714	protein tyrosine phosphatase, non-receptor type 6 [Source:MGI Symbol;Acc:MGI:96055]	protein_coding	151.736	144.742	201.557	200.696
ENSMUSG00000004267	Eno2	6	-	124760053	124769673	enolase 2, gamma neuronal [Source:MGI Symbol;Acc:MGI:95394]	protein_coding	0.554259	0.984015	2.54646	1.51919
ENSMUSG00000004268	Emg1	6	-	124704085	124712178	EMG1 N1-specific pseudouridine methyltransferase [Source:MGI Symbol;Acc:MGI:1315195]	protein_coding	37.7035	34.7471	36.6447	35.6778
ENSMUSG00000004270	Lpcat3	6	+	124663027	124704418	lysophosphatidylcholine acyltransferase 3 [Source:MGI Symbol;Acc:MGI:1315211]	protein_coding	22.533	23.3867	25.2706	23.318
ENSMUSG00000004285	Atp6v1f	6	+	29467718	29470512	ATPase, H+ transporting, lysosomal V1 subunit F [Source:MGI Symbol;Acc:MGI:1913394]	protein_coding	74.1558	79.2932	86.5216	86.8076
ENSMUSG00000004296	Il12b	11	+	44400063	44414033	interleukin 12b [Source:MGI Symbol;Acc:MGI:96540]	protein_coding	0	0	0.413197	0.261801
ENSMUSG00000004317	Clcn5	X	-	7153810	7319358	chloride channel, voltage-sensitive 5 [Source:MGI Symbol;Acc:MGI:99486]	protein_coding	2.01335	2.0719	2.6782	2.5249
ENSMUSG00000004319	Clcn3	8	-	60910389	60983300	chloride channel, voltage-sensitive 3 [Source:MGI Symbol;Acc:MGI:103555]	protein_coding	32.4963	33.4991	27.8431	27.3469
ENSMUSG00000004328	Hif3a	7	-	17031507	17062427	hypoxia inducible factor 3, alpha subunit [Source:MGI Symbol;Acc:MGI:1859778]	protein_coding	0.076181	0.047874	0.043605	0.065227
ENSMUSG00000004341	Gpx6	13	+	21312125	21319624	glutathione peroxidase 6 [Source:MGI Symbol;Acc:MGI:1922762]	protein_coding	0	0	0	0
ENSMUSG00000004344	Gpx5	13	-	21286429	21292731	glutathione peroxidase 5 [Source:MGI Symbol;Acc:MGI:104886]	protein_coding	0	0	0	0
ENSMUSG00000004347	Pde1c	6	-	56069804	56652487	phosphodiesterase 1C [Source:MGI Symbol;Acc:MGI:108413]	protein_coding	0.030007	0.023759	0.048139	0.00709
ENSMUSG00000004356	Utp20	10	-	88746607	88826804	UTP20 small subunit processome component [Source:MGI Symbol;Acc:MGI:1917933]	protein_coding	2.86283	2.68507	2.56966	2.48831
ENSMUSG00000004359	Spic	10	-	88674772	88685015	Spi-C transcription factor (Spi-1/PU.1 related) [Source:MGI Symbol;Acc:MGI:1341168]	protein_coding	4.86138	4.24749	12.8519	11.8078
ENSMUSG00000004360	9330159F19Rik	10	+	29211606	29230779	RIKEN cDNA 9330159F19 gene [Source:MGI Symbol;Acc:MGI:3036239]	protein_coding	0	0	0	0
ENSMUSG00000004364	Cul3	1	-	80264923	80340480	cullin 3 [Source:MGI Symbol;Acc:MGI:1347360]	protein_coding	29.1691	28.5556	27.8335	28.1854
ENSMUSG00000004366	Sst	16	-	23889573	23890958	somatostatin [Source:MGI Symbol;Acc:MGI:98326]	protein_coding	0	0	0	0
ENSMUSG00000004371	Il11	7	-	4772373	4782859	interleukin 11 [Source:MGI Symbol;Acc:MGI:107613]	protein_coding	0.053784	0.062795	0	0
ENSMUSG00000004383	Large1	8	-	72814599	73353540	LARGE xylosyl- and glucuronyltransferase 1 [Source:MGI Symbol;Acc:MGI:1342270]	protein_coding	0.461619	0.44642	0.260969	0.294486
ENSMUSG00000004393	Ddx56	11	-	6258919	6267772	DEAD (Asp-Glu-Ala-Asp) box polypeptide 56 [Source:MGI Symbol;Acc:MGI:1277172]	protein_coding	7.16915	8.53973	7.81625	8.33354
ENSMUSG00000004394	Tmed4	11	-	6270369	6274870	transmembrane p24 trafficking protein 4 [Source:MGI Symbol;Acc:MGI:1915070]	protein_coding	15.0407	16.351	12.96	13.7294
ENSMUSG00000004415	Col26a1	5	-	136741759	136883209	collagen, type XXVI, alpha 1 [Source:MGI Symbol;Acc:MGI:2155345]	protein_coding	0	0	0	0
ENSMUSG00000004446	Bid	6	-	120891930	120916853	BH3 interacting domain death agonist [Source:MGI Symbol;Acc:MGI:108093]	protein_coding	20.9545	20.2133	17.9876	17.7026
ENSMUSG00000004451	Ralb	1	-	119470305	119504794	v-ral simian leukemia viral oncogene B [Source:MGI Symbol;Acc:MGI:1927244]	protein_coding	22.8909	21.767	22.4663	21.9514
ENSMUSG00000004455	Ppp1cc	5	+	122158278	122175273	protein phosphatase 1 catalytic subunit gamma [Source:MGI Symbol;Acc:MGI:104872]	protein_coding	82.7692	88.7766	69.5727	73.6033
ENSMUSG00000004460	Dnajb11	16	+	22857845	22879634	DnaJ heat shock protein family (Hsp40) member B11 [Source:MGI Symbol;Acc:MGI:1915088]	protein_coding	37.6293	35.0354	36.3195	37.0036
ENSMUSG00000004462	Tbccd1	16	-	22813214	22857669	TBCC domain containing 1 [Source:MGI Symbol;Acc:MGI:1917823]	protein_coding	8.03535	7.64573	6.93563	6.47397
ENSMUSG00000004473	Clec11a	7	-	44302687	44306902	C-type lectin domain family 11, member a [Source:MGI Symbol;Acc:MGI:1298219]	protein_coding	0.467783	0.215499	0.163858	0.175995
ENSMUSG00000004500	Zfp324	7	+	12965838	12974236	zinc finger protein 324 [Source:MGI Symbol;Acc:MGI:2444641]	protein_coding	1.05679	1.07703	1.20813	0.768826
ENSMUSG00000004508	Gab2	7	+	97081586	97308946	growth factor receptor bound protein 2-associated protein 2 [Source:MGI Symbol;Acc:MGI:1333854]	protein_coding	23.0272	23.3697	17.533	17.6136
ENSMUSG00000004530	Coro1c	5	-	113842436	113908758	coronin, actin binding protein 1C [Source:MGI Symbol;Acc:MGI:1345964]	protein_coding	50.1952	51.3928	43.633	44.6406
ENSMUSG00000004535	Tax1bp1	6	+	52713729	52766780	Tax1 (human T cell leukemia virus type I) binding protein 1 [Source:MGI Symbol;Acc:MGI:1289308]	protein_coding	84.9642	85.0612	81.5724	82.7676
ENSMUSG00000004540	Psg17	7	-	18813937	18821607	pregnancy specific glycoprotein 17 [Source:MGI Symbol;Acc:MGI:1347250]	protein_coding	0	0	0	0.048471
ENSMUSG00000004542	Psg19	7	-	18789567	18798520	pregnancy specific glycoprotein 19 [Source:MGI Symbol;Acc:MGI:1347252]	protein_coding	0	0	0	0
ENSMUSG00000004552	Ctse	1	+	131638306	131675505	cathepsin E [Source:MGI Symbol;Acc:MGI:107361]	protein_coding	104.402	106.123	90.2949	93.9917
ENSMUSG00000004558	Ndrg2	14	-	51905271	51914158	N-myc downstream regulated gene 2 [Source:MGI Symbol;Acc:MGI:1352498]	protein_coding	2.92652	2.86027	2.49395	2.94811
ENSMUSG00000004561	Mettl17	14	+	51884842	51893039	methyltransferase like 17 [Source:MGI Symbol;Acc:MGI:1098577]	protein_coding	6.07857	5.54323	4.60724	5.42171
ENSMUSG00000004562	Arhgef40	14	+	51984719	52006251	Rho guanine nucleotide exchange factor (GEF) 40 [Source:MGI Symbol;Acc:MGI:2685515]	protein_coding	2.45987	3.03914	2.07831	2.85332
ENSMUSG00000004565	Pnpla6	8	+	3515384	3544267	patatin-like phospholipase domain containing 6 [Source:MGI Symbol;Acc:MGI:1354723]	protein_coding	12.6487	12.3517	10.0393	10.6816
ENSMUSG00000004567	Mcoln1	8	+	3500457	3515232	mucolipin 1 [Source:MGI Symbol;Acc:MGI:1890498]	protein_coding	38.5241	37.9648	34.98	35.7529
ENSMUSG00000004568	Arhgef18	8	+	3353415	3456601	rho/rac guanine nucleotide exchange factor (GEF) 18 [Source:MGI Symbol;Acc:MGI:2142567]	protein_coding	38.5802	39.5559	32.1843	29.6739
ENSMUSG00000004591	Pkn2	3	-	142790902	142882004	protein kinase N2 [Source:MGI Symbol;Acc:MGI:109211]	protein_coding	17.4327	17.4918	13.509	15.2818
ENSMUSG00000004609	Cd33	7	-	43524216	43544428	CD33 antigen [Source:MGI Symbol;Acc:MGI:99440]	protein_coding	162.234	159.632	137.191	133.559
ENSMUSG00000004610	Etfb	7	+	43444083	43457800	electron transferring flavoprotein, beta polypeptide [Source:MGI Symbol;Acc:MGI:106098]	protein_coding	35.5733	33.5243	34.5739	37.3805
ENSMUSG00000004612	Nkg7	7	+	43437073	43438249	natural killer cell group 7 sequence [Source:MGI Symbol;Acc:MGI:1931250]	protein_coding	22.1795	25.0804	18.0541	18.8476
ENSMUSG00000004626	Stxbp2	8	+	3630955	3643644	syntaxin binding protein 2 [Source:MGI Symbol;Acc:MGI:107370]	protein_coding	122.572	113.957	113.972	124.063
ENSMUSG00000004630	Pcp2	8	-	3623371	3625545	Purkinje cell protein 2 (L7) [Source:MGI Symbol;Acc:MGI:97508]	protein_coding	0.051271	0.007586	0.019012	0.102671
ENSMUSG00000004631	Sgce	6	-	4674350	4747207	sarcoglycan, epsilon [Source:MGI Symbol;Acc:MGI:1329042]	protein_coding	0.598904	0.268421	0.487108	0.229673
ENSMUSG00000004633	Chn2	6	+	54039554	54301810	chimerin 2 [Source:MGI Symbol;Acc:MGI:1917243]	protein_coding	0.82134	0.798883	1.10659	0.702988
ENSMUSG00000004637	Wwox	8	+	114439655	115352708	WW domain-containing oxidoreductase [Source:MGI Symbol;Acc:MGI:1931237]	protein_coding	2.92473	3.10502	2.37843	2.21401
ENSMUSG00000004642	Slbp	5	-	33634952	33652574	stem-loop binding protein [Source:MGI Symbol;Acc:MGI:108402]	protein_coding	70.7864	72.9581	65.2335	65.9658
ENSMUSG00000004651	Tyr	7	-	87424771	87493512	tyrosinase [Source:MGI Symbol;Acc:MGI:98880]	protein_coding	0	0	0	0
ENSMUSG00000004654	Ghrhr	6	+	55376295	55388530	growth hormone releasing hormone receptor [Source:MGI Symbol;Acc:MGI:95710]	protein_coding	0	0	0.072295	0.078222
ENSMUSG00000004655	Aqp1	6	+	55336432	55348555	aquaporin 1 [Source:MGI Symbol;Acc:MGI:103201]	protein_coding	79.4319	77.9248	76.9688	76.462
ENSMUSG00000004661	Arid3b	9	-	57790353	57836793	AT rich interactive domain 3B (BRIGHT-like) [Source:MGI Symbol;Acc:MGI:1930768]	protein_coding	13.5363	11.9898	11.8282	11.8502
ENSMUSG00000004665	Cnn2	10	+	79988584	79996062	calponin 2 [Source:MGI Symbol;Acc:MGI:105093]	protein_coding	128.952	127.82	121.704	124.266
ENSMUSG00000004667	Polr2e	10	-	80035949	80039795	polymerase (RNA) II (DNA directed) polypeptide E [Source:MGI Symbol;Acc:MGI:1913670]	protein_coding	21.6833	20.5042	19.7227	21.5773
ENSMUSG00000004668	Abca13	11	+	9191942	9684259	ATP-binding cassette, sub-family A (ABC1), member 13 [Source:MGI Symbol;Acc:MGI:2388707]	protein_coding	8.69061	8.332	6.13645	5.58459
ENSMUSG00000004677	Myo9b	8	+	71272714	71360713	myosin IXb [Source:MGI Symbol;Acc:MGI:106624]	protein_coding	42.8563	41.4659	38.5755	39.1258
ENSMUSG00000004698	Hdac9	12	-	34047580	34917095	histone deacetylase 9 [Source:MGI Symbol;Acc:MGI:1931221]	protein_coding	1.84045	1.72151	2.57138	2.03615
ENSMUSG00000004707	Ly9	1	-	171588624	171607410	lymphocyte antigen 9 [Source:MGI Symbol;Acc:MGI:96885]	protein_coding	20.1484	22.8104	26.9293	28.0343
ENSMUSG00000004709	Cd244a	1	+	171559193	171609746	CD244 molecule A [Source:MGI Symbol;Acc:MGI:109294]	protein_coding	2.76724	2.69905	1.91967	1.46902
ENSMUSG00000004730	Adgre1	17	+	57358691	57483527	adhesion G protein-coupled receptor E1 [Source:MGI Symbol;Acc:MGI:106912]	protein_coding	29.0037	30.8844	45.2937	49.8548
ENSMUSG00000004748	Mtfp1	11	-	4091480	4095445	mitochondrial fission process 1 [Source:MGI Symbol;Acc:MGI:1916686]	protein_coding	2.27382	2.82872	1.66443	1.76255
ENSMUSG00000004768	Rab23	1	+	33719887	33742564	RAB23, member RAS oncogene family [Source:MGI Symbol;Acc:MGI:99833]	protein_coding	2.90851	2.71816	2.17411	3.56395
ENSMUSG00000004771	Rab11a	9	-	64715299	64737758	RAB11A, member RAS oncogene family [Source:MGI Symbol;Acc:MGI:1858202]	protein_coding	30.7023	29.726	31.5513	30.0231
ENSMUSG00000004788	Eif2b2	12	+	85219481	85226628	eukaryotic translation initiation factor 2B, subunit 2 beta [Source:MGI Symbol;Acc:MGI:2145118]	protein_coding	19.0803	16.7265	18.6021	20.339
ENSMUSG00000004789	Dlst	12	+	85110833	85134845	dihydrolipoamide S-succinyltransferase (E2 component of 2-oxo-glutarate complex) [Source:MGI Symbol;Acc:MGI:1926170]	protein_coding	65.3764	60.7773	70.2943	57.8444
ENSMUSG00000004791	Pgf	12	-	85166635	85177790	placental growth factor [Source:MGI Symbol;Acc:MGI:105095]	protein_coding	0.107454	0	0.153197	0.146396
ENSMUSG00000004798	Ulk2	11	-	61775649	61855073	unc-51 like kinase 2 [Source:MGI Symbol;Acc:MGI:1352758]	protein_coding	6.86355	6.74659	5.6148	5.55679
ENSMUSG00000004814	Ccl24	5	-	135569937	135573049	chemokine (C-C motif) ligand 24 [Source:MGI Symbol;Acc:MGI:1928953]	protein_coding	0	0.205434	0.492122	0.418513
ENSMUSG00000004815	Dgkq	5	-	108646693	108669672	diacylglycerol kinase, theta [Source:MGI Symbol;Acc:MGI:102918]	protein_coding	5.18896	4.03549	5.51353	4.74702
ENSMUSG00000004821	Tmed11	5	-	108777235	108795363	transmembrane p24 trafficking protein 11 [Source:MGI Symbol;Acc:MGI:1914616]	protein_coding	0	0	0	0
ENSMUSG00000004837	Grap	11	+	61653265	61672784	GRB2-related adaptor protein [Source:MGI Symbol;Acc:MGI:1918770]	protein_coding	6.12103	6.3379	8.57866	8.64833
ENSMUSG00000004842	Pou1f1	16	+	65520511	65535005	POU domain, class 1, transcription factor 1 [Source:MGI Symbol;Acc:MGI:97588]	protein_coding	0	0	0	0
ENSMUSG00000004843	Chmp2b	16	-	65539128	65562726	charged multivesicular body protein 2B [Source:MGI Symbol;Acc:MGI:1916192]	protein_coding	25.5855	23.8889	26.9494	25.2722
ENSMUSG00000004846	Plod3	5	+	136987019	136996648	procollagen-lysine, 2-oxoglutarate 5-dioxygenase 3 [Source:MGI Symbol;Acc:MGI:1347008]	protein_coding	22.7089	22.4748	20.0073	19.7782
ENSMUSG00000004849	Ap1s1	5	-	137034993	137046135	adaptor protein complex AP-1, sigma 1 [Source:MGI Symbol;Acc:MGI:1098244]	protein_coding	12.3491	13.3755	12.6843	13.5898
ENSMUSG00000004864	Mapk13	17	+	28769297	28780233	mitogen-activated protein kinase 13 [Source:MGI Symbol;Acc:MGI:1346864]	protein_coding	19.9605	18.6488	17.1448	20.4126
ENSMUSG00000004865	Srpk1	17	-	28587648	28622709	serine/arginine-rich protein specific kinase 1 [Source:MGI Symbol;Acc:MGI:106908]	protein_coding	15.3664	14.3044	15.1401	14.5634
ENSMUSG00000004872	Pax3	1	-	78101267	78197134	paired box 3 [Source:MGI Symbol;Acc:MGI:97487]	protein_coding	0	0	0	0
ENSMUSG00000004880	Lbr	1	-	181815335	181843046	lamin B receptor [Source:MGI Symbol;Acc:MGI:2138281]	protein_coding	166.051	159.904	121.579	121.38
ENSMUSG00000004885	Crabp2	3	+	87948666	87953376	cellular retinoic acid binding protein II [Source:MGI Symbol;Acc:MGI:88491]	protein_coding	0.074963	0	0	0
ENSMUSG00000004891	Nes	3	+	87971078	87980451	nestin [Source:MGI Symbol;Acc:MGI:101784]	protein_coding	0.072333	0.026243	0.057052	0.060632
ENSMUSG00000004892	Bcan	3	-	87987531	88000230	brevican [Source:MGI Symbol;Acc:MGI:1096385]	protein_coding	0	0	0	0
ENSMUSG00000004894	Hapln2	3	-	88021750	88027583	hyaluronan and proteoglycan link protein 2 [Source:MGI Symbol;Acc:MGI:2137300]	protein_coding	0	0	0	0
ENSMUSG00000004895	Prcc	3	-	87858903	87885608	papillary renal cell carcinoma (translocation-associated) [Source:MGI Symbol;Acc:MGI:2137738]	protein_coding	14.0759	15.077	14.1603	12.5237
ENSMUSG00000004896	Rrnad1	3	-	87922601	87930717	ribosomal RNA adenine dimethylase domain containing 1 [Source:MGI Symbol;Acc:MGI:2387197]	protein_coding	7.99496	9.32818	8.02652	7.52155
ENSMUSG00000004897	Hdgf	3	+	87906321	87916132	heparin binding growth factor [Source:MGI Symbol;Acc:MGI:1194494]	protein_coding	88.5057	94.8261	83.5151	83.4117
ENSMUSG00000004902	Slc25a18	6	+	120773578	120794336	solute carrier family 25 (mitochondrial carrier), member 18 [Source:MGI Symbol;Acc:MGI:1919053]	protein_coding	0.368479	0.241132	0.19651	0.221999
ENSMUSG00000004929	Thop1	10	+	81070035	81082559	thimet oligopeptidase 1 [Source:MGI Symbol;Acc:MGI:1354165]	protein_coding	2.53352	2.44692	2.23294	2.61447
ENSMUSG00000004931	Apba3	10	+	81266960	81273246	amyloid beta (A4) precursor protein-binding, family A, member 3 [Source:MGI Symbol;Acc:MGI:1888527]	protein_coding	12.3015	14.1108	14.922	14.8917
ENSMUSG00000004933	Matk	10	+	81252935	81263365	megakaryocyte-associated tyrosine kinase [Source:MGI Symbol;Acc:MGI:99259]	protein_coding	4.01671	4.5051	2.87093	2.61938
ENSMUSG00000004934	Pias4	10	-	81153266	81167923	protein inhibitor of activated STAT 4 [Source:MGI Symbol;Acc:MGI:2136940]	protein_coding	13.9065	13.8522	13.8872	14.3259
ENSMUSG00000004936	Map2k1	9	-	64185770	64253631	mitogen-activated protein kinase kinase 1 [Source:MGI Symbol;Acc:MGI:1346866]	protein_coding	37.3909	37.6849	40.7625	41.3263
ENSMUSG00000004937	Sgta	10	-	81044075	81060181	small glutamine-rich tetratricopeptide repeat (TPR)-containing, alpha [Source:MGI Symbol;Acc:MGI:1098703]	protein_coding	22.901	23.8813	21.1577	23.9087
ENSMUSG00000004939	Nmrk2	10	-	81198170	81202051	nicotinamide riboside kinase 2 [Source:MGI Symbol;Acc:MGI:1916814]	protein_coding	0	0	0	0
ENSMUSG00000004945	Tmem242	17	-	5410870	5440259	transmembrane protein 242 [Source:MGI Symbol;Acc:MGI:1917794]	protein_coding	16.8932	17.4783	15.2801	15.2775
ENSMUSG00000004947	Dtx2	5	+	135994800	136032872	deltex 2, E3 ubiquitin ligase [Source:MGI Symbol;Acc:MGI:1921448]	protein_coding	4.09126	4.87458	8.16431	7.235
ENSMUSG00000004948	Zp3	5	+	135980099	135988624	zona pellucida glycoprotein 3 [Source:MGI Symbol;Acc:MGI:99215]	protein_coding	0	0	0	0.043647
ENSMUSG00000004951	Hspb1	5	+	135887919	135889563	heat shock protein 1 [Source:MGI Symbol;Acc:MGI:96240]	protein_coding	0	0.306387	0	0.275574
ENSMUSG00000004952	Rasa4	5	+	136083916	136111860	RAS p21 protein activator 4 [Source:MGI Symbol;Acc:MGI:1858600]	protein_coding	20.519	23.167	32.011	33.6937
ENSMUSG00000004961	Syt5	7	-	4539765	4547541	synaptotagmin V [Source:MGI Symbol;Acc:MGI:1926368]	protein_coding	0	0	0.053596	0
ENSMUSG00000004980	Hnrnpa2b1	6	-	51460932	51469894	heterogeneous nuclear ribonucleoprotein A2/B1 [Source:MGI Symbol;Acc:MGI:104819]	protein_coding	583.998	575.654	504.743	529.163
ENSMUSG00000004988	Fxyd4	6	-	117933559	117937692	FXYD domain-containing ion transport regulator 4 [Source:MGI Symbol;Acc:MGI:1889005]	protein_coding	0.095019	0.179379	0	0.04408
ENSMUSG00000004994	Ccdc130	8	-	84257795	84270380	coiled-coil domain containing 130 [Source:MGI Symbol;Acc:MGI:1914986]	protein_coding	5.6328	6.75299	8.00612	7.2208
ENSMUSG00000004996	Mri1	8	-	84249906	84257326	methylthioribose-1-phosphate isomerase 1 [Source:MGI Symbol;Acc:MGI:1915123]	protein_coding	3.87818	3.85721	3.6762	3.12245
ENSMUSG00000005034	Prkacb	3	-	146729574	146812990	protein kinase, cAMP dependent, catalytic, beta [Source:MGI Symbol;Acc:MGI:97594]	protein_coding	18.2123	18.651	12.4394	15.0543
ENSMUSG00000005043	Sgsh	11	-	119343425	119355536	N-sulfoglucosamine sulfohydrolase (sulfamidase) [Source:MGI Symbol;Acc:MGI:1350341]	protein_coding	4.21176	3.08731	1.91071	2.01211
ENSMUSG00000005045	Chd5	4	+	152338651	152390194	chromodomain helicase DNA binding protein 5 [Source:MGI Symbol;Acc:MGI:3036258]	protein_coding	0.128708	0.159715	0.150082	0.187859
ENSMUSG00000005054	Cstb	10	+	78425669	78427622	cystatin B [Source:MGI Symbol;Acc:MGI:109514]	protein_coding	110.996	106.353	151.977	147.372
ENSMUSG00000005057	Sh2b2	5	-	136218147	136246556	SH2B adaptor protein 2 [Source:MGI Symbol;Acc:MGI:1345171]	protein_coding	44.1099	42.5622	63.2059	59.9945
ENSMUSG00000005069	Pex5	6	-	124396816	124415067	peroxisomal biogenesis factor 5 [Source:MGI Symbol;Acc:MGI:1098808]	protein_coding	15.8433	16.4869	15.8892	16.0251
ENSMUSG00000005078	Jkamp	12	+	72085589	72101461	JNK1/MAPK8-associated membrane protein [Source:MGI Symbol;Acc:MGI:1915057]	protein_coding	6.77263	5.79705	7.22434	5.49068
ENSMUSG00000005087	Cd44	2	-	102811141	102901665	CD44 antigen [Source:MGI Symbol;Acc:MGI:88338]	protein_coding	211.915	170.471	188.898	177.005
ENSMUSG00000005089	Slc1a2	2	+	102658659	102790784	solute carrier family 1 (glial high affinity glutamate transporter), member 2 [Source:MGI Symbol;Acc:MGI:101931]	protein_coding	0	0.005255	0.065448	0.004537
ENSMUSG00000005102	Eif2ak4	2	+	118388618	118475234	eukaryotic translation initiation factor 2 alpha kinase 4 [Source:MGI Symbol;Acc:MGI:1353427]	protein_coding	3.39836	3.59667	2.6031	2.70535
ENSMUSG00000005103	Wdr1	5	-	38526813	38563221	WD repeat domain 1 [Source:MGI Symbol;Acc:MGI:1337100]	protein_coding	97.691	91.577	99.6871	98.9582
ENSMUSG00000005107	Slc2a9	5	-	38349273	38503143	solute carrier family 2 (facilitated glucose transporter), member 9 [Source:MGI Symbol;Acc:MGI:2152844]	protein_coding	4.79875	3.82304	3.84612	3.70267
ENSMUSG00000005124	Ccn4	15	+	66891320	66923201	cellular communication network factor 4 [Source:MGI Symbol;Acc:MGI:1197008]	protein_coding	0.013097	0	0	0.010657
ENSMUSG00000005125	Ndrg1	15	-	66929318	66969640	N-myc downstream regulated gene 1 [Source:MGI Symbol;Acc:MGI:1341799]	protein_coding	11.9978	11.7726	9.33419	9.45896
ENSMUSG00000005131	4930550C14Rik	9	+	53402325	53434402	RIKEN cDNA 4930550C14 gene [Source:MGI Symbol;Acc:MGI:1922561]	protein_coding	0.106222	0.353179	0.124496	0.104698
ENSMUSG00000005142	Man2b1	8	+	85083270	85098282	mannosidase 2, alpha B1 [Source:MGI Symbol;Acc:MGI:107286]	protein_coding	58.5954	59.321	45.0716	42.9417
ENSMUSG00000005148	Klf5	14	+	99298691	99315036	Kruppel-like factor 5 [Source:MGI Symbol;Acc:MGI:1338056]	protein_coding	9.61249	8.54275	7.86142	7.77699
ENSMUSG00000005150	Wdr83	8	-	85075035	85081306	WD repeat domain containing 83 [Source:MGI Symbol;Acc:MGI:1915086]	protein_coding	8.4134	10.084	8.98731	9.77111
ENSMUSG00000005161	Prdx2	8	+	84969587	84974834	peroxiredoxin 2 [Source:MGI Symbol;Acc:MGI:109486]	protein_coding	136.691	141.31	130.333	133.431
ENSMUSG00000005198	Polr2a	11	-	69733997	69758637	polymerase (RNA) II (DNA directed) polypeptide A [Source:MGI Symbol;Acc:MGI:98086]	protein_coding	42.0818	39.5072	36.8561	35.7957
ENSMUSG00000005202	Shbg	11	-	69614804	69617905	sex hormone binding globulin [Source:MGI Symbol;Acc:MGI:98295]	protein_coding	0	0	0	0
ENSMUSG00000005204	Senp3	11	-	69673115	69682084	SUMO/sentrin specific peptidase 3 [Source:MGI Symbol;Acc:MGI:2158736]	protein_coding	35.0245	35.592	32.141	30.3188
ENSMUSG00000005220	Corin	5	-	72300025	72504473	corin, serine peptidase [Source:MGI Symbol;Acc:MGI:1349451]	protein_coding	0	0	0	0
ENSMUSG00000005225	Plekha8	6	+	54595111	54645839	pleckstrin homology domain containing, family A (phosphoinositide binding specific) member 8 [Source:MGI Symbol;Acc:MGI:2681164]	protein_coding	0.706725	0.421898	0.598434	0.618807
ENSMUSG00000005232	G6pc2	2	+	69211073	69227841	glucose-6-phosphatase, catalytic, 2 [Source:MGI Symbol;Acc:MGI:1277193]	protein_coding	0	0	0	0
ENSMUSG00000005233	Spc25	2	-	69193895	69206194	SPC25, NDC80 kinetochore complex component, homolog (S. cerevisiae) [Source:MGI Symbol;Acc:MGI:1913692]	protein_coding	43.1996	37.1023	32.182	33.2593
ENSMUSG00000005237	Dnah2	11	-	69420809	69549110	dynein, axonemal, heavy chain 2 [Source:MGI Symbol;Acc:MGI:107731]	protein_coding	0.122877	0.124697	0.087317	0.097202
ENSMUSG00000005251	Ripk4	16	-	97741933	97763787	receptor-interacting serine-threonine kinase 4 [Source:MGI Symbol;Acc:MGI:1919638]	protein_coding	0	0.034371	0	0
ENSMUSG00000005262	Ufd1	16	+	18811779	18835261	ubiquitin recognition factor in ER-associated degradation 1 [Source:MGI Symbol;Acc:MGI:109353]	protein_coding	36.8488	34.9644	30.8035	32.9756
ENSMUSG00000005267	Zfp287	11	-	62700356	62731905	zinc finger protein 287 [Source:MGI Symbol;Acc:MGI:2176561]	protein_coding	0.439645	0.501267	0.459411	0.582804
ENSMUSG00000005268	Prlr	15	+	10177238	10349180	prolactin receptor [Source:MGI Symbol;Acc:MGI:97763]	protein_coding	0.121799	0.088692	0.087385	0.071455
ENSMUSG00000005299	Letm1	5	-	33739673	33782817	leucine zipper-EF-hand containing transmembrane protein 1 [Source:MGI Symbol;Acc:MGI:1932557]	protein_coding	7.74862	7.40094	8.32447	8.08127
ENSMUSG00000005312	Ubqln1	13	-	58176156	58215653	ubiquilin 1 [Source:MGI Symbol;Acc:MGI:1860276]	protein_coding	26.2493	27.6744	25.683	24.0018
ENSMUSG00000005320	Fgfr4	13	+	55152640	55168759	fibroblast growth factor receptor 4 [Source:MGI Symbol;Acc:MGI:95525]	protein_coding	0	0	0	0
ENSMUSG00000005338	Cadm3	1	-	173333258	173367695	cell adhesion molecule 3 [Source:MGI Symbol;Acc:MGI:2137858]	protein_coding	0.398163	0.460765	0.692138	0.407223
ENSMUSG00000005339	Fcer1a	1	-	173221284	173227214	Fc receptor, IgE, high affinity I, alpha polypeptide [Source:MGI Symbol;Acc:MGI:95494]	protein_coding	4.7434	5.05443	4.72452	5.47255
ENSMUSG00000005354	Txn2	15	-	77915047	77929006	thioredoxin 2 [Source:MGI Symbol;Acc:MGI:1929468]	protein_coding	28.4607	32.9468	30.6731	30.5845
ENSMUSG00000005355	Casp14	10	-	78711991	78718294	caspase 14 [Source:MGI Symbol;Acc:MGI:1335092]	protein_coding	0	0	0	0
ENSMUSG00000005357	Slc1a6	10	+	78780496	78814765	solute carrier family 1 (high affinity aspartate/glutamate transporter), member 6 [Source:MGI Symbol;Acc:MGI:1096331]	protein_coding	0	0	0	0
ENSMUSG00000005360	Slc1a3	15	-	8634124	8710764	solute carrier family 1 (glial high affinity glutamate transporter), member 3 [Source:MGI Symbol;Acc:MGI:99917]	protein_coding	0.045987	0.047678	0.01664	0.009228
ENSMUSG00000005362	Crbn	6	-	106780201	106800077	cereblon [Source:MGI Symbol;Acc:MGI:1913277]	protein_coding	17.8401	17.5196	15.5209	15.1273
ENSMUSG00000005364	Il5ra	6	-	106710357	106749037	interleukin 5 receptor, alpha [Source:MGI Symbol;Acc:MGI:96558]	protein_coding	5.17809	6.39855	3.7939	4.10995
ENSMUSG00000005370	Msh6	17	+	87975062	87990892	mutS homolog 6 [Source:MGI Symbol;Acc:MGI:1343961]	protein_coding	12.5913	12.6888	9.74024	10.6692
ENSMUSG00000005371	Fbxo11	17	-	87990859	88065291	F-box protein 11 [Source:MGI Symbol;Acc:MGI:2147134]	protein_coding	26.6258	24.6061	24.6925	24.9668
ENSMUSG00000005373	Mlxipl	5	+	135089890	135138382	MLX interacting protein-like [Source:MGI Symbol;Acc:MGI:1927999]	protein_coding	0	0.032143	0	0.116684
ENSMUSG00000005374	Tbl2	5	+	135149657	135165760	transducin (beta)-like 2 [Source:MGI Symbol;Acc:MGI:1351652]	protein_coding	3.19709	3.38853	2.35594	2.74019
ENSMUSG00000005378	Bud23	5	-	135052957	135064959	BUD23, rRNA methyltransferase and ribosome maturation factor [Source:MGI Symbol;Acc:MGI:1913388]	protein_coding	17.4376	19.3681	16.0983	18.7985
ENSMUSG00000005397	Nid1	13	+	13437551	13512269	nidogen 1 [Source:MGI Symbol;Acc:MGI:97342]	protein_coding	0.146616	0.099742	0.071563	0.03515
ENSMUSG00000005410	Mcm5	8	+	75109569	75128439	minichromosome maintenance complex component 5 [Source:MGI Symbol;Acc:MGI:103197]	protein_coding	42.4083	49.281	40.3306	43.4129
ENSMUSG00000005413	Hmox1	8	+	75093621	75100589	heme oxygenase 1 [Source:MGI Symbol;Acc:MGI:96163]	protein_coding	167.181	167.588	365.46	363.954
ENSMUSG00000005417	Mprip	11	+	59661305	59780860	myosin phosphatase Rho interacting protein [Source:MGI Symbol;Acc:MGI:1349438]	protein_coding	14.3709	14.8896	13.7674	13.7269
ENSMUSG00000005442	Cic	7	+	25267704	25294159	capicua transcriptional repressor [Source:MGI Symbol;Acc:MGI:1918972]	protein_coding	39.8156	40.828	36.8792	33.4566
ENSMUSG00000005447	Pafah1b3	7	-	25295049	25297986	platelet-activating factor acetylhydrolase, isoform 1b, subunit 3 [Source:MGI Symbol;Acc:MGI:108414]	protein_coding	19.4767	16.3011	14.0032	18.2462
ENSMUSG00000005465	Il27ra	8	-	84030294	84042589	interleukin 27 receptor, alpha [Source:MGI Symbol;Acc:MGI:1355318]	protein_coding	2.1565	2.01403	2.2122	1.47351
ENSMUSG00000005469	Prkaca	8	+	83972993	83996443	protein kinase, cAMP dependent, catalytic, alpha [Source:MGI Symbol;Acc:MGI:97592]	protein_coding	13.4235	13.4421	9.92889	10.6337
ENSMUSG00000005470	Asf1b	8	+	83955507	83970197	anti-silencing function 1B histone chaperone [Source:MGI Symbol;Acc:MGI:1914179]	protein_coding	37.2481	36.8875	34.0544	31.7811
ENSMUSG00000005474	Myl10	5	+	136693146	136701094	myosin, light chain 10, regulatory [Source:MGI Symbol;Acc:MGI:1891705]	protein_coding	2.75438	2.80964	1.99724	2.20668
ENSMUSG00000005481	Ddx39	8	+	83715177	83726892	DEAD (Asp-Glu-Ala-Asp) box polypeptide 39 [Source:MGI Symbol;Acc:MGI:1915528]	protein_coding	31.7223	30.3735	29.2105	29.8785
ENSMUSG00000005483	Dnajb1	8	+	83608193	83612653	DnaJ heat shock protein family (Hsp40) member B1 [Source:MGI Symbol;Acc:MGI:1931874]	protein_coding	15.4404	15.7116	16.1843	16.5899
ENSMUSG00000005493	Msh4	3	-	153857149	153906138	mutS homolog 4 [Source:MGI Symbol;Acc:MGI:1860077]	protein_coding	0	0	0	0
ENSMUSG00000005501	Usp40	1	-	87945119	88008551	ubiquitin specific peptidase 40 [Source:MGI Symbol;Acc:MGI:2443184]	protein_coding	5.45254	4.72267	4.86761	4.57701
ENSMUSG00000005503	Evx1	6	+	52313498	52318378	even-skipped homeobox 1 [Source:MGI Symbol;Acc:MGI:95461]	protein_coding	0	0	0	0
ENSMUSG00000005505	Kbtbd4	2	+	90904740	90911626	kelch repeat and BTB (POZ) domain containing 4 [Source:MGI Symbol;Acc:MGI:1914386]	protein_coding	6.18448	7.55994	5.77285	5.91803
ENSMUSG00000005506	Celf1	2	+	90940382	91019497	CUGBP, Elav-like family member 1 [Source:MGI Symbol;Acc:MGI:1342295]	protein_coding	25.2328	25.1812	23.4864	22.6359
ENSMUSG00000005510	Ndufs3	2	-	90894634	90904827	NADH:ubiquinone oxidoreductase core subunit S3 [Source:MGI Symbol;Acc:MGI:1915599]	protein_coding	23.1456	25.5959	21.6559	22.6589
ENSMUSG00000005514	Por	5	+	135670033	135735326	P450 (cytochrome) oxidoreductase [Source:MGI Symbol;Acc:MGI:97744]	protein_coding	87.7398	90.6177	79.2872	76.3073
ENSMUSG00000005533	Igf1r	7	+	67952827	68233668	insulin-like growth factor I receptor [Source:MGI Symbol;Acc:MGI:96433]	protein_coding	15.2944	15.0078	12.625	12.1635
ENSMUSG00000005534	Insr	8	-	3122061	3279617	insulin receptor [Source:MGI Symbol;Acc:MGI:96575]	protein_coding	12.5776	12.4101	9.44718	9.41117
ENSMUSG00000005540	Fcer2a	8	-	3681737	3694175	Fc receptor, IgE, low affinity II, alpha polypeptide [Source:MGI Symbol;Acc:MGI:95497]	protein_coding	1.63555	1.99544	1.67444	1.23719
ENSMUSG00000005547	Cyp2a5	7	+	26835305	26843548	cytochrome P450, family 2, subfamily a, polypeptide 5 [Source:MGI Symbol;Acc:MGI:88597]	protein_coding	0	0	0	0
ENSMUSG00000005553	Atp4a	7	+	30712209	30725534	ATPase, H+/K+ exchanging, gastric, alpha polypeptide [Source:MGI Symbol;Acc:MGI:88113]	protein_coding	0	0.022321	0.065691	0
ENSMUSG00000005566	Trim28	7	+	12999114	13031035	tripartite motif-containing 28 [Source:MGI Symbol;Acc:MGI:109274]	protein_coding	45.1341	47.4537	41.4929	40.3283
ENSMUSG00000005575	Ube2m	7	-	13035120	13038275	ubiquitin-conjugating enzyme E2M [Source:MGI Symbol;Acc:MGI:108278]	protein_coding	43.9545	44.4867	47.2234	39.6567
ENSMUSG00000005580	Adcy9	16	-	4287529	4420498	adenylate cyclase 9 [Source:MGI Symbol;Acc:MGI:108450]	protein_coding	2.35184	2.68487	1.65491	1.82859
ENSMUSG00000005583	Mef2c	13	+	83504034	83667080	myocyte enhancer factor 2C [Source:MGI Symbol;Acc:MGI:99458]	protein_coding	11.4696	11.8417	8.90956	8.70962
ENSMUSG00000005609	Ctr9	7	+	111028951	111056377	CTR9 homolog, Paf1/RNA polymerase II complex component [Source:MGI Symbol;Acc:MGI:109345]	protein_coding	11.4213	11.6134	9.6852	9.58032
ENSMUSG00000005610	Eif4g2	7	-	111067750	111083030	eukaryotic translation initiation factor 4, gamma 2 [Source:MGI Symbol;Acc:MGI:109207]	protein_coding	104.86	100.004	102.933	103.503
ENSMUSG00000005611	Mrvi1	7	-	110868266	110982461	MRV integration site 1 [Source:MGI Symbol;Acc:MGI:1338023]	protein_coding	0.774952	0.943162	0.687006	0.640727
ENSMUSG00000005615	Pcyt1a	16	+	32430921	32475070	phosphate cytidylyltransferase 1, choline, alpha isoform [Source:MGI Symbol;Acc:MGI:88557]	protein_coding	55.9596	54.0178	44.4583	46.7528
ENSMUSG00000005621	Zfp592	7	+	80993681	81045164	zinc finger protein 592 [Source:MGI Symbol;Acc:MGI:2443541]	protein_coding	13.1285	13.1663	11.8418	12.3229
ENSMUSG00000005625	Psmd4	3	-	95032694	95042614	proteasome (prosome, macropain) 26S subunit, non-ATPase, 4 [Source:MGI Symbol;Acc:MGI:1201670]	protein_coding	55.9101	60.5998	62.059	64.6893
ENSMUSG00000005628	Tmod4	3	+	95124476	95129209	tropomodulin 4 [Source:MGI Symbol;Acc:MGI:1355285]	protein_coding	0.39123	1.10834	0.565901	1.56216
ENSMUSG00000005640	Insrr	3	+	87796951	87816101	insulin receptor-related receptor [Source:MGI Symbol;Acc:MGI:1346037]	protein_coding	0	0	0	0
ENSMUSG00000005649	Cabp5	7	+	13398132	13408887	calcium binding protein 5 [Source:MGI Symbol;Acc:MGI:1352746]	protein_coding	0	0.096305	0.029863	0.028916
ENSMUSG00000005656	Snx6	12	-	54746349	54795703	sorting nexin 6 [Source:MGI Symbol;Acc:MGI:1919433]	protein_coding	26.6587	28.3277	26.4771	29.071
ENSMUSG00000005667	Mthfd2	6	-	83305691	83325908	methylenetetrahydrofolate dehydrogenase (NAD+ dependent), methenyltetrahydrofolate cyclohydrolase [Source:MGI Symbol;Acc:MGI:1338850]	protein_coding	71.154	70.8711	72.0708	74.0752
ENSMUSG00000005672	Kit	5	+	75574916	75656722	KIT proto-oncogene receptor tyrosine kinase [Source:MGI Symbol;Acc:MGI:96677]	protein_coding	23.8938	23.0279	24.6123	24.2353
ENSMUSG00000005674	Tomm40l	1	-	171216011	171222514	translocase of outer mitochondrial membrane 40-like [Source:MGI Symbol;Acc:MGI:3589112]	protein_coding	3.53968	3.41533	3.10443	2.95057
ENSMUSG00000005677	Nr1i3	1	+	171213970	171220701	nuclear receptor subfamily 1, group I, member 3 [Source:MGI Symbol;Acc:MGI:1346307]	protein_coding	0.034751	0.040434	0.01191	0.098567
ENSMUSG00000005681	Apoa2	1	+	171225054	171226379	apolipoprotein A-II [Source:MGI Symbol;Acc:MGI:88050]	protein_coding	0	0.621886	0	0.172885
ENSMUSG00000005682	Pan2	10	+	128303335	128321358	PAN2 poly(A) specific ribonuclease subunit [Source:MGI Symbol;Acc:MGI:1918984]	protein_coding	20.5268	20.1754	19.631	20.2026
ENSMUSG00000005683	Cs	10	+	128337734	128362479	citrate synthase [Source:MGI Symbol;Acc:MGI:88529]	protein_coding	59.4249	58.1842	56.8531	58.7283
ENSMUSG00000005686	Ampd3	7	+	110768206	110812405	adenosine monophosphate deaminase 3 [Source:MGI Symbol;Acc:MGI:1096344]	protein_coding	25.5274	22.9729	19.3631	19.9549
ENSMUSG00000005687	Bcas2	3	+	103171655	103179166	breast carcinoma amplified sequence 2 [Source:MGI Symbol;Acc:MGI:1915433]	protein_coding	21.6745	22.9805	17.9745	18.9522
ENSMUSG00000005696	Sh2d1a	X	+	42502453	42529330	SH2 domain containing 1A [Source:MGI Symbol;Acc:MGI:1328352]	protein_coding	0.40081	0.808145	0.535855	0.626766
ENSMUSG00000005698	Ctcf	8	+	105636568	105682922	CCCTC-binding factor [Source:MGI Symbol;Acc:MGI:109447]	protein_coding	55.6758	57.3972	47.3315	48.1561
ENSMUSG00000005699	Pard6a	8	+	105701148	105703496	par-6 family cell polarity regulator alpha [Source:MGI Symbol;Acc:MGI:1927223]	protein_coding	4.05985	5.27906	3.88121	4.19165
ENSMUSG00000005705	Agrp	8	-	105566698	105637393	agouti related neuropeptide [Source:MGI Symbol;Acc:MGI:892013]	protein_coding	0.115733	0.258775	0.074955	0
ENSMUSG00000005716	Pvalb	15	-	78191114	78206400	parvalbumin [Source:MGI Symbol;Acc:MGI:97821]	protein_coding	0	0	0	0
ENSMUSG00000005718	Tfap4	16	-	4544661	4559854	transcription factor AP4 [Source:MGI Symbol;Acc:MGI:103239]	protein_coding	2.61128	3.05376	1.55344	1.78574
ENSMUSG00000005732	Ranbp1	16	-	18239784	18248732	RAN binding protein 1 [Source:MGI Symbol;Acc:MGI:96269]	protein_coding	29.8248	33.8595	32.4093	34.8691
ENSMUSG00000005763	Cd247	1	+	165788681	165877277	CD247 antigen [Source:MGI Symbol;Acc:MGI:88334]	protein_coding	1.91406	2.03835	1.63371	1.62238
ENSMUSG00000005774	Rfx5	3	+	94954075	94961561	regulatory factor X, 5 (influences HLA class II expression) [Source:MGI Symbol;Acc:MGI:1858421]	protein_coding	6.95998	6.16354	9.69103	9.25548
ENSMUSG00000005779	Psmb4	3	-	94884093	94886961	proteasome (prosome, macropain) subunit, beta type 4 [Source:MGI Symbol;Acc:MGI:1098257]	protein_coding	73.4964	73.3127	80.9059	84.4076
ENSMUSG00000005800	Mmp8	9	+	7558456	7568485	matrix metallopeptidase 8 [Source:MGI Symbol;Acc:MGI:1202395]	protein_coding	445.074	439.618	381.137	370.442
ENSMUSG00000005802	Slc30a4	2	-	122681233	122702663	solute carrier family 30 (zinc transporter), member 4 [Source:MGI Symbol;Acc:MGI:1345282]	protein_coding	2.10104	1.8045	1.86408	1.55756
ENSMUSG00000005803	Sqor	2	+	122765237	122809569	sulfide quinone oxidoreductase [Source:MGI Symbol;Acc:MGI:1929899]	protein_coding	54.0565	53.4507	69.024	65.0705
ENSMUSG00000005804	Bloc1s6	2	+	122738503	122749475	biogenesis of lysosomal organelles complex-1, subunit 6, pallidin [Source:MGI Symbol;Acc:MGI:1927580]	protein_coding	12.6738	10.7475	12.3677	9.97258
ENSMUSG00000005813	Metap1	3	-	138458956	138489515	methionyl aminopeptidase 1 [Source:MGI Symbol;Acc:MGI:1922874]	protein_coding	13.3752	13.3263	14.3371	14.4092
ENSMUSG00000005823	Gpr108	17	-	57234635	57248446	G protein-coupled receptor 108 [Source:MGI Symbol;Acc:MGI:1925558]	protein_coding	22.7186	20.0822	21.057	20.7315
ENSMUSG00000005824	Tnfsf14	17	-	57189492	57194177	tumor necrosis factor (ligand) superfamily, member 14 [Source:MGI Symbol;Acc:MGI:1355317]	protein_coding	9.26161	10.1302	4.57846	4.27275
ENSMUSG00000005836	Gata6	18	+	11052064	11085635	GATA binding protein 6 [Source:MGI Symbol;Acc:MGI:107516]	protein_coding	0	0	0	0
ENSMUSG00000005846	Rsl1d1	16	-	11192970	11203331	ribosomal L1 domain containing 1 [Source:MGI Symbol;Acc:MGI:1913659]	protein_coding	18.9773	18.6096	17.2554	17.8165
ENSMUSG00000005864	Cnga2	X	+	71991849	72010218	cyclic nucleotide gated channel alpha 2 [Source:MGI Symbol;Acc:MGI:108040]	protein_coding	0	0	0	0
ENSMUSG00000005871	Apc	18	+	34220924	34322552	APC, WNT signaling pathway regulator [Source:MGI Symbol;Acc:MGI:88039]	protein_coding	7.23587	7.14308	5.81767	6.23989
ENSMUSG00000005873	Reep5	18	-	34344885	34374070	receptor accessory protein 5 [Source:MGI Symbol;Acc:MGI:1270152]	protein_coding	33.3149	32.8418	33.651	34.9698
ENSMUSG00000005881	Ergic3	2	+	156008045	156018279	ERGIC and golgi 3 [Source:MGI Symbol;Acc:MGI:1913616]	protein_coding	23.9278	28.8348	22.0362	25.2025
ENSMUSG00000005882	Uqcc1	2	-	155846894	155930310	ubiquinol-cytochrome c reductase complex assembly factor 1 [Source:MGI Symbol;Acc:MGI:1929472]	protein_coding	4.0661	3.78444	3.9459	3.79127
ENSMUSG00000005883	Spo11	2	+	172977700	172993576	SPO11 meiotic protein covalently bound to DSB [Source:MGI Symbol;Acc:MGI:1349669]	protein_coding	0.12238	0.176541	0.21886	0.118522
ENSMUSG00000005886	Ncoa2	1	-	13139105	13374083	nuclear receptor coactivator 2 [Source:MGI Symbol;Acc:MGI:1276533]	protein_coding	17.0521	16.0982	15.509	14.6584
ENSMUSG00000005891	Prl4a1	13	+	28016212	28023559	prolactin family 4, subfamily a, member 1 [Source:MGI Symbol;Acc:MGI:1206587]	protein_coding	0	0	0	0
ENSMUSG00000005892	Trh	6	-	92242061	92244650	thyrotropin releasing hormone [Source:MGI Symbol;Acc:MGI:98823]	protein_coding	0	0	0	0
ENSMUSG00000005893	Nr2c2	6	+	92091390	92174294	nuclear receptor subfamily 2, group C, member 2 [Source:MGI Symbol;Acc:MGI:1352466]	protein_coding	19.6629	19.7817	16.1455	15.4457
ENSMUSG00000005897	Nr2c1	10	+	94148023	94197211	nuclear receptor subfamily 2, group C, member 1 [Source:MGI Symbol;Acc:MGI:1352465]	protein_coding	1.83621	2.31187	1.42702	1.63094
ENSMUSG00000005899	Smpd4	16	+	17619354	17644828	sphingomyelin phosphodiesterase 4 [Source:MGI Symbol;Acc:MGI:1924876]	protein_coding	7.77449	6.79915	7.36226	6.47601
ENSMUSG00000005907	Pex1	5	+	3596066	3637232	peroxisomal biogenesis factor 1 [Source:MGI Symbol;Acc:MGI:1918632]	protein_coding	6.93827	7.32424	5.02692	5.70037
ENSMUSG00000005917	Otx1	11	-	21994764	22002897	orthodenticle homeobox 1 [Source:MGI Symbol;Acc:MGI:97450]	protein_coding	0	0	0	0
ENSMUSG00000005936	Kctd20	17	+	28951950	28969549	potassium channel tetramerisation domain containing 20 [Source:MGI Symbol;Acc:MGI:1914239]	protein_coding	90.6158	84.2786	72.2331	67.6901
ENSMUSG00000005947	Itgae	11	+	73090583	73147446	integrin alpha E, epithelial-associated [Source:MGI Symbol;Acc:MGI:1298377]	protein_coding	0.12819	0.404807	0.156914	0.154638
ENSMUSG00000005949	Ctns	11	-	73183596	73199042	cystinosis, nephropathic [Source:MGI Symbol;Acc:MGI:1932872]	protein_coding	16.6415	18.5666	15.6981	15.8294
ENSMUSG00000005950	P2rx5	11	+	73160421	73172685	purinergic receptor P2X, ligand-gated ion channel, 5 [Source:MGI Symbol;Acc:MGI:2137026]	protein_coding	0.042271	0	0.177259	0
ENSMUSG00000005951	Shpk	11	+	73199460	73224511	sedoheptulokinase [Source:MGI Symbol;Acc:MGI:1921887]	protein_coding	1.61582	1.50295	1.02955	1.1145
ENSMUSG00000005952	Trpv1	11	+	73234292	73261242	transient receptor potential cation channel, subfamily V, member 1 [Source:MGI Symbol;Acc:MGI:1341787]	protein_coding	0	0	0	0
ENSMUSG00000005958	Ephb3	16	+	21204755	21223305	Eph receptor B3 [Source:MGI Symbol;Acc:MGI:104770]	protein_coding	0	0	0	0
ENSMUSG00000005968	Tuft1	3	-	94612757	94658872	tuftelin 1 [Source:MGI Symbol;Acc:MGI:109572]	protein_coding	0.708083	0.655945	0.583495	0.564231
ENSMUSG00000005973	Rcn1	2	-	105386291	105399319	reticulocalbin 1 [Source:MGI Symbol;Acc:MGI:104559]	protein_coding	5.73239	5.23989	4.30095	3.93893
ENSMUSG00000005980	Dnase1	16	+	4036942	4040024	deoxyribonuclease I [Source:MGI Symbol;Acc:MGI:103157]	protein_coding	0.457252	0.495011	0.422879	0.094977
ENSMUSG00000005981	Trap1	16	-	4039971	4077827	TNF receptor-associated protein 1 [Source:MGI Symbol;Acc:MGI:1915265]	protein_coding	13.8668	13.5812	13.4905	12.6521
ENSMUSG00000005982	Naa60	16	+	3872375	3904770	N(alpha)-acetyltransferase 60, NatF catalytic subunit [Source:MGI Symbol;Acc:MGI:1922013]	protein_coding	39.1991	40.3101	32.6263	31.7906
ENSMUSG00000005983	1700037C18Rik	16	-	3895179	3908689	RIKEN cDNA 1700037C18 gene [Source:MGI Symbol;Acc:MGI:1920511]	protein_coding	2.71831	2.413	2.26691	2.07143
ENSMUSG00000005986	Ankrd13d	19	-	4270180	4283137	ankyrin repeat domain 13 family, member D [Source:MGI Symbol;Acc:MGI:1915673]	protein_coding	4.71614	4.20681	2.89234	3.18364
ENSMUSG00000005994	Tyrp1	4	+	80834123	80851719	tyrosinase-related protein 1 [Source:MGI Symbol;Acc:MGI:98881]	protein_coding	0	0	0	0
ENSMUSG00000006005	Tpr	1	+	150392838	150449935	translocated promoter region, nuclear basket protein [Source:MGI Symbol;Acc:MGI:1922066]	protein_coding	41.5333	39.036	35.4142	34.0912
ENSMUSG00000006007	Pdc	1	+	150319417	150333906	phosducin [Source:MGI Symbol;Acc:MGI:98090]	protein_coding	0	0	0	0
ENSMUSG00000006010	Odr4	1	-	150361305	150393080	odr4 GPCR localization factor homolog [Source:MGI Symbol;Acc:MGI:2385108]	protein_coding	10.5984	10.8356	8.69138	7.99899
ENSMUSG00000006014	Prg4	1	-	150449412	150466165	proteoglycan 4 (megakaryocyte stimulating factor, articular superficial zone protein) [Source:MGI Symbol;Acc:MGI:1891344]	protein_coding	0.044512	0.039925	0	0
ENSMUSG00000006019	Dhx34	7	-	16197147	16222037	DEAH (Asp-Glu-Ala-His) box polypeptide 34 [Source:MGI Symbol;Acc:MGI:1918973]	protein_coding	5.89201	6.17964	5.18765	4.77437
ENSMUSG00000006021	Kptn	7	+	16119895	16127516	kaptin [Source:MGI Symbol;Acc:MGI:1890380]	protein_coding	5.16832	5.52494	5.01738	7.52781
ENSMUSG00000006024	Napa	7	+	16098458	16117975	N-ethylmaleimide sensitive fusion protein attachment protein alpha [Source:MGI Symbol;Acc:MGI:104563]	protein_coding	43.1788	43.4053	47.3856	46.1998
ENSMUSG00000006050	Sra1	18	-	36666681	36670815	steroid receptor RNA activator 1 [Source:MGI Symbol;Acc:MGI:1344414]	protein_coding	23.3069	18.5699	25.4631	18.0641
ENSMUSG00000006056	Calcoco2	11	-	96099326	96111964	calcium binding and coiled-coil domain 2 [Source:MGI Symbol;Acc:MGI:1343177]	protein_coding	0	0	0.037305	0
ENSMUSG00000006057	Atp5g1	11	-	96068852	96075670	ATP synthase, H+ transporting, mitochondrial F0 complex, subunit C1 (subunit 9) [Source:MGI Symbol;Acc:MGI:107653]	protein_coding	14.6041	10.9444	11.5469	13.1769
ENSMUSG00000006058	Snf8	11	+	96034885	96047430	SNF8, ESCRT-II complex subunit, homolog (S. cerevisiae) [Source:MGI Symbol;Acc:MGI:1343161]	protein_coding	36.0576	30.907	37.2727	37.1101
ENSMUSG00000006095	Tbcb	7	-	30224131	30232272	tubulin folding cofactor B [Source:MGI Symbol;Acc:MGI:1913661]	protein_coding	20.1527	20.9156	21.7427	20.3129
ENSMUSG00000006127	Inpp5k	11	+	75630988	75648871	inositol polyphosphate 5-phosphatase K [Source:MGI Symbol;Acc:MGI:1194899]	protein_coding	35.1427	31.9363	28.462	29.2714
ENSMUSG00000006134	Crkl	16	+	17451987	17487434	v-crk avian sarcoma virus CT10 oncogene homolog-like [Source:MGI Symbol;Acc:MGI:104686]	protein_coding	16.9389	18.7334	16.3767	16.7189
ENSMUSG00000006143	Upk3bl	5	+	136054492	136064326	uroplakin 3B-like [Source:MGI Symbol;Acc:MGI:1916915]	protein_coding	0.103044	0	0	0.062756
ENSMUSG00000006154	Eps8l1	7	+	4460674	4480487	EPS8-like 1 [Source:MGI Symbol;Acc:MGI:1914675]	protein_coding	8.82431	8.92833	8.42892	8.85885
ENSMUSG00000006169	Clint1	11	+	45851964	45910625	clathrin interactor 1 [Source:MGI Symbol;Acc:MGI:2144243]	protein_coding	54.8144	55.44	51.4058	49.6252
ENSMUSG00000006179	Prss16	13	-	22002173	22009742	protease, serine 16 (thymus) [Source:MGI Symbol;Acc:MGI:1859181]	protein_coding	4.84965	5.21812	4.50565	3.93587
ENSMUSG00000006191	Cdkal1	13	-	29191746	29855674	CDK5 regulatory subunit associated protein 1-like 1 [Source:MGI Symbol;Acc:MGI:1921765]	protein_coding	3.42723	2.69287	2.94504	2.71425
ENSMUSG00000006200	Rhox6	X	+	37826910	37829857	reproductive homeobox 6 [Source:MGI Symbol;Acc:MGI:1202888]	protein_coding	0	0	0	0
ENSMUSG00000006204	Cdcp3	7	+	131174402	131306451	CUB domain containing protein 3 [Source:MGI Symbol;Acc:MGI:1918645]	protein_coding	0	0	0	0
ENSMUSG00000006205	Htra1	7	+	130936111	130985660	HtrA serine peptidase 1 [Source:MGI Symbol;Acc:MGI:1929076]	protein_coding	0.048526	0.146084	0.322525	0.687263
ENSMUSG00000006215	Zbtb17	4	+	141444654	141467930	zinc finger and BTB domain containing 17 [Source:MGI Symbol;Acc:MGI:107410]	protein_coding	8.93324	8.83691	11.2958	10.496
ENSMUSG00000006216	Clcnkb	4	-	141404353	141416014	chloride channel, voltage-sensitive Kb [Source:MGI Symbol;Acc:MGI:1930643]	protein_coding	0	0	0	0
ENSMUSG00000006218	Fam131c	4	+	141368220	141384175	family with sequence similarity 131, member C [Source:MGI Symbol;Acc:MGI:2685539]	protein_coding	0	0	0	0
ENSMUSG00000006219	Fblim1	4	-	141576062	141606096	filamin binding LIM protein 1 [Source:MGI Symbol;Acc:MGI:1921452]	protein_coding	0.459944	0.542389	0.206714	0.19937
ENSMUSG00000006221	Hspb7	4	+	141420779	141425311	heat shock protein family, member 7 (cardiovascular) [Source:MGI Symbol;Acc:MGI:1352494]	protein_coding	0	0	0.03004	0.047541
ENSMUSG00000006235	Epor	9	-	21958897	21963506	erythropoietin receptor [Source:MGI Symbol;Acc:MGI:95408]	protein_coding	16.1656	16.7888	15.7495	17.0682
ENSMUSG00000006241	Ccdc159	9	+	21927471	21935872	coiled-coil domain containing 159 [Source:MGI Symbol;Acc:MGI:1914369]	protein_coding	0.154819	0.159508	0.154381	0.177319
ENSMUSG00000006262	Mob1b	5	+	88720855	88764220	MOB kinase activator 1B [Source:MGI Symbol;Acc:MGI:1915723]	protein_coding	9.22112	8.63917	8.12011	8.18507
ENSMUSG00000006269	Atp6v1b1	6	+	83742990	83758855	ATPase, H+ transporting, lysosomal V1 subunit B1 [Source:MGI Symbol;Acc:MGI:103285]	protein_coding	0	0	0	0
ENSMUSG00000006270	Vax1	19	-	59166187	59170056	ventral anterior homeobox 1 [Source:MGI Symbol;Acc:MGI:1277163]	protein_coding	0	0	0	0
ENSMUSG00000006273	Atp6v1b2	8	+	69088646	69113711	ATPase, H+ transporting, lysosomal V1 subunit B2 [Source:MGI Symbol;Acc:MGI:109618]	protein_coding	90.2474	92.6586	89.1201	86.9028
ENSMUSG00000006276	Eps15l1	8	-	72340999	72421460	epidermal growth factor receptor pathway substrate 15-like 1 [Source:MGI Symbol;Acc:MGI:104582]	protein_coding	26.6739	25.1144	25.4325	23.6584
ENSMUSG00000006281	Tep1	14	-	50824059	50870560	telomerase associated protein 1 [Source:MGI Symbol;Acc:MGI:109573]	protein_coding	7.45174	7.31884	5.96	5.72933
ENSMUSG00000006288	Ttc5	14	-	50765415	50785519	tetratricopeptide repeat domain 5 [Source:MGI Symbol;Acc:MGI:2683584]	protein_coding	15.8967	17.2263	12.9175	14.2606
ENSMUSG00000006289	Osgep	14	-	50906478	50924893	O-sialoglycoprotein endopeptidase [Source:MGI Symbol;Acc:MGI:1913496]	protein_coding	11.1637	11.1365	9.332	10.3087
ENSMUSG00000006299	Aamp	1	-	74279840	74284738	angio-associated migratory protein [Source:MGI Symbol;Acc:MGI:107809]	protein_coding	41.3054	41.0835	47.1848	43.4077
ENSMUSG00000006301	Tmbim1	1	-	74288247	74305622	transmembrane BAX inhibitor motif containing 1 [Source:MGI Symbol;Acc:MGI:1916910]	protein_coding	9.89451	10.5808	7.50446	8.45388
ENSMUSG00000006304	Arpc2	1	+	74236084	74268209	actin related protein 2/3 complex, subunit 2 [Source:MGI Symbol;Acc:MGI:1923959]	protein_coding	313.171	320.991	306.706	314.231
ENSMUSG00000006307	Kmt2b	7	-	30568858	30588726	lysine (K)-specific methyltransferase 2B [Source:MGI Symbol;Acc:MGI:109565]	protein_coding	21.554	21.4502	19.6967	20.4992
ENSMUSG00000006310	Zbtb32	7	-	30589681	30598909	zinc finger and BTB domain containing 32 [Source:MGI Symbol;Acc:MGI:1891838]	protein_coding	0.649615	0.501916	1.38891	1.32915
ENSMUSG00000006311	Etv2	7	-	30633616	30635852	ets variant 2 [Source:MGI Symbol;Acc:MGI:99253]	protein_coding	0	0	0	0
ENSMUSG00000006313	Upk1a	7	-	30603092	30612847	uroplakin 1A [Source:MGI Symbol;Acc:MGI:98911]	protein_coding	0.239357	0.117148	0.353647	0
ENSMUSG00000006315	Tmem147	7	-	30727701	30729540	transmembrane protein 147 [Source:MGI Symbol;Acc:MGI:1915011]	protein_coding	17.7335	13.9808	12.8285	15.1069
ENSMUSG00000006333	Rps9	7	+	3703993	3706897	ribosomal protein S9 [Source:MGI Symbol;Acc:MGI:1924096]	protein_coding	843.2	847.125	850.881	852.631
ENSMUSG00000006335	Tfpt	7	-	3620324	3629929	TCF3 (E2A) fusion partner [Source:MGI Symbol;Acc:MGI:1916964]	protein_coding	9.8775	10.6293	12.4305	9.7773
ENSMUSG00000006342	Susd2	10	-	75636706	75644008	sushi domain containing 2 [Source:MGI Symbol;Acc:MGI:1918983]	protein_coding	0.365045	0.375257	0.522765	0.419712
ENSMUSG00000006344	Ggt5	10	+	75589340	75617200	gamma-glutamyltransferase 5 [Source:MGI Symbol;Acc:MGI:1346063]	protein_coding	11.2252	11.3026	8.86534	8.08381
ENSMUSG00000006345	Ggt1	10	+	75561604	75586200	gamma-glutamyltransferase 1 [Source:MGI Symbol;Acc:MGI:95706]	protein_coding	3.75005	2.54367	2.95621	2.64784
ENSMUSG00000006356	Crip2	12	+	113140236	113145506	cysteine rich protein 2 [Source:MGI Symbol;Acc:MGI:1915587]	protein_coding	4.79913	3.60229	5.4653	4.55743
ENSMUSG00000006360	Crip1	12	+	113146316	113153879	cysteine-rich protein 1 (intestinal) [Source:MGI Symbol;Acc:MGI:88501]	protein_coding	48.5912	54.8928	66.0642	68.8703
ENSMUSG00000006362	Cbfa2t3	8	-	122625141	122699109	CBFA2/RUNX1 translocation partner 3 [Source:MGI Symbol;Acc:MGI:1338013]	protein_coding	8.33632	7.51527	6.127	6.42657
ENSMUSG00000006369	Fbln1	15	+	85205949	85286535	fibulin 1 [Source:MGI Symbol;Acc:MGI:95487]	protein_coding	0.103278	0.073841	0.048569	0
ENSMUSG00000006373	Pgrmc1	X	+	36598206	36606079	progesterone receptor membrane component 1 [Source:MGI Symbol;Acc:MGI:1858305]	protein_coding	14.6415	14.019	13.7232	13.1514
ENSMUSG00000006378	Gcat	15	+	79030874	79038353	glycine C-acetyltransferase (2-amino-3-ketobutyrate-coenzyme A ligase) [Source:MGI Symbol;Acc:MGI:1349389]	protein_coding	0.353953	0.48336	0.297958	0.332439
ENSMUSG00000006386	Tek	4	+	94739289	94874976	TEK receptor tyrosine kinase [Source:MGI Symbol;Acc:MGI:98664]	protein_coding	0.261213	0.278906	0.14054	0.151679
ENSMUSG00000006389	Mpl	4	-	118442415	118457513	myeloproliferative leukemia virus oncogene [Source:MGI Symbol;Acc:MGI:97076]	protein_coding	1.71866	1.50901	1.14552	0.582394
ENSMUSG00000006390	Elovl1	4	+	118428093	118432953	elongation of very long chain fatty acids (FEN1/Elo2, SUR4/Elo3, yeast)-like 1 [Source:MGI Symbol;Acc:MGI:1858959]	protein_coding	50.3055	53.606	53.4086	52.2863
ENSMUSG00000006392	Med8	4	+	118409337	118415782	mediator complex subunit 8 [Source:MGI Symbol;Acc:MGI:1915269]	protein_coding	33.4661	32.4073	31.2655	36.2805
ENSMUSG00000006395	Hyi	4	+	118359990	118362744	hydroxypyruvate isomerase (putative) [Source:MGI Symbol;Acc:MGI:1915430]	polymorphic_pseudogene	4.65209	4.82539	2.85792	4.00076
ENSMUSG00000006398	Cdc20	4	-	118432901	118437352	cell division cycle 20 [Source:MGI Symbol;Acc:MGI:1859866]	protein_coding	56.6607	56.2822	47.6328	48.0552
ENSMUSG00000006403	Adamts4	1	+	171250421	171260637	a disintegrin-like and metallopeptidase (reprolysin type) with thrombospondin type 1 motif, 4 [Source:MGI Symbol;Acc:MGI:1339949]	protein_coding	0	0.024695	0.014622	0
ENSMUSG00000006411	Nectin4	1	+	171370099	171388598	nectin cell adhesion molecule 4 [Source:MGI Symbol;Acc:MGI:1918990]	protein_coding	0.752223	1.1997	1.29836	1.4259
ENSMUSG00000006412	Pfdn2	1	+	171345670	171359254	prefoldin 2 [Source:MGI Symbol;Acc:MGI:1276111]	protein_coding	10.6497	11.1841	11.0318	11.485
ENSMUSG00000006418	Rnf114	2	+	167492645	167516173	ring finger protein 114 [Source:MGI Symbol;Acc:MGI:1933159]	protein_coding	39.3893	41.0328	56.8864	55.8258
ENSMUSG00000006423	C330007P06Rik	X	-	36823737	36874111	RIKEN cDNA C330007P06 gene [Source:MGI Symbol;Acc:MGI:1924894]	protein_coding	15.8442	14.415	12.9818	12.385
ENSMUSG00000006435	Neurl1a	19	+	47178820	47259441	neuralized E3 ubiquitin protein ligase 1A [Source:MGI Symbol;Acc:MGI:1334263]	protein_coding	0.038081	0.053755	0.016621	0
ENSMUSG00000006442	Srm	4	+	148591503	148594993	spermidine synthase [Source:MGI Symbol;Acc:MGI:102690]	protein_coding	4.6821	4.12057	4.9698	4.35971
ENSMUSG00000006445	Epha2	4	+	141301240	141329384	Eph receptor A2 [Source:MGI Symbol;Acc:MGI:95278]	protein_coding	2.11015	1.72267	1.38207	1.27125
ENSMUSG00000006456	Rbm14	19	-	4800569	4811634	RNA binding motif protein 14 [Source:MGI Symbol;Acc:MGI:1929092]	protein_coding	13.0579	13.9055	11.9869	12.7538
ENSMUSG00000006457	Actn3	19	-	4861216	4877909	actinin alpha 3 [Source:MGI Symbol;Acc:MGI:99678]	protein_coding	0	0.089006	0.056341	0.078821
ENSMUSG00000006462	A530013C23Rik	2	+	167691177	167729172	RIKEN cDNA A530013C23 gene [Source:MGI Symbol;Acc:MGI:3041178]	lincRNA	0.169089	0.306336	0.261179	0.270586
ENSMUSG00000006463	Zdhhc24	19	+	4878668	4885397	zinc finger, DHHC domain containing 24 [Source:MGI Symbol;Acc:MGI:1917855]	protein_coding	5.78223	6.96662	5.80716	4.79619
ENSMUSG00000006464	Bbs1	19	-	4886878	4906628	Bardet-Biedl syndrome 1 (human) [Source:MGI Symbol;Acc:MGI:1277215]	protein_coding	0.433182	0.348349	0.2673	0.387664
ENSMUSG00000006469	Slc34a3	2	-	25228898	25234364	solute carrier family 34 (sodium phosphate), member 3 [Source:MGI Symbol;Acc:MGI:2159410]	protein_coding	0	0	0	0
ENSMUSG00000006471	Ndor1	2	-	25244821	25256022	NADPH dependent diflavin oxidoreductase 1 [Source:MGI Symbol;Acc:MGI:1926047]	protein_coding	10.5292	9.9405	9.13384	7.55518
ENSMUSG00000006476	Nsmf	2	+	25054355	25062881	NMDA receptor synaptonuclear signaling and neuronal migration factor [Source:MGI Symbol;Acc:MGI:1861755]	protein_coding	9.15804	10.0374	6.96284	6.16571
ENSMUSG00000006488	Prl7a1	13	-	27633366	27642493	prolactin family 7, subfamily a, member 1 [Source:MGI Symbol;Acc:MGI:1206572]	protein_coding	0	0	0	0
ENSMUSG00000006490	Prl8a9	13	-	27557995	27564606	prolactin family8, subfamily a, member 9 [Source:MGI Symbol;Acc:MGI:1914560]	protein_coding	0	0	0	0
ENSMUSG00000006494	Pdk1	2	+	71873224	71903858	pyruvate dehydrogenase kinase, isoenzyme 1 [Source:MGI Symbol;Acc:MGI:1926119]	protein_coding	7.03336	6.01687	4.89618	5.40675
ENSMUSG00000006498	Ptbp1	10	+	79854427	79864771	polypyrimidine tract binding protein 1 [Source:MGI Symbol;Acc:MGI:97791]	protein_coding	68.0152	70.0779	54.7328	57.7572
ENSMUSG00000006517	Mvd	8	-	122433601	122443422	mevalonate (diphospho) decarboxylase [Source:MGI Symbol;Acc:MGI:2179327]	protein_coding	14.3159	12.9686	18.7807	19.8855
ENSMUSG00000006519	Cyba	8	-	122424776	122432930	cytochrome b-245, alpha polypeptide [Source:MGI Symbol;Acc:MGI:1316658]	protein_coding	423.066	430.468	537.604	566.125
ENSMUSG00000006522	Itih3	14	-	30908572	30923760	inter-alpha trypsin inhibitor, heavy chain 3 [Source:MGI Symbol;Acc:MGI:96620]	protein_coding	0	0.03675	0	0
ENSMUSG00000006526	Stimate	14	+	30825590	30877210	STIM activating enhancer [Source:MGI Symbol;Acc:MGI:1921500]	protein_coding	3.61571	4.66981	4.43096	5.56217
ENSMUSG00000006527	Sfmbt1	14	+	30714849	30822721	Scm-like with four mbt domains 1 [Source:MGI Symbol;Acc:MGI:1859609]	protein_coding	6.26426	6.38982	5.13893	4.86677
ENSMUSG00000006529	Itih1	14	-	30929180	30943289	inter-alpha trypsin inhibitor, heavy chain 1 [Source:MGI Symbol;Acc:MGI:96618]	protein_coding	0.072975	0.060505	0.113986	0.028468
ENSMUSG00000006538	Ihh	1	-	74945315	74951672	Indian hedgehog [Source:MGI Symbol;Acc:MGI:96533]	protein_coding	0.039791	0.163198	0.029803	0.107074
ENSMUSG00000006542	Prkag3	1	-	74738922	74749221	protein kinase, AMP-activated, gamma 3 non-catalytic subunit [Source:MGI Symbol;Acc:MGI:1891343]	protein_coding	0	0	0	0
ENSMUSG00000006546	Cryba2	1	-	74889934	74893143	crystallin, beta A2 [Source:MGI Symbol;Acc:MGI:104336]	protein_coding	0	0	0	0
ENSMUSG00000006567	Atp7b	8	-	21992785	22060305	ATPase, Cu++ transporting, beta polypeptide [Source:MGI Symbol;Acc:MGI:103297]	protein_coding	1.26757	1.11957	0.907005	0.988514
ENSMUSG00000006570	Defb2	8	+	21839926	21843482	defensin beta 2 [Source:MGI Symbol;Acc:MGI:1338754]	protein_coding	0	0	0	0
ENSMUSG00000006574	Slc4a1	11	-	102348824	102366203	solute carrier family 4 (anion exchanger), member 1 [Source:MGI Symbol;Acc:MGI:109393]	protein_coding	293.659	295.222	273.923	267.966
ENSMUSG00000006575	Rundc3a	11	+	102393403	102402555	RUN domain containing 3A [Source:MGI Symbol;Acc:MGI:1858752]	protein_coding	0.481347	0.192253	0.450944	0.236798
ENSMUSG00000006576	Slc4a3	1	+	75546266	75562172	solute carrier family 4 (anion exchanger), member 3 [Source:MGI Symbol;Acc:MGI:109350]	protein_coding	0	0.111844	0.038106	0
ENSMUSG00000006585	Cdt1	8	+	122568015	122573554	chromatin licensing and DNA replication factor 1 [Source:MGI Symbol;Acc:MGI:1914427]	protein_coding	28.6559	32.6041	23.9673	23.4796
ENSMUSG00000006586	Runx1t1	4	+	13743436	13893649	RUNX1 translocation partner 1 [Source:MGI Symbol;Acc:MGI:104793]	protein_coding	0.191996	0.148637	0.14092	0.222554
ENSMUSG00000006587	Snai3	8	-	122454208	122460733	snail family zinc finger 3 [Source:MGI Symbol;Acc:MGI:1353563]	protein_coding	0.114713	0.072947	0.036387	0.171789
ENSMUSG00000006589	Aprt	8	-	122574635	122576909	adenine phosphoribosyl transferase [Source:MGI Symbol;Acc:MGI:88061]	protein_coding	61.003	60.3299	52.1296	56.1398
ENSMUSG00000006599	Gtf2h1	7	+	46796103	46823800	general transcription factor II H, polypeptide 1 [Source:MGI Symbol;Acc:MGI:1277216]	protein_coding	17.9371	18.8161	16.6851	16.7452
ENSMUSG00000006611	Hfe	13	-	23702034	23710854	homeostatic iron regulator [Source:MGI Symbol;Acc:MGI:109191]	protein_coding	1.50192	1.88599	1.04224	1.06806
ENSMUSG00000006638	Abhd1	5	+	30950066	30955091	abhydrolase domain containing 1 [Source:MGI Symbol;Acc:MGI:1931013]	polymorphic_pseudogene	0.927185	0.952597	0.758925	0.846237
ENSMUSG00000006641	Slc5a6	5	-	31036036	31048924	solute carrier family 5 (sodium-dependent vitamin transporter), member 6 [Source:MGI Symbol;Acc:MGI:2660847]	protein_coding	1.28247	1.31578	1.09895	1.29395
ENSMUSG00000006642	Tcf23	5	+	30968662	30977018	transcription factor 23 [Source:MGI Symbol;Acc:MGI:1934960]	protein_coding	0	0	0	0
ENSMUSG00000006649	Nphs1	7	+	30458315	30487223	nephrosis 1, nephrin [Source:MGI Symbol;Acc:MGI:1859637]	protein_coding	0	0	0.10969	0
ENSMUSG00000006651	Aplp1	7	-	30434982	30445535	amyloid beta (A4) precursor-like protein 1 [Source:MGI Symbol;Acc:MGI:88046]	protein_coding	0.113935	0.13657	0.102643	0.132042
ENSMUSG00000006673	Qrich1	9	+	108516806	108560163	glutamine-rich 1 [Source:MGI Symbol;Acc:MGI:1916482]	protein_coding	25.9717	25.7568	24.8646	24.8723
ENSMUSG00000006675	P4htm	9	-	108578862	108597667	prolyl 4-hydroxylase, transmembrane (endoplasmic reticulum) [Source:MGI Symbol;Acc:MGI:1921693]	protein_coding	0.138365	0.092911	0.275802	0.141813
ENSMUSG00000006676	Usp19	9	+	108490602	108502337	ubiquitin specific peptidase 19 [Source:MGI Symbol;Acc:MGI:1918722]	protein_coding	42.2265	46.5828	39.6085	45.3685
ENSMUSG00000006678	Pola1	X	-	93304767	93632155	polymerase (DNA directed), alpha 1 [Source:MGI Symbol;Acc:MGI:99660]	protein_coding	9.67751	8.97478	6.88814	8.12758
ENSMUSG00000006699	Cdc42	4	-	137319696	137357720	cell division cycle 42 [Source:MGI Symbol;Acc:MGI:106211]	protein_coding	212.205	211.823	209.774	208.589
ENSMUSG00000006705	Pknox1	17	+	31564734	31607693	Pbx/knotted 1 homeobox [Source:MGI Symbol;Acc:MGI:1201409]	protein_coding	12.625	13.3598	12.8946	11.9072
ENSMUSG00000006711	D130043K22Rik	13	+	24845135	24901270	RIKEN cDNA D130043K22 gene [Source:MGI Symbol;Acc:MGI:3036268]	protein_coding	0.028123	0	0	0
ENSMUSG00000006715	Gmnn	13	-	24751845	24761923	geminin [Source:MGI Symbol;Acc:MGI:1927344]	protein_coding	32.8673	27.9376	26.6659	24.3149
ENSMUSG00000006717	Acot13	13	-	24817948	24831540	acyl-CoA thioesterase 13 [Source:MGI Symbol;Acc:MGI:1914084]	protein_coding	18.2311	18.921	13.7449	14.8807
ENSMUSG00000006720	Zfp184	13	+	21945094	21960779	zinc finger protein 184 (Kruppel-like) [Source:MGI Symbol;Acc:MGI:1922244]	protein_coding	0.62641	0.45981	0.619071	0.457249
ENSMUSG00000006724	Cyp27b1	10	+	127048250	127053006	cytochrome P450, family 27, subfamily b, polypeptide 1 [Source:MGI Symbol;Acc:MGI:1098274]	protein_coding	0	0	0	0
ENSMUSG00000006728	Cdk4	10	+	127063534	127067920	cyclin-dependent kinase 4 [Source:MGI Symbol;Acc:MGI:88357]	protein_coding	40.4558	40.3669	37.1544	35.1788
ENSMUSG00000006731	B4galnt1	10	+	127165225	127172330	beta-1,4-N-acetyl-galactosaminyl transferase 1 [Source:MGI Symbol;Acc:MGI:1342057]	protein_coding	56.4648	56.556	44.5176	42.3478
ENSMUSG00000006732	Mettl1	10	+	127041414	127046365	methyltransferase like 1 [Source:MGI Symbol;Acc:MGI:1339986]	protein_coding	2.1659	2.01742	1.92119	2.0609
ENSMUSG00000006736	Tspan31	10	-	127067280	127070264	tetraspanin 31 [Source:MGI Symbol;Acc:MGI:1914375]	protein_coding	16.4562	14.0581	14.8343	15.9863
ENSMUSG00000006740	Kif5b	18	-	6201002	6242174	kinesin family member 5B [Source:MGI Symbol;Acc:MGI:1098268]	protein_coding	29.8965	30.3715	25.9473	25.4493
ENSMUSG00000006763	Saal1	7	-	46686108	46710680	serum amyloid A-like 1 [Source:MGI Symbol;Acc:MGI:1926185]	protein_coding	3.9607	3.3659	3.58733	3.21997
ENSMUSG00000006764	Tph2	10	-	115078641	115185022	tryptophan hydroxylase 2 [Source:MGI Symbol;Acc:MGI:2651811]	protein_coding	0	0	0	0
ENSMUSG00000006777	Krt23	11	-	99477974	99493137	keratin 23 [Source:MGI Symbol;Acc:MGI:2148866]	protein_coding	0	0	0	0
ENSMUSG00000006782	Cnp	11	+	100574904	100591729	2',3'-cyclic nucleotide 3' phosphodiesterase [Source:MGI Symbol;Acc:MGI:88437]	protein_coding	19.0165	19.0608	17.5602	17.4659
ENSMUSG00000006784	Ttc25	11	+	100545607	100572568	tetratricopeptide repeat domain 25 [Source:MGI Symbol;Acc:MGI:1921657]	protein_coding	0.065146	0.060587	0.060294	0.066994
ENSMUSG00000006800	Sulf2	2	-	166073089	166155663	sulfatase 2 [Source:MGI Symbol;Acc:MGI:1919293]	protein_coding	4.76913	3.92092	5.40336	5.07839
ENSMUSG00000006818	Sod2	17	+	13006846	13040063	superoxide dismutase 2, mitochondrial [Source:MGI Symbol;Acc:MGI:98352]	protein_coding	14.5155	14.5388	62.7358	61.1902
ENSMUSG00000006850	Tmco6	18	+	36735039	36742397	transmembrane and coiled-coil domains 6 [Source:MGI Symbol;Acc:MGI:1919233]	protein_coding	10.6256	9.49237	11.9596	11.3609
ENSMUSG00000006906	Stambp	6	-	83543211	83572729	STAM binding protein [Source:MGI Symbol;Acc:MGI:1917777]	protein_coding	9.15416	8.53476	7.87199	7.90805
ENSMUSG00000006920	Ezh1	11	-	101191115	101226463	enhancer of zeste 1 polycomb repressive complex 2 subunit [Source:MGI Symbol;Acc:MGI:1097695]	protein_coding	20.7013	20.9576	20.2985	20.7635
ENSMUSG00000006930	Hap1	11	-	100347327	100356128	huntingtin-associated protein 1 [Source:MGI Symbol;Acc:MGI:1261831]	protein_coding	0	0.049535	0.050094	0.050545
ENSMUSG00000006931	P3h4	11	-	100408456	100414836	prolyl 3-hydroxylase family member 4 (non-enzymatic) [Source:MGI Symbol;Acc:MGI:1913430]	protein_coding	0.03559	0	0	0
ENSMUSG00000006932	Ctnnb1	9	+	120929216	120960507	catenin (cadherin associated protein), beta 1 [Source:MGI Symbol;Acc:MGI:88276]	protein_coding	69.5147	72.6888	72.8125	70.0861
ENSMUSG00000006941	Eif1b	9	+	120492232	120495330	eukaryotic translation initiation factor 1B [Source:MGI Symbol;Acc:MGI:1916219]	protein_coding	22.3486	22.5319	23.1936	21.5802
ENSMUSG00000006948	Klk4	7	+	43881160	43885804	kallikrein related-peptidase 4 (prostase, enamel matrix, prostate) [Source:MGI Symbol;Acc:MGI:1861379]	protein_coding	0	0	0	0
ENSMUSG00000006958	Chrd	16	+	20733127	20742384	chordin [Source:MGI Symbol;Acc:MGI:1313268]	protein_coding	0	0	0	0
ENSMUSG00000006998	Psmd2	16	+	20651652	20663414	proteasome (prosome, macropain) 26S subunit, non-ATPase, 2 [Source:MGI Symbol;Acc:MGI:1096584]	protein_coding	47.8547	46.8792	47.6896	51.1027
ENSMUSG00000007021	Syngr3	17	-	24685092	24689955	synaptogyrin 3 [Source:MGI Symbol;Acc:MGI:1341881]	protein_coding	0	0	0	0
ENSMUSG00000007029	Vars	17	+	35000987	35016322	valyl-tRNA synthetase [Source:MGI Symbol;Acc:MGI:90675]	protein_coding	45.2636	45.1885	41.392	43.3818
ENSMUSG00000007030	Vwa7	17	+	35016579	35026741	von Willebrand factor A domain containing 7 [Source:MGI Symbol;Acc:MGI:1306798]	protein_coding	0.197856	0.252516	0.228461	0.179525
ENSMUSG00000007033	Hspa1l	17	+	34972703	34979285	heat shock protein 1-like [Source:MGI Symbol;Acc:MGI:96231]	protein_coding	0.390452	0.175693	0.273772	0.356852
ENSMUSG00000007034	Slc44a4	17	+	34914466	34930436	solute carrier family 44, member 4 [Source:MGI Symbol;Acc:MGI:1917379]	protein_coding	0.054448	0.117722	0.146559	0.234379
ENSMUSG00000007035	Msh5	17	-	35028605	35046745	mutS homolog 5 [Source:MGI Symbol;Acc:MGI:1329021]	protein_coding	3.44446	3.70351	3.08942	2.83509
ENSMUSG00000007036	Abhd16a	17	+	35089263	35102987	abhydrolase domain containing 16A [Source:MGI Symbol;Acc:MGI:99476]	protein_coding	26.0668	24.7766	25.8613	27.3971
ENSMUSG00000007038	Neu1	17	+	34931253	34935953	neuraminidase 1 [Source:MGI Symbol;Acc:MGI:97305]	protein_coding	43.1451	39.0167	34.2999	33.6328
ENSMUSG00000007039	Ddah2	17	+	35059035	35062095	dimethylarginine dimethylaminohydrolase 2 [Source:MGI Symbol;Acc:MGI:1859016]	protein_coding	2.99524	3.39164	3.14234	3.37972
ENSMUSG00000007041	Clic1	17	+	35049966	35058749	chloride intracellular channel 1 [Source:MGI Symbol;Acc:MGI:2148924]	protein_coding	188.374	184.413	196.189	191.672
ENSMUSG00000007050	Lsm2	17	+	34981862	34985891	LSM2 homolog, U6 small nuclear RNA and mRNA degradation associated [Source:MGI Symbol;Acc:MGI:90676]	protein_coding	23.3716	22.9445	23.5398	20.0842
ENSMUSG00000007080	Pole	5	+	110286306	110337474	polymerase (DNA directed), epsilon [Source:MGI Symbol;Acc:MGI:1196391]	protein_coding	8.70533	8.57884	6.98074	6.9875
ENSMUSG00000007097	Atp1a2	1	-	172271709	172298064	ATPase, Na+/K+ transporting, alpha 2 polypeptide [Source:MGI Symbol;Acc:MGI:88106]	protein_coding	0	0	0.025606	0
ENSMUSG00000007107	Atp1a4	1	-	172223513	172258414	ATPase, Na+/K+ transporting, alpha 4 polypeptide [Source:MGI Symbol;Acc:MGI:1351335]	protein_coding	0	0	0	0
ENSMUSG00000007122	Casq1	1	-	172209894	172219868	calsequestrin 1 [Source:MGI Symbol;Acc:MGI:1309468]	protein_coding	0	0	0	0
ENSMUSG00000007207	Stx1a	5	+	135023482	135051100	syntaxin 1A (brain) [Source:MGI Symbol;Acc:MGI:109355]	protein_coding	0.217671	0.475553	0.395008	0.416989
ENSMUSG00000007209	Ceacam9	7	+	16721929	16726132	carcinoembryonic antigen-related cell adhesion molecule 9 [Source:MGI Symbol;Acc:MGI:1347247]	protein_coding	0.05276	0	0	0
ENSMUSG00000007216	Zfp775	6	+	48602063	48623227	zinc finger protein 775 [Source:MGI Symbol;Acc:MGI:2683557]	protein_coding	1.07495	0.922915	0.614635	0.440346
ENSMUSG00000007279	Scube2	7	-	109798676	109865679	signal peptide, CUB domain, EGF-like 2 [Source:MGI Symbol;Acc:MGI:1928765]	protein_coding	0	0	0	0.018158
ENSMUSG00000007338	Mrpl49	19	-	6053622	6057785	mitochondrial ribosomal protein L49 [Source:MGI Symbol;Acc:MGI:108180]	protein_coding	10.0478	10.388	10.1617	8.74987
ENSMUSG00000007379	Dennd2c	3	+	103102604	103169769	DENN/MADD domain containing 2C [Source:MGI Symbol;Acc:MGI:3036254]	protein_coding	1.85604	2.29719	2.14052	1.80303
ENSMUSG00000007411	Mark3	12	+	111574523	111656221	MAP/microtubule affinity regulating kinase 3 [Source:MGI Symbol;Acc:MGI:1341865]	protein_coding	19.9333	18.7423	17.8506	18.9878
ENSMUSG00000007415	Gatad1	5	-	3632932	3657185	GATA zinc finger domain containing 1 [Source:MGI Symbol;Acc:MGI:1914460]	protein_coding	26.3307	26.3135	21.2199	21.2129
ENSMUSG00000007440	Pcdha11	18	+	37005203	37187657	protocadherin alpha 11 [Source:MGI Symbol;Acc:MGI:1298372]	protein_coding	0	0	0	0
ENSMUSG00000007457	2310003L06Rik	5	+	87969459	87972870	RIKEN cDNA 2310003L06 gene [Source:MGI Symbol;Acc:MGI:1921498]	protein_coding	0	0	0	0
ENSMUSG00000007458	M6pr	6	+	122308720	122317680	mannose-6-phosphate receptor, cation dependent [Source:MGI Symbol;Acc:MGI:96904]	protein_coding	83.2594	82.1865	98.336	96.0371
ENSMUSG00000007476	Lrrc8a	2	+	30237715	30263790	leucine rich repeat containing 8A VRAC subunit A [Source:MGI Symbol;Acc:MGI:2652847]	protein_coding	4.02099	3.28222	2.90612	2.79937
ENSMUSG00000007480	Mc5r	18	+	68337596	68342446	melanocortin 5 receptor [Source:MGI Symbol;Acc:MGI:99420]	protein_coding	0.252324	0.152157	0.153318	0.183412
ENSMUSG00000007564	Ppp2r1a	17	+	20945311	20965916	protein phosphatase 2, regulatory subunit A, alpha [Source:MGI Symbol;Acc:MGI:1926334]	protein_coding	56.8441	58.551	60.7037	62.2588
ENSMUSG00000007570	Fance	17	+	28313519	28326572	Fanconi anemia, complementation group E [Source:MGI Symbol;Acc:MGI:1920025]	protein_coding	4.28329	4.46801	4.76055	4.02827
ENSMUSG00000007589	Tinf2	14	-	55674689	55681820	Terf1 (TRF1)-interacting nuclear factor 2 [Source:MGI Symbol;Acc:MGI:107246]	protein_coding	21.9668	21.0168	20.6026	21.555
ENSMUSG00000007591	Tssk4	14	+	55650184	55652539	testis-specific serine kinase 4 [Source:MGI Symbol;Acc:MGI:1918349]	protein_coding	0.703446	0.540428	0.544172	0.692508
ENSMUSG00000007594	Hapln4	8	+	70083457	70090862	hyaluronan and proteoglycan link protein 4 [Source:MGI Symbol;Acc:MGI:2679531]	protein_coding	0	0	0	0
ENSMUSG00000007603	Dus3l	17	+	56764757	56770093	dihydrouridine synthase 3-like (S. cerevisiae) [Source:MGI Symbol;Acc:MGI:2147092]	protein_coding	10.0506	10.007	9.05419	10.9935
ENSMUSG00000007610	Gtpbp3	8	+	71488103	71499583	GTP binding protein 3 [Source:MGI Symbol;Acc:MGI:1917609]	protein_coding	3.89078	4.05714	3.82124	3.85993
ENSMUSG00000007613	Tgfbr1	4	+	47353222	47414931	transforming growth factor, beta receptor I [Source:MGI Symbol;Acc:MGI:98728]	protein_coding	19.5329	18.3418	14.2039	14.8981
ENSMUSG00000007617	Homer1	13	+	93299635	93405129	homer scaffolding protein 1 [Source:MGI Symbol;Acc:MGI:1347345]	protein_coding	2.81532	2.79874	2.88334	2.47806
ENSMUSG00000007646	Rad51c	11	-	87376645	87404954	RAD51 paralog C [Source:MGI Symbol;Acc:MGI:2150020]	protein_coding	1.67375	2.63779	1.70576	1.20691
ENSMUSG00000007653	Gabrb2	11	+	42419757	42629028	gamma-aminobutyric acid (GABA) A receptor, subunit beta 2 [Source:MGI Symbol;Acc:MGI:95620]	protein_coding	0	0	0	0
ENSMUSG00000007655	Cav1	6	+	17306335	17341452	caveolin 1, caveolae protein [Source:MGI Symbol;Acc:MGI:102709]	protein_coding	0.111306	0.728223	0.362325	0.346484
ENSMUSG00000007656	Arpp19	9	+	75037614	75060313	cAMP-regulated phosphoprotein 19 [Source:MGI Symbol;Acc:MGI:1891691]	protein_coding	15.3913	14.4995	15.254	12.8101
ENSMUSG00000007659	Bcl2l1	2	-	152780668	152831728	BCL2-like 1 [Source:MGI Symbol;Acc:MGI:88139]	protein_coding	29.2022	30.9406	29.784	26.8707
ENSMUSG00000007670	Khsrp	17	-	57021051	57031522	KH-type splicing regulatory protein [Source:MGI Symbol;Acc:MGI:1336214]	protein_coding	33.2042	34.0425	28.4793	27.378
ENSMUSG00000007682	Dio2	12	-	90724552	90738438	deiodinase, iodothyronine, type II [Source:MGI Symbol;Acc:MGI:1338833]	protein_coding	3.34723	3.37712	2.02331	1.9395
ENSMUSG00000007721	Ccdc124	8	-	70868227	70873935	coiled-coil domain containing 124 [Source:MGI Symbol;Acc:MGI:1916403]	protein_coding	17.8772	15.3233	19.7764	20.6029
ENSMUSG00000007739	Cct4	11	+	22990519	23003780	chaperonin containing Tcp1, subunit 4 (delta) [Source:MGI Symbol;Acc:MGI:104689]	protein_coding	58.0742	64.1373	58.4622	55.8182
ENSMUSG00000007777	0610009B22Rik	11	-	51685386	51688874	RIKEN cDNA 0610009B22 gene [Source:MGI Symbol;Acc:MGI:1913300]	protein_coding	12.7259	11.8695	12.9717	10.3441
ENSMUSG00000007783	Cpt1c	7	-	44959372	44974851	carnitine palmitoyltransferase 1c [Source:MGI Symbol;Acc:MGI:2446526]	protein_coding	0.319751	0.491105	0.50603	0.132075
ENSMUSG00000007805	Twist2	1	+	91801461	91848028	twist basic helix-loop-helix transcription factor 2 [Source:MGI Symbol;Acc:MGI:104685]	protein_coding	0	0	0	0
ENSMUSG00000007812	Zfp655	5	+	145231715	145247302	zinc finger protein 655 [Source:MGI Symbol;Acc:MGI:1919861]	protein_coding	12.175	11.0135	8.96556	10.6158
ENSMUSG00000007815	Rhoa	9	+	108306129	108337934	ras homolog family member A [Source:MGI Symbol;Acc:MGI:1096342]	protein_coding	228.682	227.279	230.421	221.423
ENSMUSG00000007817	Zmiz1	14	+	25459185	25666743	zinc finger, MIZ-type containing 1 [Source:MGI Symbol;Acc:MGI:3040693]	protein_coding	22.3949	21.2235	22.0157	21.362
ENSMUSG00000007827	Ankrd26	6	-	118501308	118562226	ankyrin repeat domain 26 [Source:MGI Symbol;Acc:MGI:1917887]	protein_coding	2.0816	1.98698	1.62806	1.42325
ENSMUSG00000007833	Aldh16a1	7	-	45140684	45154584	aldehyde dehydrogenase 16 family, member A1 [Source:MGI Symbol;Acc:MGI:1916998]	protein_coding	24.8559	24.4018	25.1728	25.5639
ENSMUSG00000007836	Hnrnpa0	13	-	58125879	58128556	heterogeneous nuclear ribonucleoprotein A0 [Source:MGI Symbol;Acc:MGI:1924384]	protein_coding	55.7188	64.9698	53.6088	51.6998
ENSMUSG00000007837	Prrg2	7	-	45053584	45062677	proline-rich Gla (G-carboxyglutamic acid) polypeptide 2 [Source:MGI Symbol;Acc:MGI:1929596]	protein_coding	7.76981	10.3303	8.67812	9.2853
ENSMUSG00000007850	Hnrnph1	11	+	50376990	50386528	heterogeneous nuclear ribonucleoprotein H1 [Source:MGI Symbol;Acc:MGI:1891925]	protein_coding	221.696	217.866	160.091	151.971
ENSMUSG00000007867	Ift43	12	+	86082541	86162459	intraflagellar transport 43 [Source:MGI Symbol;Acc:MGI:1923661]	protein_coding	0	0	0	0.163537
ENSMUSG00000007872	Id3	4	+	136143497	136145755	inhibitor of DNA binding 3 [Source:MGI Symbol;Acc:MGI:96398]	protein_coding	4.48781	4.83511	5.11718	5.94746
ENSMUSG00000007877	Tcap	11	+	98383811	98384953	titin-cap [Source:MGI Symbol;Acc:MGI:1330233]	protein_coding	0.223767	0	0.142678	0.159509
ENSMUSG00000007880	Arid1a	4	-	133679008	133756769	AT rich interactive domain 1A (SWI-like) [Source:MGI Symbol;Acc:MGI:1935147]	protein_coding	33.3486	32.8824	29.8246	29.5778
ENSMUSG00000007888	Crlf1	8	+	70493158	70504081	cytokine receptor-like factor 1 [Source:MGI Symbol;Acc:MGI:1340030]	protein_coding	0	0	0.336332	0.036464
ENSMUSG00000007891	Ctsd	7	-	142375911	142388038	cathepsin D [Source:MGI Symbol;Acc:MGI:88562]	protein_coding	763.44	723.053	693.549	684.601
ENSMUSG00000007892	Rplp1	9	-	61913284	61914542	ribosomal protein, large, P1 [Source:MGI Symbol;Acc:MGI:1927099]	protein_coding	634.525	699.581	695.489	699.963
ENSMUSG00000007907	Cabs1	5	+	87979439	87981544	calcium binding protein, spermatid specific 1 [Source:MGI Symbol;Acc:MGI:1918227]	protein_coding	0	0	0	0
ENSMUSG00000007908	Hmgcll1	9	+	76014855	76136350	3-hydroxymethyl-3-methylglutaryl-Coenzyme A lyase-like 1 [Source:MGI Symbol;Acc:MGI:2446108]	protein_coding	0.438168	0.282851	0.19339	0.372231
ENSMUSG00000007944	Ttc9b	7	+	27653915	27657346	tetratricopeptide repeat domain 9B [Source:MGI Symbol;Acc:MGI:1920282]	protein_coding	0.010592	0.024897	0.012634	0.003566
ENSMUSG00000007946	Phox2a	7	+	101818313	101822726	paired-like homeobox 2a [Source:MGI Symbol;Acc:MGI:106633]	protein_coding	0	0	0	0
ENSMUSG00000007950	Abhd8	8	-	71456705	71463655	abhydrolase domain containing 8 [Source:MGI Symbol;Acc:MGI:1918946]	protein_coding	3.45273	2.55363	3.16313	3.08211
ENSMUSG00000007987	Ift22	5	+	136908150	136915404	intraflagellar transport 22 [Source:MGI Symbol;Acc:MGI:1914536]	protein_coding	2.19573	2.76342	1.61204	2.35993
ENSMUSG00000007989	Fzd3	14	-	65192449	65262463	frizzled class receptor 3 [Source:MGI Symbol;Acc:MGI:108476]	protein_coding	0.018933	0.058196	0.013549	0
ENSMUSG00000008028	1700008O03Rik	7	-	44360043	44385820	RIKEN cDNA 1700008O03 gene [Source:MGI Symbol;Acc:MGI:1916599]	protein_coding	0.182931	0.446752	0.042714	0
ENSMUSG00000008035	Mid1ip1	X	+	10715013	10719690	Mid1 interacting protein 1 (gastrulation specific G12-like (zebrafish)) [Source:MGI Symbol;Acc:MGI:1915291]	protein_coding	39.8741	43.5467	40.8272	39.6069
ENSMUSG00000008036	Ap2s1	7	+	16738410	16749294	adaptor-related protein complex 2, sigma 1 subunit [Source:MGI Symbol;Acc:MGI:2141861]	protein_coding	68.9193	74.0236	77.989	77.2115
ENSMUSG00000008090	Fgfrl1	5	+	108692382	108706924	fibroblast growth factor receptor-like 1 [Source:MGI Symbol;Acc:MGI:2150920]	protein_coding	3.04547	3.11469	2.72299	2.39054
ENSMUSG00000008129	4930432K21Rik	8	+	84148025	84172590	RIKEN cDNA 4930432K21 gene [Source:MGI Symbol;Acc:MGI:1921916]	protein_coding	0.545933	1.04003	0.515658	0.648418
ENSMUSG00000008136	Fhl2	1	-	43123074	43196984	four and a half LIM domains 2 [Source:MGI Symbol;Acc:MGI:1338762]	protein_coding	0.077832	0.042801	0	0.288517
ENSMUSG00000008140	Emc10	7	-	44489937	44496529	ER membrane protein complex subunit 10 [Source:MGI Symbol;Acc:MGI:1916933]	protein_coding	18.6797	19.8584	17.0995	19.7043
ENSMUSG00000008153	Clstn3	6	-	124430581	124464794	calsyntenin 3 [Source:MGI Symbol;Acc:MGI:2178323]	protein_coding	0.373577	1.33296	0.657574	0.626887
ENSMUSG00000008167	Fbxw9	8	+	85060055	85067124	F-box and WD-40 domain protein 9 [Source:MGI Symbol;Acc:MGI:1915878]	protein_coding	2.96577	3.38463	2.86151	2.85546
ENSMUSG00000008193	Spib	7	-	44525993	44532071	Spi-B transcription factor (Spi-1/PU.1 related) [Source:MGI Symbol;Acc:MGI:892986]	protein_coding	23.3569	21.7972	22.4983	23.3853
ENSMUSG00000008200	Fnbp4	2	+	90745370	90781021	formin binding protein 4 [Source:MGI Symbol;Acc:MGI:1860513]	protein_coding	55.6257	52.0142	52.7734	48.4234
ENSMUSG00000008206	Cers4	8	+	4493026	4531680	ceramide synthase 4 [Source:MGI Symbol;Acc:MGI:1914510]	protein_coding	1.05454	0.713186	0.575596	0.738848
ENSMUSG00000008226	Scrn3	2	+	73312601	73337818	secernin 3 [Source:MGI Symbol;Acc:MGI:1921866]	protein_coding	6.5032	7.67505	5.4104	5.86207
ENSMUSG00000008301	Phax	18	+	56562443	56587712	phosphorylated adaptor for RNA export [Source:MGI Symbol;Acc:MGI:1891839]	protein_coding	9.35031	7.83054	8.28555	7.69104
ENSMUSG00000008305	Tle1	4	-	72117142	72200919	transducin-like enhancer of split 1 [Source:MGI Symbol;Acc:MGI:104636]	protein_coding	3.56472	3.4245	2.84846	3.76548
ENSMUSG00000008307	1700109H08Rik	5	+	3571566	3584356	RIKEN cDNA 1700109H08 gene [Source:MGI Symbol;Acc:MGI:1924286]	protein_coding	5.78737	4.10036	3.82746	4.0978
ENSMUSG00000008318	Relt	7	-	100845847	100863446	RELT tumor necrosis factor receptor [Source:MGI Symbol;Acc:MGI:2443373]	protein_coding	13.7346	14.1693	11.0188	11.3638
ENSMUSG00000008333	Snrpb2	2	+	143063039	143072853	U2 small nuclear ribonucleoprotein B [Source:MGI Symbol;Acc:MGI:104805]	protein_coding	19.5074	18.0632	17.891	17.6208
ENSMUSG00000008348	Ubc	5	-	125385965	125390202	ubiquitin C [Source:MGI Symbol;Acc:MGI:98889]	protein_coding	41.5957	40.7762	55.8785	58.084
ENSMUSG00000008373	Prpf31	7	+	3629985	3642486	pre-mRNA processing factor 31 [Source:MGI Symbol;Acc:MGI:1916238]	protein_coding	9.57805	9.47608	10.0078	9.61605
ENSMUSG00000008384	Sertad1	7	+	27486910	27490316	SERTA domain containing 1 [Source:MGI Symbol;Acc:MGI:1913438]	protein_coding	15.2692	17.0129	16.3161	16.6663
ENSMUSG00000008393	Carhsp1	16	-	8658580	8672155	calcium regulated heat stable protein 1 [Source:MGI Symbol;Acc:MGI:1196368]	protein_coding	52.7955	54.7312	48.5812	48.0074
ENSMUSG00000008398	Elk3	10	-	93247414	93311135	ELK3, member of ETS oncogene family [Source:MGI Symbol;Acc:MGI:101762]	protein_coding	5.16605	4.80613	4.94714	4.52456
ENSMUSG00000008429	Herpud2	9	-	25108132	25151820	HERPUD family member 2 [Source:MGI Symbol;Acc:MGI:1915393]	protein_coding	20.0871	19.8311	17.4807	17.5748
ENSMUSG00000008435	Rdh13	7	-	4424770	4445649	retinol dehydrogenase 13 (all-trans and 9-cis) [Source:MGI Symbol;Acc:MGI:1918732]	protein_coding	6.4194	6.76276	5.81942	6.95793
ENSMUSG00000008438	Adam21	12	-	81558584	81568474	a disintegrin and metallopeptidase domain 21 [Source:MGI Symbol;Acc:MGI:1861229]	protein_coding	0	0.044448	0	0
ENSMUSG00000008450	Nutf2	8	+	105860580	105879330	nuclear transport factor 2 [Source:MGI Symbol;Acc:MGI:1915301]	protein_coding	15.3982	19	16.5579	18.6032
ENSMUSG00000008461	Fut1	7	+	45617289	45621059	fucosyltransferase 1 [Source:MGI Symbol;Acc:MGI:109375]	protein_coding	0.262488	0.303314	0.042955	0.201342
ENSMUSG00000008475	Arpc5	1	+	152766542	152775597	actin related protein 2/3 complex, subunit 5 [Source:MGI Symbol;Acc:MGI:1915021]	protein_coding	245.019	240.148	243.168	243.697
ENSMUSG00000008482	Rnf151	17	-	24715839	24718063	ring finger protein 151 [Source:MGI Symbol;Acc:MGI:1914754]	protein_coding	0	0	0	0
ENSMUSG00000008489	Elavl2	4	-	91250763	91400785	ELAV like RNA binding protein 1 [Source:MGI Symbol;Acc:MGI:1100887]	protein_coding	0	0	0	0
ENSMUSG00000008496	Pou2f2	7	-	25087344	25179726	POU domain, class 2, transcription factor 2 [Source:MGI Symbol;Acc:MGI:101897]	protein_coding	6.23837	5.93029	11.7801	11.7584
ENSMUSG00000008540	Mgst1	6	+	138140316	138156755	microsomal glutathione S-transferase 1 [Source:MGI Symbol;Acc:MGI:1913850]	protein_coding	67.3024	68.3436	57.2552	57.9711
ENSMUSG00000008575	Nfib	4	-	82290173	82705750	nuclear factor I/B [Source:MGI Symbol;Acc:MGI:103188]	protein_coding	0	0	0	0
ENSMUSG00000008590	Htr3b	9	-	48935008	48964990	5-hydroxytryptamine (serotonin) receptor 3B [Source:MGI Symbol;Acc:MGI:1861899]	protein_coding	0	0.039577	0	0
ENSMUSG00000008601	Rab25	3	-	88542029	88548300	RAB25, member RAS oncogene family [Source:MGI Symbol;Acc:MGI:1858203]	protein_coding	0	0.068646	0.894926	0.145962
ENSMUSG00000008604	Ubqln4	3	+	88553758	88569725	ubiquilin 4 [Source:MGI Symbol;Acc:MGI:2150152]	protein_coding	11.6707	11.0256	10.3397	11.4035
ENSMUSG00000008658	Rbfox1	16	+	5885355	7411526	RNA binding protein, fox-1 homolog (C. elegans) 1 [Source:MGI Symbol;Acc:MGI:1926224]	protein_coding	0	0	0	0
ENSMUSG00000008668	Rps18	17	-	33951999	33956001	ribosomal protein S18 [Source:MGI Symbol;Acc:MGI:98146]	protein_coding	549.385	537.015	549.863	602.714
ENSMUSG00000008682	Rpl10	X	+	74270812	74273135	ribosomal protein L10 [Source:MGI Symbol;Acc:MGI:105943]	protein_coding	684.325	713.105	681.535	696.87
ENSMUSG00000008683	Rps15a	7	-	118104372	118116188	ribosomal protein S15A [Source:MGI Symbol;Acc:MGI:2389091]	protein_coding	56.0391	59.9133	54.3769	59.1469
ENSMUSG00000008690	Ncaph2	15	+	89355719	89372826	non-SMC condensin II complex, subunit H2 [Source:MGI Symbol;Acc:MGI:1289164]	protein_coding	40.5108	40.5262	37.7543	38.5131
ENSMUSG00000008730	Hipk1	3	-	103739815	103791563	homeodomain interacting protein kinase 1 [Source:MGI Symbol;Acc:MGI:1314873]	protein_coding	111.825	116.487	87.4497	78.3308
ENSMUSG00000008734	Gprc5b	7	-	118972047	118995211	G protein-coupled receptor, family C, group 5, member B [Source:MGI Symbol;Acc:MGI:1927596]	protein_coding	0.160379	0.203682	0.260103	0.149569
ENSMUSG00000008763	Man1a2	3	-	100562208	100685503	mannosidase, alpha, class 1A, member 2 [Source:MGI Symbol;Acc:MGI:104676]	protein_coding	6.73589	6.71258	5.88858	6.0974
ENSMUSG00000008789	Ceacam5	7	+	17713238	17761132	carcinoembryonic antigen-related cell adhesion molecule 5 [Source:MGI Symbol;Acc:MGI:1920500]	protein_coding	0	0	0	0
ENSMUSG00000008813	Tppp2	14	+	51918425	51920700	tubulin polymerization-promoting protein family member 2 [Source:MGI Symbol;Acc:MGI:2684923]	protein_coding	0	0	0	0
ENSMUSG00000008822	Acyp1	12	-	85272398	85288438	acylphosphatase 1, erythrocyte (common) type [Source:MGI Symbol;Acc:MGI:1913454]	protein_coding	12.8319	13.7209	12.3523	11.7534
ENSMUSG00000008843	Cldn13	5	-	134914249	134915526	claudin 13 [Source:MGI Symbol;Acc:MGI:1913102]	protein_coding	42.9516	46.0174	42.1247	43.6419
ENSMUSG00000008845	Cd163	6	+	124304656	124330527	CD163 antigen [Source:MGI Symbol;Acc:MGI:2135946]	protein_coding	0.674376	0.510312	0.264934	0.289897
ENSMUSG00000008855	Hdac5	11	-	102194432	102230166	histone deacetylase 5 [Source:MGI Symbol;Acc:MGI:1333784]	protein_coding	26.5144	25.7007	24.0172	22.3689
ENSMUSG00000008859	Rala	13	-	17880571	17944239	v-ral simian leukemia viral oncogene A (ras related) [Source:MGI Symbol;Acc:MGI:1927243]	protein_coding	13.7767	13.8702	11.946	13.7676
ENSMUSG00000008874	Clec3a	8	+	114418086	114425846	C-type lectin domain family 3, member a [Source:MGI Symbol;Acc:MGI:2685642]	protein_coding	0	0	0	0
ENSMUSG00000008892	Vdac3	8	-	22577075	22593813	voltage-dependent anion channel 3 [Source:MGI Symbol;Acc:MGI:106922]	protein_coding	54.3783	53.0525	52.6302	56.7375
ENSMUSG00000008932	Slc1a7	4	+	107968332	108013532	solute carrier family 1 (glutamate transporter), member 7 [Source:MGI Symbol;Acc:MGI:2444087]	protein_coding	0	0	0	0
ENSMUSG00000008958	Vps72	3	+	95111022	95123051	vacuolar protein sorting 72 [Source:MGI Symbol;Acc:MGI:1202305]	protein_coding	20.3852	18.8613	21.5727	20.4189
ENSMUSG00000008976	Gabpa	16	+	84834925	84863779	GA repeat binding protein, alpha [Source:MGI Symbol;Acc:MGI:95610]	protein_coding	18.4377	17.6214	16.6538	15.2021
ENSMUSG00000008999	Bmp7	2	-	172868012	172940321	bone morphogenetic protein 7 [Source:MGI Symbol;Acc:MGI:103302]	protein_coding	0.048857	0.036881	0.163966	0.04907
ENSMUSG00000009013	Dynll1	5	-	115297110	115300999	dynein light chain LC8-type 1 [Source:MGI Symbol;Acc:MGI:1861457]	protein_coding	19.942	21.4329	26.1435	25.137
ENSMUSG00000009030	Pdcl	2	-	37350074	37359332	phosducin-like [Source:MGI Symbol;Acc:MGI:1914716]	protein_coding	10.2159	10.5501	11.6418	9.88577
ENSMUSG00000009035	Tmem184b	15	-	79360684	79403569	transmembrane protein 184b [Source:MGI Symbol;Acc:MGI:2445179]	protein_coding	15.6578	15.3439	15.5081	15.152
ENSMUSG00000009047	Gm5965	16	+	88777896	88778728	predicted gene 5965 [Source:MGI Symbol;Acc:MGI:3645197]	protein_coding	0	0	0	0
ENSMUSG00000009070	Rsph14	10	-	74957477	75032586	radial spoke head homolog 14 (Chlamydomonas) [Source:MGI Symbol;Acc:MGI:1918486]	protein_coding	0	0	0	0
ENSMUSG00000009073	Nf2	11	-	4765845	4849536	neurofibromin 2 [Source:MGI Symbol;Acc:MGI:97307]	protein_coding	10.1127	9.46285	8.71402	9.02423
ENSMUSG00000009075	Cabp7	11	-	4736892	4746778	calcium binding protein 7 [Source:MGI Symbol;Acc:MGI:2183437]	protein_coding	0.031732	0.089509	0.093858	0.086142
ENSMUSG00000009076	Zmat5	11	+	4704678	4737669	zinc finger, matrin type 5 [Source:MGI Symbol;Acc:MGI:1914428]	protein_coding	13.9902	13.1193	14.7666	12.2642
ENSMUSG00000009079	Ewsr1	11	-	5069689	5099266	Ewing sarcoma breakpoint region 1 [Source:MGI Symbol;Acc:MGI:99960]	protein_coding	197.234	186.111	188.998	192.101
ENSMUSG00000009090	Ap1b1	11	+	4986824	5042791	adaptor protein complex AP-1, beta 1 subunit [Source:MGI Symbol;Acc:MGI:1096368]	protein_coding	18.2602	18.1234	15.9606	15.3716
ENSMUSG00000009092	Derl3	10	+	75893413	75895941	Der1-like domain family, member 3 [Source:MGI Symbol;Acc:MGI:1917627]	protein_coding	0.568689	1.09992	0.998794	0.687576
ENSMUSG00000009093	Gstt4	10	-	75814943	75822543	glutathione S-transferase, theta 4 [Source:MGI Symbol;Acc:MGI:1923136]	protein_coding	0	0	0	0.065994
ENSMUSG00000009097	Tbx1	16	-	18580979	18590671	T-box 1 [Source:MGI Symbol;Acc:MGI:98493]	protein_coding	0	0	0	0
ENSMUSG00000009108	Gnat2	3	+	108092789	108101432	guanine nucleotide binding protein, alpha transducing 2 [Source:MGI Symbol;Acc:MGI:95779]	protein_coding	0.099474	0.084647	0.055517	0
ENSMUSG00000009112	Bcl2l13	6	+	120836212	120892842	BCL2-like 13 (apoptosis facilitator) [Source:MGI Symbol;Acc:MGI:2136959]	protein_coding	12.0107	12.1823	11.0935	11.3781
ENSMUSG00000009114	2610028H24Rik	10	+	76449081	76461110	RIKEN cDNA 2610028H24 gene [Source:MGI Symbol;Acc:MGI:1924214]	protein_coding	0	0	0	0.004406
ENSMUSG00000009115	Spatc1l	10	+	76562272	76570201	spermatogenesis and centriole associated 1 like [Source:MGI Symbol;Acc:MGI:1923823]	protein_coding	0	0	0.095987	0.099196
ENSMUSG00000009145	Dqx1	6	+	83057844	83067318	DEAQ RNA-dependent ATPase [Source:MGI Symbol;Acc:MGI:2136388]	protein_coding	2.76819	2.05352	1.91846	2.32303
ENSMUSG00000009185	Ccl8	11	+	82115185	82116799	chemokine (C-C motif) ligand 8 [Source:MGI Symbol;Acc:MGI:101878]	protein_coding	0	0	0	0
ENSMUSG00000009207	Lnpk	2	-	74520291	74579435	lunapark, ER junction formation factor [Source:MGI Symbol;Acc:MGI:1918115]	protein_coding	17.0264	18.0115	13.2729	13.1758
ENSMUSG00000009210	Prr29	11	+	106365472	106377558	proline rich 29 [Source:MGI Symbol;Acc:MGI:1922823]	protein_coding	0	0	0	0
ENSMUSG00000009214	Mymk	2	-	27061636	27072179	myomaker, myoblast fusion factor [Source:MGI Symbol;Acc:MGI:1913389]	protein_coding	0	0	0	0
ENSMUSG00000009216	Fam163b	2	-	27110380	27142491	family with sequence similarity 163, member B [Source:MGI Symbol;Acc:MGI:1926106]	protein_coding	0	0	0	0
ENSMUSG00000009246	Trpm5	7	-	143069153	143094642	transient receptor potential cation channel, subfamily M, member 5 [Source:MGI Symbol;Acc:MGI:1861718]	protein_coding	0	0	0.238524	0.096011
ENSMUSG00000009248	Ascl2	7	-	142966829	142969264	achaete-scute family bHLH transcription factor 2 [Source:MGI Symbol;Acc:MGI:96920]	protein_coding	0.213159	0.34826	0.347865	0.143882
ENSMUSG00000009281	Rarres2	6	-	48569696	48572789	retinoic acid receptor responder (tazarotene induced) 2 [Source:MGI Symbol;Acc:MGI:1918910]	protein_coding	0.26107	0.267604	0.253513	0.392127
ENSMUSG00000009291	Pttg1ip	10	+	77581720	77598732	pituitary tumor-transforming 1 interacting protein [Source:MGI Symbol;Acc:MGI:2652132]	protein_coding	37.3449	36.921	35.8476	35.5797
ENSMUSG00000009292	Trpm2	10	-	77907722	77970563	transient receptor potential cation channel, subfamily M, member 2 [Source:MGI Symbol;Acc:MGI:1351901]	protein_coding	137.653	142.765	129.233	128.541
ENSMUSG00000009293	Ube2g2	10	+	77622275	77645993	ubiquitin-conjugating enzyme E2G 2 [Source:MGI Symbol;Acc:MGI:1343188]	protein_coding	18.7333	19.4314	18.3455	17.1353
ENSMUSG00000009350	Mpo	11	+	87793581	87804413	myeloperoxidase [Source:MGI Symbol;Acc:MGI:97137]	protein_coding	749.824	698.587	514.575	479.006
ENSMUSG00000009356	Lpo	11	-	87806428	87828289	lactoperoxidase [Source:MGI Symbol;Acc:MGI:1923363]	protein_coding	0.035542	0.036776	0	0
ENSMUSG00000009376	Met	6	+	17463800	17573980	met proto-oncogene [Source:MGI Symbol;Acc:MGI:96969]	protein_coding	1.76421	2.00578	2.87638	3.0278
ENSMUSG00000009378	Slc16a12	19	-	34668403	34747289	solute carrier family 16 (monocarboxylic acid transporters), member 12 [Source:MGI Symbol;Acc:MGI:2147716]	protein_coding	0.074836	0.027907	0	0.059253
ENSMUSG00000009394	Syn2	6	+	115134902	115282006	synapsin II [Source:MGI Symbol;Acc:MGI:103020]	protein_coding	0	0	0	0
ENSMUSG00000009406	Elk1	X	-	20933395	20950608	ELK1, member of ETS oncogene family [Source:MGI Symbol;Acc:MGI:101833]	protein_coding	4.23446	4.2107	3.94077	4.27108
ENSMUSG00000009418	Nav1	1	-	135434580	135688105	neuron navigator 1 [Source:MGI Symbol;Acc:MGI:2183683]	protein_coding	2.61659	2.41215	2.39121	2.54502
ENSMUSG00000009470	Tnpo1	13	-	98839019	98926384	transportin 1 [Source:MGI Symbol;Acc:MGI:2681523]	protein_coding	25.8919	26.9001	19.5086	20.4979
ENSMUSG00000009471	Myod1	7	+	46376474	46379099	myogenic differentiation 1 [Source:MGI Symbol;Acc:MGI:97275]	protein_coding	0	0	0	0
ENSMUSG00000009487	Otog	7	+	46240987	46311434	otogelin [Source:MGI Symbol;Acc:MGI:1202064]	protein_coding	0	0	0	0
ENSMUSG00000009535	Rnmt	18	+	68300355	68324852	RNA (guanine-7-) methyltransferase [Source:MGI Symbol;Acc:MGI:1915147]	protein_coding	8.47775	8.50099	9.20856	9.30956
ENSMUSG00000009545	Kcnq1	7	+	143106362	143427042	potassium voltage-gated channel, subfamily Q, member 1 [Source:MGI Symbol;Acc:MGI:108083]	protein_coding	0	0	0.020046	0
ENSMUSG00000009549	Srp14	2	-	118475850	118479711	signal recognition particle 14 [Source:MGI Symbol;Acc:MGI:107169]	protein_coding	51.1024	48.2215	46.6997	49.254
ENSMUSG00000009551	6330409D20Rik	2	-	32732620	32741016	RIKEN cDNA 6330409D20 gene [Source:MGI Symbol;Acc:MGI:1917980]	protein_coding	1.93277	1.62501	1.92321	2.48681
ENSMUSG00000009555	Cdk9	2	-	32705784	32713076	cyclin-dependent kinase 9 (CDC2-related kinase) [Source:MGI Symbol;Acc:MGI:1328368]	protein_coding	53.9301	53.2335	49.0497	44.7232
ENSMUSG00000009563	Tor2a	2	+	32757234	32762244	torsin family 2, member A [Source:MGI Symbol;Acc:MGI:1353596]	protein_coding	12.5547	15.3552	12.6997	12.2532
ENSMUSG00000009566	Fpgs	2	-	32682609	32704145	folylpolyglutamyl synthetase [Source:MGI Symbol;Acc:MGI:95576]	protein_coding	2.24373	1.85308	2.20698	1.91614
ENSMUSG00000009569	Mrtfb	16	+	13256481	13417529	myocardin related transcription factor B [Source:MGI Symbol;Acc:MGI:3050795]	protein_coding	2.32465	1.92248	1.4744	1.76215
ENSMUSG00000009575	Cbx5	15	-	103191544	103239816	chromobox 5 [Source:MGI Symbol;Acc:MGI:109372]	protein_coding	24.6626	23.4273	19.7729	19.8038
ENSMUSG00000009580	Odam	5	+	87885029	87894174	odontogenic, ameloblast asssociated [Source:MGI Symbol;Acc:MGI:1916842]	protein_coding	0	0	0	0
ENSMUSG00000009585	Apobec3	15	+	79891659	79915906	apolipoprotein B mRNA editing enzyme, catalytic polypeptide 3 [Source:MGI Symbol;Acc:MGI:1933111]	protein_coding	92.7119	100.434	123.367	117.772
ENSMUSG00000009588	St6galnac1	11	-	116765025	116775507	ST6 (alpha-N-acetyl-neuraminyl-2,3-beta-galactosyl-1,3)-N-acetylgalactosaminide alpha-2,6-sialyltransferase 1 [Source:MGI Symbol;Acc:MGI:1341826]	protein_coding	0	0	0	0
ENSMUSG00000009596	Taf7l	X	-	134460118	134476490	TATA-box binding protein associated factor 7 like [Source:MGI Symbol;Acc:MGI:1921719]	protein_coding	0	0	0	0
ENSMUSG00000009614	Sardh	2	-	27188393	27248337	sarcosine dehydrogenase [Source:MGI Symbol;Acc:MGI:2183102]	protein_coding	0.113546	0.062958	0	0
ENSMUSG00000009621	Vav2	2	-	27262104	27427033	vav 2 oncogene [Source:MGI Symbol;Acc:MGI:102718]	protein_coding	4.1494	4.95237	3.93782	3.98728
ENSMUSG00000009628	Tex15	8	+	33516738	33585582	testis expressed gene 15 [Source:MGI Symbol;Acc:MGI:1934816]	protein_coding	1.55913	1.34371	1.37404	1.09086
ENSMUSG00000009630	Ppp2cb	8	+	33599625	33619441	protein phosphatase 2 (formerly 2A), catalytic subunit, beta isoform [Source:MGI Symbol;Acc:MGI:1321161]	protein_coding	54.0041	51.4666	46.9139	46.6789
ENSMUSG00000009633	G0s2	1	-	193272161	193273217	G0/G1 switch gene 2 [Source:MGI Symbol;Acc:MGI:1316737]	protein_coding	47.3603	49.7468	65.3453	66.1758
ENSMUSG00000009640	Dmap1	4	-	117674681	117682273	DNA methyltransferase 1-associated protein 1 [Source:MGI Symbol;Acc:MGI:1913483]	protein_coding	8.23975	9.18223	10.7352	8.48234
ENSMUSG00000009646	Pla2g12b	10	+	59403660	59421976	phospholipase A2, group XIIB [Source:MGI Symbol;Acc:MGI:1917086]	protein_coding	0	0	0	0
ENSMUSG00000009647	Mcu	10	-	59446984	59616692	mitochondrial calcium uniporter [Source:MGI Symbol;Acc:MGI:3026965]	protein_coding	24.2605	23.8122	20.4791	18.5723
ENSMUSG00000009654	Oit3	10	-	59422958	59441778	oncoprotein induced transcript 3 [Source:MGI Symbol;Acc:MGI:1201782]	protein_coding	1.43038	2.00426	1.64594	1.58316
ENSMUSG00000009670	Tex11	X	-	100838648	101059667	testis expressed gene 11 [Source:MGI Symbol;Acc:MGI:1933237]	protein_coding	0	0	0	0
ENSMUSG00000009681	Bcr	10	+	75060592	75184921	BCR activator of RhoGEF and GTPase [Source:MGI Symbol;Acc:MGI:88141]	protein_coding	5.54398	5.28221	4.44894	4.86881
ENSMUSG00000009687	Fxyd5	7	-	31032722	31042481	FXYD domain-containing ion transport regulator 5 [Source:MGI Symbol;Acc:MGI:1201785]	protein_coding	292.18	280.813	240.627	229.507
ENSMUSG00000009731	Kcnd1	X	+	7822289	7838280	potassium voltage-gated channel, Shal-related family, member 1 [Source:MGI Symbol;Acc:MGI:96671]	protein_coding	0.851769	0.547771	0.658071	0.501029
ENSMUSG00000009733	Tfcp2	15	-	100498012	100552008	transcription factor CP2 [Source:MGI Symbol;Acc:MGI:98509]	protein_coding	2.04255	1.75148	1.76788	2.03247
ENSMUSG00000009734	Pou6f2	13	-	18121098	18397686	POU domain, class 6, transcription factor 2 [Source:MGI Symbol;Acc:MGI:2443631]	protein_coding	0	0	0	0
ENSMUSG00000009739	Pou6f1	15	-	100575318	100599984	POU domain, class 6, transcription factor 1 [Source:MGI Symbol;Acc:MGI:102935]	protein_coding	2.4414	2.12577	1.17738	2.52083
ENSMUSG00000009741	Ubp1	9	+	113930934	113977202	upstream binding protein 1 [Source:MGI Symbol;Acc:MGI:104889]	protein_coding	72.671	71.6003	57.3333	59.8102
ENSMUSG00000009772	Nuak2	1	+	132316126	132333488	NUAK family, SNF1-like kinase, 2 [Source:MGI Symbol;Acc:MGI:1921387]	protein_coding	8.37185	8.54961	6.42432	6.3752
ENSMUSG00000009828	Cilk1	9	+	78109192	78172107	ciliogenesis associated kinase 1 [Source:MGI Symbol;Acc:MGI:1934157]	protein_coding	1.83985	2.00605	1.78316	1.36968
ENSMUSG00000009863	Sdhb	4	+	140961203	140979193	succinate dehydrogenase complex, subunit B, iron sulfur (Ip) [Source:MGI Symbol;Acc:MGI:1914930]	protein_coding	37.1041	39.5165	39.8879	43.1819
ENSMUSG00000009876	Cox4i2	2	+	152754173	152765037	cytochrome c oxidase subunit 4I2 [Source:MGI Symbol;Acc:MGI:2135755]	protein_coding	0	0.106123	0	0
ENSMUSG00000009894	Snap47	11	-	59407134	59451186	synaptosomal-associated protein, 47 [Source:MGI Symbol;Acc:MGI:1915076]	protein_coding	2.42569	1.7791	1.25208	2.21558
ENSMUSG00000009900	Wnt3a	11	-	59248033	59290752	wingless-type MMTV integration site family, member 3A [Source:MGI Symbol;Acc:MGI:98956]	protein_coding	0	0	0	0.021181
ENSMUSG00000009905	Kdsr	1	-	106720459	106759727	3-ketodihydrosphingosine reductase [Source:MGI Symbol;Acc:MGI:1918000]	protein_coding	3.65365	3.61851	2.69456	2.57273
ENSMUSG00000009907	Vps4b	1	-	106764071	106796728	vacuolar protein sorting 4B [Source:MGI Symbol;Acc:MGI:1100499]	protein_coding	32.9074	33.7479	29.0356	31.859
ENSMUSG00000009927	Rps25	9	+	44407139	44410427	ribosomal protein S25 [Source:MGI Symbol;Acc:MGI:1922867]	protein_coding	317.767	332.25	456.321	332.179
ENSMUSG00000009941	Nxf2	X	-	134944526	134964754	nuclear RNA export factor 2 [Source:MGI Symbol;Acc:MGI:1933192]	protein_coding	0.240755	0.219445	0.126042	0.231624
ENSMUSG00000009995	Taz	X	+	74281912	74290151	tafazzin [Source:MGI Symbol;Acc:MGI:109626]	protein_coding	39.5359	41.188	28.4542	33.2852
ENSMUSG00000010021	Kif19a	11	+	114765388	114790739	kinesin family member 19A [Source:MGI Symbol;Acc:MGI:2447024]	protein_coding	0.303369	0.486289	0.503229	0.382624
ENSMUSG00000010025	Aldh3a2	11	-	61223417	61267464	aldehyde dehydrogenase family 3, subfamily A2 [Source:MGI Symbol;Acc:MGI:1353452]	protein_coding	31.9592	34.4522	28.7195	27.6407
ENSMUSG00000010044	Zmynd10	9	+	107547298	107551319	zinc finger, MYND domain containing 10 [Source:MGI Symbol;Acc:MGI:2387863]	protein_coding	0	0.02997	0	0.013725
ENSMUSG00000010045	Tmem115	9	+	107533945	107538673	transmembrane protein 115 [Source:MGI Symbol;Acc:MGI:1930765]	protein_coding	8.56704	7.98992	7.08599	7.22619
ENSMUSG00000010047	Hyal2	9	+	107567945	107572779	hyaluronoglucosaminidase 2 [Source:MGI Symbol;Acc:MGI:1196334]	protein_coding	2.41594	2.26329	2.15369	2.24379
ENSMUSG00000010048	Ifrd2	9	+	107587642	107593385	interferon-related developmental regulator 2 [Source:MGI Symbol;Acc:MGI:1316708]	protein_coding	21.7789	24.0137	19.008	20.512
ENSMUSG00000010051	Hyal1	9	+	107576927	107581710	hyaluronoglucosaminidase 1 [Source:MGI Symbol;Acc:MGI:96298]	protein_coding	1.05287	1.5783	0.841229	1.49519
ENSMUSG00000010054	Tusc2	9	+	107563255	107566112	tumor suppressor 2, mitochondrial calcium regulator [Source:MGI Symbol;Acc:MGI:1931086]	protein_coding	6.42055	7.72721	6.27886	6.47129
ENSMUSG00000010057	Nprl2	9	+	107542226	107545706	NPR2 like, GATOR1 complex subunit [Source:MGI Symbol;Acc:MGI:1914482]	protein_coding	7.66701	7.4004	7.68954	7.33742
ENSMUSG00000010064	Slc38a3	9	-	107650634	107669530	solute carrier family 38, member 3 [Source:MGI Symbol;Acc:MGI:1923507]	protein_coding	0	0	0	0
ENSMUSG00000010066	Cacna2d2	9	+	107399612	107529343	calcium channel, voltage-dependent, alpha 2/delta subunit 2 [Source:MGI Symbol;Acc:MGI:1929813]	protein_coding	0.142986	0.19228	0.097888	0.193573
ENSMUSG00000010067	Rassf1	9	+	107551555	107562267	Ras association (RalGDS/AF-6) domain family member 1 [Source:MGI Symbol;Acc:MGI:1928386]	protein_coding	15.899	16.6363	17.69	16.8276
ENSMUSG00000010080	Epn3	11	-	94489599	94499974	epsin 3 [Source:MGI Symbol;Acc:MGI:1919139]	protein_coding	0	0	0	0
ENSMUSG00000010086	Rnf112	11	-	61448442	61454131	ring finger protein 112 [Source:MGI Symbol;Acc:MGI:106611]	protein_coding	0.146188	0	0	0.038394
ENSMUSG00000010095	Slc3a2	19	-	8706882	8723369	solute carrier family 3 (activators of dibasic and neutral amino acid transport), member 2 [Source:MGI Symbol;Acc:MGI:96955]	protein_coding	112.41	114.625	142.994	146.632
ENSMUSG00000010097	Nxf1	19	+	8757073	8770922	nuclear RNA export factor 1 [Source:MGI Symbol;Acc:MGI:1858330]	protein_coding	41.8199	41.8979	41.2588	39.95
ENSMUSG00000010110	Stx5a	19	+	8741413	8756069	syntaxin 5A [Source:MGI Symbol;Acc:MGI:1928483]	protein_coding	46.3147	47.3374	40.991	38.7441
ENSMUSG00000010122	Slc47a1	11	-	61343401	61378345	solute carrier family 47, member 1 [Source:MGI Symbol;Acc:MGI:1914723]	protein_coding	0.040265	0	0	0
ENSMUSG00000010136	Pifo	3	-	105996957	106014646	primary cilia formation [Source:MGI Symbol;Acc:MGI:1923670]	protein_coding	0	0.146464	0	0
ENSMUSG00000010142	Tnfrsf13b	11	+	61126755	61149372	tumor necrosis factor receptor superfamily, member 13b [Source:MGI Symbol;Acc:MGI:1889411]	protein_coding	14.5456	14.4388	13.2568	13.3007
ENSMUSG00000010154	Spire2	8	+	123332713	123369515	spire type actin nucleation factor 2 [Source:MGI Symbol;Acc:MGI:2446256]	protein_coding	0.235126	0.205766	0.238349	0.263796
ENSMUSG00000010175	Prox1	1	-	190118035	190170714	prospero homeobox 1 [Source:MGI Symbol;Acc:MGI:97772]	protein_coding	0	0	0	0
ENSMUSG00000010205	Raver1	9	-	21074158	21092008	ribonucleoprotein, PTB-binding 1 [Source:MGI Symbol;Acc:MGI:1919016]	protein_coding	16.7433	24.6885	17.6337	16.9522
ENSMUSG00000010277	2610507B11Rik	11	+	78261752	78290623	RIKEN cDNA 2610507B11 gene [Source:MGI Symbol;Acc:MGI:1919753]	protein_coding	18.1913	18.3414	14.7601	14.5148
ENSMUSG00000010290	AI597479	1	+	43098710	43115947	expressed sequence AI597479 [Source:MGI Symbol;Acc:MGI:2138299]	protein_coding	5.85426	5.03113	5.09071	4.58162
ENSMUSG00000010307	Tmem86a	7	+	47050601	47054777	transmembrane protein 86A [Source:MGI Symbol;Acc:MGI:1915143]	protein_coding	8.12536	8.66449	4.50807	4.87657
ENSMUSG00000010311	Optc	1	-	133897199	133907999	opticin [Source:MGI Symbol;Acc:MGI:2151113]	protein_coding	0	0.025875	0	0
ENSMUSG00000010342	Tex14	11	+	87405065	87555823	testis expressed gene 14 [Source:MGI Symbol;Acc:MGI:1933227]	protein_coding	0.131237	0.096739	0.087577	0.022552
ENSMUSG00000010358	Ifi35	11	+	101448407	101458698	interferon-induced protein 35 [Source:MGI Symbol;Acc:MGI:1917360]	protein_coding	11.5879	12.074	29.5932	32.7597
ENSMUSG00000010362	Rdm1	11	+	101627195	101636100	RAD52 motif 1 [Source:MGI Symbol;Acc:MGI:1913849]	protein_coding	15.205	16.3229	11.7915	13.7656
ENSMUSG00000010376	Nedd8	14	-	55662263	55672124	neural precursor cell expressed, developmentally down-regulated gene 8 [Source:MGI Symbol;Acc:MGI:97301]	protein_coding	35.5378	36.7493	36.294	40.7581
ENSMUSG00000010392	Gosr1	11	-	76726602	76763579	golgi SNAP receptor complex member 1 [Source:MGI Symbol;Acc:MGI:1858260]	protein_coding	12.542	12.198	11.9576	11.3234
ENSMUSG00000010406	Mrpl52	14	+	54426909	54429756	mitochondrial ribosomal protein L52 [Source:MGI Symbol;Acc:MGI:1916086]	protein_coding	19.3027	24.7799	36.9707	33.4611
ENSMUSG00000010435	Spaca7	8	+	12573029	12600744	sperm acrosome associated 7 [Source:MGI Symbol;Acc:MGI:1925884]	protein_coding	0	0	0	0
ENSMUSG00000010453	Kansl3	1	-	36335730	36369181	KAT8 regulatory NSL complex subunit 3 [Source:MGI Symbol;Acc:MGI:1918055]	protein_coding	16.1937	16.2697	16.1161	14.1907
ENSMUSG00000010461	Eya4	10	-	23102963	23350786	EYA transcriptional coactivator and phosphatase 4 [Source:MGI Symbol;Acc:MGI:1337104]	protein_coding	0.030633	0.036323	0.066173	0.037967
ENSMUSG00000010476	Ebf3	7	-	137193673	137314445	early B cell factor 3 [Source:MGI Symbol;Acc:MGI:894289]	protein_coding	0	0.030978	0	0.014601
ENSMUSG00000010492	Uckl1os	2	+	181578480	181585170	uridine-cytidine kinase 1-like 1, opposite strand [Source:MGI Symbol;Acc:MGI:3801877]	antisense	0.288715	0.474462	0.269579	0.283275
ENSMUSG00000010505	Myt1	2	+	181763332	181827797	myelin transcription factor 1 [Source:MGI Symbol;Acc:MGI:1100535]	protein_coding	0	0.027958	0.031273	0
ENSMUSG00000010517	Faf1	4	+	109676588	109963960	Fas-associated factor 1 [Source:MGI Symbol;Acc:MGI:109419]	protein_coding	13.3975	13.5094	10.8793	10.9613
ENSMUSG00000010529	Gm266	12	-	111484609	111485823	predicted gene 266 [Source:MGI Symbol;Acc:MGI:2685112]	protein_coding	0	0	0	0
ENSMUSG00000010538	Tsacc	3	-	88282757	88296999	TSSK6 activating co-chaperone [Source:MGI Symbol;Acc:MGI:1924177]	protein_coding	1.22813	1.44175	1.56534	1.29667
ENSMUSG00000010554	Mettl16	11	+	74770830	74828525	methyltransferase like 16 [Source:MGI Symbol;Acc:MGI:1914743]	protein_coding	1.45535	0.988208	1.00273	1.1119
ENSMUSG00000010592	Dazl	17	-	50279395	50293636	deleted in azoospermia-like [Source:MGI Symbol;Acc:MGI:1342328]	protein_coding	0.020392	0	0	0
ENSMUSG00000010601	Apol7a	15	-	77388219	77399110	apolipoprotein L 7a [Source:MGI Symbol;Acc:MGI:1923011]	protein_coding	0	0	0	0
ENSMUSG00000010607	Pigyl	9	+	22156846	22158358	phosphatidylinositol glycan anchor biosynthesis, class Y-like [Source:MGI Symbol;Acc:MGI:1913518]	protein_coding	19.0517	18.9767	15.7808	18.3561
ENSMUSG00000010608	Rbm25	12	+	83631236	83683123	RNA binding motif protein 25 [Source:MGI Symbol;Acc:MGI:1914289]	protein_coding	68.4455	65.5642	60.0072	60.4392
ENSMUSG00000010609	Psen2	1	-	180227004	180263438	presenilin 2 [Source:MGI Symbol;Acc:MGI:109284]	protein_coding	18.0084	16.9347	13.5131	14.614
ENSMUSG00000010651	Acaa1b	9	-	119148023	119157093	acetyl-Coenzyme A acyltransferase 1B [Source:MGI Symbol;Acc:MGI:3605455]	protein_coding	0	0.107157	0.076429	0.069044
ENSMUSG00000010660	Plcd1	9	-	119071527	119093502	phospholipase C, delta 1 [Source:MGI Symbol;Acc:MGI:97614]	protein_coding	0.034444	0.077359	0.077183	0.048306
ENSMUSG00000010663	Fads1	19	+	10182888	10196877	fatty acid desaturase 1 [Source:MGI Symbol;Acc:MGI:1923517]	protein_coding	8.92353	9.9163	8.38989	9.06679
ENSMUSG00000010721	Lmbr1	5	-	29229802	29378390	limb region 1 [Source:MGI Symbol;Acc:MGI:1861746]	protein_coding	0.293602	0.339943	0.263493	0.26485
ENSMUSG00000010751	Tnfrsf22	7	-	143634806	143649661	tumor necrosis factor receptor superfamily, member 22 [Source:MGI Symbol;Acc:MGI:1930270]	protein_coding	1.04929	1.09337	0.791015	0.782335
ENSMUSG00000010755	Cars	7	-	143557230	143600090	cysteinyl-tRNA synthetase [Source:MGI Symbol;Acc:MGI:1351477]	protein_coding	34.5723	35.0252	32.2758	34.9475
ENSMUSG00000010760	Phlda2	7	-	143501545	143503150	pleckstrin homology like domain, family A, member 2 [Source:MGI Symbol;Acc:MGI:1202307]	protein_coding	0.086364	0	0.095208	0.091797
ENSMUSG00000010796	Asz1	6	-	18050964	18109061	ankyrin repeat, SAM and basic leucine zipper domain containing 1 [Source:MGI Symbol;Acc:MGI:1921318]	protein_coding	0	0	0	0
ENSMUSG00000010797	Wnt2	6	-	17988940	18030585	wingless-type MMTV integration site family, member 2 [Source:MGI Symbol;Acc:MGI:98954]	protein_coding	0	0	0	0
ENSMUSG00000010803	Gabra1	11	-	42130939	42182930	gamma-aminobutyric acid (GABA) A receptor, subunit alpha 1 [Source:MGI Symbol;Acc:MGI:95613]	protein_coding	0	0	0	0
ENSMUSG00000010825	Grid2ip	5	+	143357338	143392152	glutamate receptor, ionotropic, delta 2 (Grid2) interacting protein 1 [Source:MGI Symbol;Acc:MGI:2176213]	protein_coding	0	0	0	0
ENSMUSG00000010830	Kdelr3	15	+	79516411	79527739	KDEL (Lys-Asp-Glu-Leu) endoplasmic reticulum protein retention receptor 3 [Source:MGI Symbol;Acc:MGI:2145953]	protein_coding	0.187293	0	0	0
ENSMUSG00000010841	Cfap97d1	11	+	101984279	101992264	CFAP97 domain containing 1 [Source:MGI Symbol;Acc:MGI:1922687]	protein_coding	0	0	0	0
ENSMUSG00000010911	Apip	2	+	103073675	103092644	APAF1 interacting protein [Source:MGI Symbol;Acc:MGI:1926788]	protein_coding	12.8783	12.3791	14.0038	13.5965
ENSMUSG00000010914	Pdhx	2	-	103021075	103073513	pyruvate dehydrogenase complex, component X [Source:MGI Symbol;Acc:MGI:1351627]	protein_coding	4.52326	4.62478	4.23944	4.79242
ENSMUSG00000010936	Vac14	8	+	110618585	110720398	Vac14 homolog (S. cerevisiae) [Source:MGI Symbol;Acc:MGI:2157980]	protein_coding	10.7895	10.5102	12.0732	10.7624
ENSMUSG00000011008	Mcoln2	3	+	146149833	146195513	mucolipin 2 [Source:MGI Symbol;Acc:MGI:1915529]	protein_coding	3.4137	4.4535	5.19152	5.42182
ENSMUSG00000011034	Slc5a1	5	+	33104219	33162870	solute carrier family 5 (sodium/glucose cotransporter), member 1 [Source:MGI Symbol;Acc:MGI:107678]	protein_coding	0	0	0	0
ENSMUSG00000011096	Akt1s1	7	+	44848991	44855421	AKT1 substrate 1 (proline-rich) [Source:MGI Symbol;Acc:MGI:1914855]	protein_coding	17.3337	18.3005	15.544	16.8865
ENSMUSG00000011114	Tbrg1	9	-	37648763	37657312	transforming growth factor beta regulated gene 1 [Source:MGI Symbol;Acc:MGI:1100877]	protein_coding	15.557	16.2579	15.1443	16.8493
ENSMUSG00000011118	Panx3	9	-	37659902	37669235	pannexin 3 [Source:MGI Symbol;Acc:MGI:1918881]	protein_coding	0	0	0	0
ENSMUSG00000011148	Adssl1	12	+	112620045	112641360	adenylosuccinate synthetase like 1 [Source:MGI Symbol;Acc:MGI:87947]	protein_coding	76.1449	73.8226	58.4561	57.4437
ENSMUSG00000011154	Cfap161	7	-	83774101	83794880	cilia and flagella associated protein 161 [Source:MGI Symbol;Acc:MGI:1922806]	protein_coding	0	0	0	0
ENSMUSG00000011158	Brf1	12	-	112960085	113000704	BRF1, RNA polymerase III transcription initiation factor 90 kDa subunit [Source:MGI Symbol;Acc:MGI:1919558]	protein_coding	22.3157	22.99	20.5115	19.998
ENSMUSG00000011171	Vipr2	12	+	116077726	116146261	vasoactive intestinal peptide receptor 2 [Source:MGI Symbol;Acc:MGI:107166]	protein_coding	0.114157	0.085001	0.131912	0
ENSMUSG00000011179	Odc1	12	+	17544794	17551505	ornithine decarboxylase, structural 1 [Source:MGI Symbol;Acc:MGI:97402]	protein_coding	69.559	70.3658	67.9285	68.4654
ENSMUSG00000011254	Thg1l	11	-	45946843	45955494	tRNA-histidine guanylyltransferase 1-like (S. cerevisiae) [Source:MGI Symbol;Acc:MGI:1913878]	protein_coding	2.55137	2.34716	3.09187	2.89523
ENSMUSG00000011256	Adam19	11	+	46055992	46147343	a disintegrin and metallopeptidase domain 19 (meltrin beta) [Source:MGI Symbol;Acc:MGI:105377]	protein_coding	20.3258	20.4194	14.3875	14.6787
ENSMUSG00000011257	Pabpc4	4	+	123262351	123298925	poly(A) binding protein, cytoplasmic 4 [Source:MGI Symbol;Acc:MGI:2385206]	protein_coding	62.0407	65.3838	57.0496	53.748
ENSMUSG00000011263	Exoc3l2	7	+	19463331	19496762	exocyst complex component 3-like 2 [Source:MGI Symbol;Acc:MGI:1921713]	protein_coding	0.394203	0.231919	0.228017	0.28325
ENSMUSG00000011267	Zfp296	7	+	19577287	19580656	zinc finger protein 296 [Source:MGI Symbol;Acc:MGI:1926956]	protein_coding	1.95646	3.45734	2.98703	3.40974
ENSMUSG00000011305	Plin5	17	-	56111601	56117596	perilipin 5 [Source:MGI Symbol;Acc:MGI:1914218]	protein_coding	0.337246	0.191534	0.298897	0.398812
ENSMUSG00000011306	Sugp1	8	+	70042813	70072347	SURP and G patch domain containing 1 [Source:MGI Symbol;Acc:MGI:1917866]	protein_coding	15.0663	15.4017	14.2561	13.8858
ENSMUSG00000011349	Dmrtc2	7	+	24870057	24877651	doublesex and mab-3 related transcription factor like family C2 [Source:MGI Symbol;Acc:MGI:1918491]	protein_coding	0	0	0	0
ENSMUSG00000011350	Gm5893	7	+	24818795	24840275	predicted gene 5893 [Source:MGI Symbol;Acc:MGI:3645761]	processed_transcript	0	0	0	0
ENSMUSG00000011382	Dhdh	7	-	45470987	45488805	dihydrodiol dehydrogenase (dimeric) [Source:MGI Symbol;Acc:MGI:1919005]	protein_coding	3.02763	2.85079	2.43078	2.37797
ENSMUSG00000011427	Zfp790	7	+	29816114	29831005	zinc finger protein 790 [Source:MGI Symbol;Acc:MGI:1923431]	protein_coding	3.39043	3.35651	2.66007	2.78911
ENSMUSG00000011463	Cpb1	3	-	20248264	20275733	carboxypeptidase B1 (tissue) [Source:MGI Symbol;Acc:MGI:1923953]	protein_coding	0	0	0	0
ENSMUSG00000011486	Slc25a41	17	-	57032773	57041654	solute carrier family 25, member 41 [Source:MGI Symbol;Acc:MGI:2144215]	protein_coding	0	0	0	0
ENSMUSG00000011589	Fsd1	17	+	55986509	55996881	fibronectin type 3 and SPRY domain-containing protein [Source:MGI Symbol;Acc:MGI:1934858]	protein_coding	0	0	0	0
ENSMUSG00000011632	Pinlyp	7	-	24541658	24546118	phospholipase A2 inhibitor and LY6/PLAUR domain containing [Source:MGI Symbol;Acc:MGI:3615324]	protein_coding	0	0	0	0
ENSMUSG00000011658	Fuz	7	+	44896079	44902631	fuzzy planar cell polarity protein [Source:MGI Symbol;Acc:MGI:1917550]	protein_coding	3.46349	3.28348	3.12143	3.61538
ENSMUSG00000011751	Sptbn4	7	-	27356383	27447686	spectrin beta, non-erythrocytic 4 [Source:MGI Symbol;Acc:MGI:1890574]	protein_coding	0.139204	0.111339	0.047745	0.075388
ENSMUSG00000011752	Pgam1	19	+	41911923	41918660	phosphoglycerate mutase 1 [Source:MGI Symbol;Acc:MGI:97552]	protein_coding	98.434	107.084	90.3554	89.6609
ENSMUSG00000011831	Evi5	5	-	107744795	107875107	ecotropic viral integration site 5 [Source:MGI Symbol;Acc:MGI:104736]	protein_coding	12.236	11.4608	10.8613	10.5534
ENSMUSG00000011832	Evi5l	8	+	4166567	4211257	ecotropic viral integration site 5 like [Source:MGI Symbol;Acc:MGI:2442167]	protein_coding	3.60155	4.44499	5.35808	3.65686
ENSMUSG00000011837	Snapc2	8	+	4253080	4256220	small nuclear RNA activating complex, polypeptide 2 [Source:MGI Symbol;Acc:MGI:1914861]	protein_coding	8.32049	6.72867	6.97023	6.67181
ENSMUSG00000011877	Git1	11	+	77493562	77507786	GIT ArfGAP 1 [Source:MGI Symbol;Acc:MGI:1927140]	protein_coding	10.4589	10.2412	10.3251	10.3953
ENSMUSG00000011884	Gltp	5	-	114669398	114690984	glycolipid transfer protein [Source:MGI Symbol;Acc:MGI:1929253]	protein_coding	42.4807	42.3164	38.94	36.8726
ENSMUSG00000011958	Bnip2	9	+	69989466	70008317	BCL2/adenovirus E1B interacting protein 2 [Source:MGI Symbol;Acc:MGI:109327]	protein_coding	57.5444	59.1392	55.2295	56.4224
ENSMUSG00000011960	Ccnt1	15	-	98538689	98570923	cyclin T1 [Source:MGI Symbol;Acc:MGI:1328363]	protein_coding	14.2783	13.3772	12.3587	13.2775
ENSMUSG00000012017	Scarf2	16	+	17797282	17808293	scavenger receptor class F, member 2 [Source:MGI Symbol;Acc:MGI:1858430]	protein_coding	0.046994	0.039387	0.042988	0.022868
ENSMUSG00000012042	4930579F01Rik	3	-	138164078	138239663	RIKEN cDNA 4930579F01 gene [Source:MGI Symbol;Acc:MGI:1914991]	protein_coding	0	0	0	0
ENSMUSG00000012076	Brms1l	12	+	55836324	55869736	breast cancer metastasis-suppressor 1-like [Source:MGI Symbol;Acc:MGI:1196337]	protein_coding	5.66864	4.84186	5.08027	5.29183
ENSMUSG00000012114	Med15	16	-	17651208	17732891	mediator complex subunit 15 [Source:MGI Symbol;Acc:MGI:2137379]	protein_coding	24.3714	23.3386	22.5599	25.2091
ENSMUSG00000012117	Dhdds	4	-	133969028	134000918	dehydrodolichyl diphosphate synthase [Source:MGI Symbol;Acc:MGI:1914672]	protein_coding	23.5584	21.1312	22.9362	19.3
ENSMUSG00000012123	Crybg2	4	+	134060815	134092504	crystallin beta-gamma domain containing 2 [Source:MGI Symbol;Acc:MGI:1334463]	protein_coding	0.146871	0.29588	0.290073	0.191291
ENSMUSG00000012126	Ubxn11	4	+	134102570	134127593	UBX domain protein 11 [Source:MGI Symbol;Acc:MGI:1914836]	protein_coding	4.403	3.24815	4.07953	3.36616
ENSMUSG00000012187	Mogat1	1	+	78510991	78538173	monoacylglycerol O-acyltransferase 1 [Source:MGI Symbol;Acc:MGI:1915643]	protein_coding	0	0	0	0
ENSMUSG00000012211	Tex22	12	+	113074502	113088917	testis expressed gene 22 [Source:MGI Symbol;Acc:MGI:1922921]	protein_coding	0	0	0	0
ENSMUSG00000012282	Wnt8a	18	+	34542313	34548273	wingless-type MMTV integration site family, member 8A [Source:MGI Symbol;Acc:MGI:107924]	protein_coding	0.080418	0	0	0
ENSMUSG00000012296	Tjap1	17	-	46257851	46283026	tight junction associated protein 1 [Source:MGI Symbol;Acc:MGI:1921344]	protein_coding	8.73597	9.15474	10.9166	12.0108
ENSMUSG00000012350	Ehf	2	-	103263433	103303278	ets homologous factor [Source:MGI Symbol;Acc:MGI:1270840]	protein_coding	0.074133	0.015898	0.074991	0.011771
ENSMUSG00000012396	Nanog	6	+	122707489	122714633	Nanog homeobox [Source:MGI Symbol;Acc:MGI:1919200]	protein_coding	0	0	0	0
ENSMUSG00000012405	Rpl15	14	-	18267823	18271391	ribosomal protein L15 [Source:MGI Symbol;Acc:MGI:1913730]	protein_coding	132.788	124.935	122.845	125.881
ENSMUSG00000012422	Tmem167	13	+	90089123	90143907	transmembrane protein 167 [Source:MGI Symbol;Acc:MGI:1913324]	protein_coding	8.0746	7.75104	7.27728	6.97725
ENSMUSG00000012428	Steap4	5	+	7960457	7982213	STEAP family member 4 [Source:MGI Symbol;Acc:MGI:1923560]	protein_coding	2.47752	1.94155	3.01359	3.37927
ENSMUSG00000012429	Mplkip	13	+	17695192	17699748	M-phase specific PLK1 intereacting protein [Source:MGI Symbol;Acc:MGI:1913558]	protein_coding	7.81553	8.48134	6.53105	7.61193
ENSMUSG00000012443	Kif11	19	+	37376403	37421859	kinesin family member 11 [Source:MGI Symbol;Acc:MGI:1098231]	protein_coding	58.5585	55.565	45.961	43.8018
ENSMUSG00000012483	Rpa3	6	-	8255936	8259173	replication protein A3 [Source:MGI Symbol;Acc:MGI:1915490]	protein_coding	30.58	28.4132	25.4325	26.592
ENSMUSG00000012519	Mlkl	8	-	111311797	111338177	mixed lineage kinase domain-like [Source:MGI Symbol;Acc:MGI:1921818]	protein_coding	9.94884	8.60979	8.19918	8.33713
ENSMUSG00000012520	Phox2b	5	-	67094399	67099301	paired-like homeobox 2b [Source:MGI Symbol;Acc:MGI:1100882]	protein_coding	0	0	0	0
ENSMUSG00000012535	Tnpo3	6	-	29540827	29609887	transportin 3 [Source:MGI Symbol;Acc:MGI:1196412]	protein_coding	22.007	21.0839	19.9229	18.897
ENSMUSG00000012609	Ttll5	12	+	85824659	86061893	tubulin tyrosine ligase-like family, member 5 [Source:MGI Symbol;Acc:MGI:2443657]	protein_coding	2.709	2.21562	2.51602	2.4715
ENSMUSG00000012640	Zfp715	7	-	43296197	43313294	zinc finger protein 715 [Source:MGI Symbol;Acc:MGI:1917180]	protein_coding	9.18897	8.05966	6.08132	5.47956
ENSMUSG00000012705	Retn	8	+	3655770	3660110	resistin [Source:MGI Symbol;Acc:MGI:1888506]	protein_coding	0.264065	0.227196	0.427269	0.507654
ENSMUSG00000012777	Acp4	7	-	44252148	44257378	acid phosphatase 4 [Source:MGI Symbol;Acc:MGI:3644563]	protein_coding	0	0.003827	0	0
ENSMUSG00000012819	Cdh23	10	-	60302748	60696490	cadherin 23 (otocadherin) [Source:MGI Symbol;Acc:MGI:1890219]	protein_coding	0.709643	0.509763	0.432227	0.419175
ENSMUSG00000012848	Rps5	7	+	12922290	12926686	ribosomal protein S5 [Source:MGI Symbol;Acc:MGI:1097682]	protein_coding	406.074	392.805	400.389	505.419
ENSMUSG00000012889	Podnl1	8	+	84125989	84132527	podocan-like 1 [Source:MGI Symbol;Acc:MGI:2685352]	protein_coding	0.19758	0.347987	0.849776	0.639998
ENSMUSG00000013033	Adgrl1	8	+	83900105	83941954	adhesion G protein-coupled receptor L1 [Source:MGI Symbol;Acc:MGI:1929461]	protein_coding	1.13516	1.0453	0.929495	0.974445
ENSMUSG00000013076	Amotl1	9	-	14541966	14645056	angiomotin-like 1 [Source:MGI Symbol;Acc:MGI:1922973]	protein_coding	0.021158	0.050487	0	0.022264
ENSMUSG00000013083	2200002J24Rik	7	+	30698926	30700536	RIKEN cDNA 2200002J24 gene [Source:MGI Symbol;Acc:MGI:1916397]	protein_coding	0	0	0	0.119943
ENSMUSG00000013089	Etv5	16	-	22381309	22439719	ets variant 5 [Source:MGI Symbol;Acc:MGI:1096867]	protein_coding	0.229912	0.22681	0.229499	0.262473
ENSMUSG00000013091	Tmem190	7	+	4782937	4784341	transmembrane protein 190 [Source:MGI Symbol;Acc:MGI:1925302]	protein_coding	0.091795	0	0	0
ENSMUSG00000013150	Gfod2	8	-	105713854	105758664	glucose-fructose oxidoreductase domain containing 2 [Source:MGI Symbol;Acc:MGI:1917825]	protein_coding	0.18312	0.356805	0.391187	0.286195
ENSMUSG00000013155	Enkd1	8	-	105703651	105708210	enkurin domain containing 1 [Source:MGI Symbol;Acc:MGI:2142593]	protein_coding	7.36351	6.6921	6.4045	6.80803
ENSMUSG00000013158	4933405L10Rik	8	+	105707655	105710246	RIKEN cDNA 4933405L10 gene [Source:MGI Symbol;Acc:MGI:1918296]	protein_coding	0	0.015856	0.014789	0.073721
ENSMUSG00000013160	Atp6v0d1	8	-	105524465	105566047	ATPase, H+ transporting, lysosomal V0 subunit D1 [Source:MGI Symbol;Acc:MGI:1201778]	protein_coding	94.4741	93.6009	90.481	89.7448
ENSMUSG00000013236	Ptprs	17	-	56412426	56476483	protein tyrosine phosphatase, receptor type, S [Source:MGI Symbol;Acc:MGI:97815]	protein_coding	7.38585	7.67658	6.78666	5.64597
ENSMUSG00000013275	Slc41a1	1	+	131827493	131848865	solute carrier family 41, member 1 [Source:MGI Symbol;Acc:MGI:2444823]	protein_coding	2.0737	2.12686	1.50417	1.64535
ENSMUSG00000013338	Fer1l4	2	-	156019139	156052947	fer-1-like 4 (C. elegans) [Source:MGI Symbol;Acc:MGI:1921812]	protein_coding	0	0	0.008529	0
ENSMUSG00000013353	4931406B18Rik	7	-	43492044	43505940	RIKEN cDNA 4931406B18 gene [Source:MGI Symbol;Acc:MGI:1921304]	protein_coding	0.018691	0.024184	0.145372	0
ENSMUSG00000013367	Iglon5	7	-	43472904	43490075	IgLON family member 5 [Source:MGI Symbol;Acc:MGI:2686277]	protein_coding	0	0	0	0.049179
ENSMUSG00000013415	Igf2bp1	11	-	95957163	96005940	insulin-like growth factor 2 mRNA binding protein 1 [Source:MGI Symbol;Acc:MGI:1890357]	protein_coding	0	0	0.008603	0
ENSMUSG00000013418	B4galnt2	11	-	95865943	95914891	beta-1,4-N-acetyl-galactosaminyl transferase 2 [Source:MGI Symbol;Acc:MGI:1342058]	protein_coding	0.354257	0.187915	0.261261	0.68795
ENSMUSG00000013419	Zfp651	9	+	121759330	121771742	zinc finger protein 651 [Source:MGI Symbol;Acc:MGI:2670992]	protein_coding	0.072252	0.037549	0.045068	0.054532
ENSMUSG00000013465	Nelfb	2	-	25199712	25211489	negative elongation factor complex member B [Source:MGI Symbol;Acc:MGI:1931035]	protein_coding	24.7413	23.3237	22.2262	25.0125
ENSMUSG00000013483	Card14	11	+	119307768	119345375	caspase recruitment domain family, member 14 [Source:MGI Symbol;Acc:MGI:2386258]	protein_coding	0.008187	0.012596	0.039118	0.001044
ENSMUSG00000013495	Tmem175	5	+	108629770	108648782	transmembrane protein 175 [Source:MGI Symbol;Acc:MGI:1919642]	protein_coding	5.80564	7.06966	6.25861	5.94626
ENSMUSG00000013523	Bcas1	2	-	170346991	170427845	breast carcinoma amplified sequence 1 [Source:MGI Symbol;Acc:MGI:1924210]	protein_coding	0.293814	0.30905	0.287686	0.229101
ENSMUSG00000013539	Tango2	16	-	18300825	18348103	transport and golgi organization 2 [Source:MGI Symbol;Acc:MGI:101825]	protein_coding	7.58959	9.4488	9.32914	9.33356
ENSMUSG00000013562	4833413E03Rik	17	+	31557126	31559113	RIKEN cDNA 4833413E03 gene [Source:MGI Symbol;Acc:MGI:1925354]	lincRNA	0.209914	0.538394	0.300936	0
ENSMUSG00000013584	Aldh1a2	9	+	71215789	71296243	aldehyde dehydrogenase family 1, subfamily A2 [Source:MGI Symbol;Acc:MGI:107928]	protein_coding	0.146456	0.092425	0.047206	0.136824
ENSMUSG00000013593	Ndufs2	1	-	171234853	171251388	NADH:ubiquinone oxidoreductase core subunit S2 [Source:MGI Symbol;Acc:MGI:2385112]	protein_coding	51.0211	50.5498	43.4148	47.247
ENSMUSG00000013611	Snx31	15	-	36504062	36555573	sorting nexin 31 [Source:MGI Symbol;Acc:MGI:1913946]	protein_coding	0.0397	0.046838	0.09851	0.181713
ENSMUSG00000013622	Atraid	5	+	31048312	31054623	all-trans retinoic acid induced differentiation factor [Source:MGI Symbol;Acc:MGI:1918918]	protein_coding	18.7465	19.3397	16.0286	19.8918
ENSMUSG00000013629	Cad	5	+	31054780	31078479	carbamoyl-phosphate synthetase 2, aspartate transcarbamylase, and dihydroorotase [Source:MGI Symbol;Acc:MGI:1916969]	protein_coding	2.74368	3.28474	2.28127	2.61929
ENSMUSG00000013643	Lypd8	11	+	58379043	58390728	LY6/PLAUR domain containing 8 [Source:MGI Symbol;Acc:MGI:1917413]	protein_coding	0	0	0	0
ENSMUSG00000013646	Sh3bp5l	11	+	58330724	58347728	SH3 binding domain protein 5 like [Source:MGI Symbol;Acc:MGI:1933124]	protein_coding	9.77856	8.67723	8.28793	8.03956
ENSMUSG00000013653	1810065E05Rik	11	+	58421111	58426024	RIKEN cDNA 1810065E05 gene [Source:MGI Symbol;Acc:MGI:1917114]	protein_coding	0	0	0	0
ENSMUSG00000013662	Atad1	19	-	32671638	32739786	ATPase family, AAA domain containing 1 [Source:MGI Symbol;Acc:MGI:1915229]	protein_coding	18.3561	19.4564	17.5002	16.6423
ENSMUSG00000013663	Pten	19	+	32757497	32826160	phosphatase and tensin homolog [Source:MGI Symbol;Acc:MGI:109583]	protein_coding	43.6059	41.5217	38.259	36.8306
ENSMUSG00000013668	4933402N03Rik	7	-	131137713	131146314	RIKEN cDNA 4933402N03 gene [Source:MGI Symbol;Acc:MGI:1914681]	protein_coding	0	0	0	0
ENSMUSG00000013698	Pea15a	1	-	172196728	172206804	phosphoprotein enriched in astrocytes 15A [Source:MGI Symbol;Acc:MGI:104799]	protein_coding	8.80026	8.8651	12.1211	13.6549
ENSMUSG00000013701	Timm23	14	-	32180162	32201898	translocase of inner mitochondrial membrane 23 [Source:MGI Symbol;Acc:MGI:1858317]	protein_coding	20.5195	17.3359	23.1563	21.0687
ENSMUSG00000013707	Tnfaip8l2	3	-	95139521	95142360	tumor necrosis factor, alpha-induced protein 8-like 2 [Source:MGI Symbol;Acc:MGI:1917019]	protein_coding	33.6128	32.171	26.992	25.4898
ENSMUSG00000013736	Trnt1	6	+	106769120	106782474	tRNA nucleotidyl transferase, CCA-adding, 1 [Source:MGI Symbol;Acc:MGI:1917297]	protein_coding	13.6216	13.2035	13.7529	13.9328
ENSMUSG00000013766	Ly6g6e	17	+	35076902	35078804	lymphocyte antigen 6 complex, locus G6E [Source:MGI Symbol;Acc:MGI:1917524]	protein_coding	0	0	0	0
ENSMUSG00000013787	Ehmt2	17	+	34898469	34914052	euchromatic histone lysine N-methyltransferase 2 [Source:MGI Symbol;Acc:MGI:2148922]	protein_coding	28.1778	30.0698	24.7769	24.5085
ENSMUSG00000013822	Elof1	9	-	22112989	22117172	ELF1 homolog, elongation factor 1 [Source:MGI Symbol;Acc:MGI:1913376]	protein_coding	30.399	30.8893	28.9545	29.3471
ENSMUSG00000013833	Med16	10	-	79894708	79908923	mediator complex subunit 16 [Source:MGI Symbol;Acc:MGI:2158394]	protein_coding	9.64124	9.13204	8.83124	8.38695
ENSMUSG00000013846	St3gal1	15	-	67102875	67176830	ST3 beta-galactoside alpha-2,3-sialyltransferase 1 [Source:MGI Symbol;Acc:MGI:98304]	protein_coding	14.7561	15.4832	24.8713	23.629
ENSMUSG00000013858	Tmem259	10	-	79974948	79984330	transmembrane protein 259 [Source:MGI Symbol;Acc:MGI:2177957]	protein_coding	27.5395	29.3235	27.3252	27.6305
ENSMUSG00000013878	Rnf170	8	+	26119368	26151790	ring finger protein 170 [Source:MGI Symbol;Acc:MGI:1924983]	protein_coding	5.13097	5.80288	4.97376	4.71623
ENSMUSG00000013921	Clip3	7	+	30291728	30308367	CAP-GLY domain containing linker protein 3 [Source:MGI Symbol;Acc:MGI:1923936]	protein_coding	0	0	0	0.093709
ENSMUSG00000013928	Thap8	7	+	30280094	30290237	THAP domain containing 8 [Source:MGI Symbol;Acc:MGI:1922879]	protein_coding	0.245247	0.083017	0.080126	0.184308
ENSMUSG00000013936	Myl2	5	+	122100951	122113472	myosin, light polypeptide 2, regulatory, cardiac, slow [Source:MGI Symbol;Acc:MGI:97272]	protein_coding	2.00891	1.57816	2.17379	1.20182
ENSMUSG00000013973	Dedd	1	+	171329145	171342331	death effector domain-containing [Source:MGI Symbol;Acc:MGI:1333874]	protein_coding	16.8277	18.2327	17.4309	18.2101
ENSMUSG00000013974	Mcemp1	8	+	3665754	3669259	mast cell expressed membrane protein 1 [Source:MGI Symbol;Acc:MGI:1916439]	protein_coding	187.205	193.225	212.225	214.905
ENSMUSG00000013997	Nit1	1	-	171338008	171345646	nitrilase 1 [Source:MGI Symbol;Acc:MGI:1350916]	protein_coding	10.4327	11.1932	11.1292	12.4751
ENSMUSG00000014030	Pax5	4	-	44524757	44710487	paired box 5 [Source:MGI Symbol;Acc:MGI:97489]	protein_coding	7.15265	7.23435	6.30337	6.42891
ENSMUSG00000014039	Prdm15	16	-	97791467	97851850	PR domain containing 15 [Source:MGI Symbol;Acc:MGI:1930121]	protein_coding	2.83902	2.84104	2.94248	3.14006
ENSMUSG00000014074	Rnf168	16	+	32277459	32301434	ring finger protein 168 [Source:MGI Symbol;Acc:MGI:1917488]	protein_coding	8.42377	8.61718	7.05125	6.88118
ENSMUSG00000014075	Tctex1d2	16	+	32419702	32429099	Tctex1 domain containing 2 [Source:MGI Symbol;Acc:MGI:1913311]	protein_coding	25.3677	21.3235	18.1263	18.6511
ENSMUSG00000014077	Chp1	2	+	119547697	119587027	calcineurin-like EF hand protein 1 [Source:MGI Symbol;Acc:MGI:1927185]	protein_coding	76.3433	78.671	70.9832	69.2954
ENSMUSG00000014104	Sval2	6	+	41852989	41864413	seminal vesicle antigen-like 2 [Source:MGI Symbol;Acc:MGI:1934254]	protein_coding	0	0	0	0
ENSMUSG00000014158	Trpv4	5	-	114622152	114658421	transient receptor potential cation channel, subfamily V, member 4 [Source:MGI Symbol;Acc:MGI:1926945]	protein_coding	0.62988	0.769355	0.692375	0.433123
ENSMUSG00000014164	Klhl3	13	-	58000228	58113592	kelch-like 3 [Source:MGI Symbol;Acc:MGI:2445185]	protein_coding	0.15558	0.180734	0.216808	0.194029
ENSMUSG00000014177	Tvp23b	11	+	62879455	62916780	trans-golgi network vesicle protein 23B [Source:MGI Symbol;Acc:MGI:1914760]	protein_coding	8.76727	10.0884	8.06538	8.23687
ENSMUSG00000014195	Dnajc7	11	-	100582818	100620188	DnaJ heat shock protein family (Hsp40) member C7 [Source:MGI Symbol;Acc:MGI:1928373]	protein_coding	92.1673	77.4819	76.3817	79.5461
ENSMUSG00000014198	Zfp385c	11	-	100627543	100692455	zinc finger protein 385C [Source:MGI Symbol;Acc:MGI:3608347]	protein_coding	0.030262	0	0	0
ENSMUSG00000014226	Cacybp	1	-	160202367	160212875	calcyclin binding protein [Source:MGI Symbol;Acc:MGI:1270839]	protein_coding	16.3547	16.3504	15.648	14.8628
ENSMUSG00000014232	Cluap1	16	+	3908801	3941147	clusterin associated protein 1 [Source:MGI Symbol;Acc:MGI:1924029]	protein_coding	7.1837	7.54862	6.13963	5.4178
ENSMUSG00000014243	Zswim7	11	-	62267224	62281375	zinc finger SWIM-type containing 7 [Source:MGI Symbol;Acc:MGI:1916997]	protein_coding	2.19552	2.30886	3.76642	3.69098
ENSMUSG00000014245	Pigl	11	+	62458460	62514417	phosphatidylinositol glycan anchor biosynthesis, class L [Source:MGI Symbol;Acc:MGI:2681271]	protein_coding	3.93473	4.58423	3.31675	3.44968
ENSMUSG00000014294	Ndufa2	18	-	36742332	36744557	NADH:ubiquinone oxidoreductase subunit A2 [Source:MGI Symbol;Acc:MGI:1343103]	protein_coding	45.0684	39.4995	46.7893	49.4138
ENSMUSG00000014301	Pam16	16	-	4616464	4624988	presequence translocase-asssociated motor 16 homolog (S. cerevisiae) [Source:MGI Symbol;Acc:MGI:1913699]	protein_coding	14.9426	16.2052	13.0266	14.5314
ENSMUSG00000014303	Glis2	16	+	4594713	4624924	GLIS family zinc finger 2 [Source:MGI Symbol;Acc:MGI:1932535]	protein_coding	0.195361	0.276724	0.687407	0.420483
ENSMUSG00000014313	Cox6c	15	-	35925886	35938246	cytochrome c oxidase subunit 6C [Source:MGI Symbol;Acc:MGI:104614]	protein_coding	69.5858	73.6648	72.3603	83.2685
ENSMUSG00000014329	Bicc1	10	-	70922832	71159700	BicC family RNA binding protein 1 [Source:MGI Symbol;Acc:MGI:1933388]	protein_coding	0.011479	0.015326	0	0
ENSMUSG00000014349	Ube2z	11	-	96047432	96065388	ubiquitin-conjugating enzyme E2Z [Source:MGI Symbol;Acc:MGI:1343160]	protein_coding	17.2645	18.7205	19.0536	21.6161
ENSMUSG00000014351	Gip	11	+	96024545	96030831	gastric inhibitory polypeptide [Source:MGI Symbol;Acc:MGI:107504]	protein_coding	0	0	0	0
ENSMUSG00000014353	Tmem87b	2	+	128818118	128854261	transmembrane protein 87B [Source:MGI Symbol;Acc:MGI:1919727]	protein_coding	9.61935	8.39521	8.74861	7.08771
ENSMUSG00000014355	Anapc1	2	-	128610104	128687391	anaphase promoting complex subunit 1 [Source:MGI Symbol;Acc:MGI:103097]	protein_coding	17.266	15.1139	13.7744	13.7026
ENSMUSG00000014361	Mertk	2	+	128698956	128802894	MER proto-oncogene tyrosine kinase [Source:MGI Symbol;Acc:MGI:96965]	protein_coding	0.534201	0.4811	0.31223	0.247527
ENSMUSG00000014402	Tsg101	7	-	46888949	46919969	tumor susceptibility gene 101 [Source:MGI Symbol;Acc:MGI:106581]	protein_coding	22.7434	24.9569	22.6578	24.0659
ENSMUSG00000014418	Hps5	7	-	46760466	46796064	HPS5, biogenesis of lysosomal organelles complex 2 subunit 2 [Source:MGI Symbol;Acc:MGI:2180307]	protein_coding	8.77706	9.42295	6.92443	7.96908
ENSMUSG00000014426	Map3k4	17	-	12227621	12318796	mitogen-activated protein kinase kinase kinase 4 [Source:MGI Symbol;Acc:MGI:1346875]	protein_coding	4.35776	4.45617	3.45535	3.64113
ENSMUSG00000014444	Piezo1	8	-	122481698	122551329	piezo-type mechanosensitive ion channel component 1 [Source:MGI Symbol;Acc:MGI:3603204]	protein_coding	12.061	11.4085	11.427	11.1844
ENSMUSG00000014453	Blk	14	-	63372836	63417037	B lymphoid kinase [Source:MGI Symbol;Acc:MGI:88169]	protein_coding	20.1666	19.2559	18.3093	18.2351
ENSMUSG00000014470	Rnf166	8	-	122466147	122476064	ring finger protein 166 [Source:MGI Symbol;Acc:MGI:1915968]	protein_coding	39.6662	39.1366	32.3346	31.9706
ENSMUSG00000014496	Ankrd28	14	-	31698768	31830651	ankyrin repeat domain 28 [Source:MGI Symbol;Acc:MGI:2145661]	protein_coding	42.3574	40.9193	25.7965	26.4929
ENSMUSG00000014498	Ankrd52	10	+	128377115	128408704	ankyrin repeat domain 52 [Source:MGI Symbol;Acc:MGI:2444029]	protein_coding	21.0086	20.0941	16.8188	17.076
ENSMUSG00000014503	Pkd2l2	18	+	34408489	34444116	polycystic kidney disease 2-like 2 [Source:MGI Symbol;Acc:MGI:1858231]	protein_coding	3.64812	3.11931	3.03757	2.59071
ENSMUSG00000014504	Srp19	18	+	34330847	34336599	signal recognition particle 19 [Source:MGI Symbol;Acc:MGI:1913634]	protein_coding	20.8362	15.8187	15.8621	19.8067
ENSMUSG00000014529	Tmbim7	5	+	3651181	3680325	transmembrane BAX inhibitor motif containing 7 [Source:MGI Symbol;Acc:MGI:1922305]	protein_coding	0	0	0	0
ENSMUSG00000014542	Clec4f	6	-	83644542	83656187	C-type lectin domain family 4, member f [Source:MGI Symbol;Acc:MGI:1859834]	protein_coding	0.063856	0	0.067424	0
ENSMUSG00000014543	Klra17	6	-	129831154	129876672	killer cell lectin-like receptor, subfamily A, member 17 [Source:MGI Symbol;Acc:MGI:2180674]	protein_coding	5.49929	6.50131	6.71176	4.73422
ENSMUSG00000014547	Wdfy2	14	+	62837678	62961509	WD repeat and FYVE domain containing 2 [Source:MGI Symbol;Acc:MGI:2442811]	protein_coding	16.7125	16.8758	13.5376	13.7087
ENSMUSG00000014550	Rbsn	6	-	92186712	92214925	rabenosyn, RAB effector [Source:MGI Symbol;Acc:MGI:1925537]	protein_coding	5.30761	4.77105	4.92332	4.67958
ENSMUSG00000014551	Mrps25	6	-	92169525	92184033	mitochondrial ribosomal protein S25 [Source:MGI Symbol;Acc:MGI:1928140]	protein_coding	4.19513	2.95097	2.55187	2.80282
ENSMUSG00000014554	Dguok	6	-	83480217	83506969	deoxyguanosine kinase [Source:MGI Symbol;Acc:MGI:1351602]	protein_coding	12.5623	13.3172	11.1451	12.343
ENSMUSG00000014592	Camta1	4	-	150917322	151861876	calmodulin binding transcription activator 1 [Source:MGI Symbol;Acc:MGI:2140230]	protein_coding	5.20878	4.83442	4.21227	4.74359
ENSMUSG00000014599	Csf1	3	-	107741048	107760469	colony stimulating factor 1 (macrophage) [Source:MGI Symbol;Acc:MGI:1339753]	protein_coding	12.3427	12.4174	15.7375	14.4792
ENSMUSG00000014601	Strip1	3	-	107612532	107631694	striatin interacting protein 1 [Source:MGI Symbol;Acc:MGI:2443884]	protein_coding	16.083	15.9237	16.8777	17.9705
ENSMUSG00000014602	Kif1a	1	-	93015464	93101951	kinesin family member 1A [Source:MGI Symbol;Acc:MGI:108391]	protein_coding	0.078628	0.088728	0.067616	0.135716
ENSMUSG00000014603	Alx3	3	+	107595031	107605776	aristaless-like homeobox 3 [Source:MGI Symbol;Acc:MGI:1277097]	protein_coding	0	0	0	0
ENSMUSG00000014606	Slc25a11	11	-	70644196	70647479	solute carrier family 25 (mitochondrial carrier oxoglutarate carrier), member 11 [Source:MGI Symbol;Acc:MGI:1915113]	protein_coding	31.93	34.2688	32.978	30.8193
ENSMUSG00000014609	Chrne	11	-	70614883	70619216	cholinergic receptor, nicotinic, epsilon polypeptide [Source:MGI Symbol;Acc:MGI:87894]	protein_coding	0.120067	0.30096	0	0
ENSMUSG00000014633	Cmc2	8	-	116888685	116921455	COX assembly mitochondrial protein 2 [Source:MGI Symbol;Acc:MGI:1913781]	protein_coding	12.6712	11.6221	9.2252	10.671
ENSMUSG00000014668	Chfr	5	+	110135842	110171972	checkpoint with forkhead and ring finger domains [Source:MGI Symbol;Acc:MGI:2444898]	protein_coding	31.925	33.7543	30.388	31.2283
ENSMUSG00000014686	Ceacam16	7	-	19852097	19861299	carcinoembryonic antigen-related cell adhesion molecule 16 [Source:MGI Symbol;Acc:MGI:2685615]	protein_coding	1.36604	1.14708	1.15204	1.3971
ENSMUSG00000014704	Hoxa2	6	-	52162417	52164831	homeobox A2 [Source:MGI Symbol;Acc:MGI:96174]	protein_coding	0	0	0.031705	0.135093
ENSMUSG00000014725	Adam28	14	-	68606027	68655842	a disintegrin and metallopeptidase domain 28 [Source:MGI Symbol;Acc:MGI:105988]	protein_coding	0	0	0	0
ENSMUSG00000014747	Ankrd53	6	+	83762644	83768326	ankyrin repeat domain 53 [Source:MGI Symbol;Acc:MGI:1922555]	protein_coding	0	0	0	0
ENSMUSG00000014748	Tex261	6	-	83768885	83775813	testis expressed gene 261 [Source:MGI Symbol;Acc:MGI:1096575]	protein_coding	19.8246	19.7819	17.3866	16.3865
ENSMUSG00000014763	Fam120b	17	+	15396202	15433583	family with sequence similarity 120, member B [Source:MGI Symbol;Acc:MGI:1914794]	protein_coding	8.54046	6.9885	6.54317	6.5305
ENSMUSG00000014767	Tbp	17	+	15499888	15528379	TATA box binding protein [Source:MGI Symbol;Acc:MGI:101838]	protein_coding	5.52708	8.68401	7.10135	6.01098
ENSMUSG00000014769	Psmb1	17	-	15475021	15499751	proteasome (prosome, macropain) subunit, beta type 1 [Source:MGI Symbol;Acc:MGI:104884]	protein_coding	45.3939	46.5967	48.3537	46.1603
ENSMUSG00000014771	Pdcd2	17	-	15519208	15527301	programmed cell death 2 [Source:MGI Symbol;Acc:MGI:104643]	protein_coding	3.93384	5.13762	4.91807	4.77948
ENSMUSG00000014773	Dll1	17	-	15367354	15376872	delta like canonical Notch ligand 1 [Source:MGI Symbol;Acc:MGI:104659]	protein_coding	0	0	0.074954	0.337742
ENSMUSG00000014776	Nol3	8	+	105276140	105281939	nucleolar protein 3 (apoptosis repressor with CARD domain) [Source:MGI Symbol;Acc:MGI:1925938]	protein_coding	0.031879	0	0.061111	0.04499
ENSMUSG00000014778	Fhod1	8	-	105329163	105347953	formin homology 2 domain containing 1 [Source:MGI Symbol;Acc:MGI:2679008]	protein_coding	10.0298	10.3079	11.8889	11.2356
ENSMUSG00000014782	Plekhg4	8	+	105373274	105382862	pleckstrin homology domain containing, family G (with RhoGef domain) member 4 [Source:MGI Symbol;Acc:MGI:2142544]	protein_coding	0	0.125009	0	0.130545
ENSMUSG00000014786	Slc9a5	8	+	105348843	105369881	solute carrier family 9 (sodium/hydrogen exchanger), member 5 [Source:MGI Symbol;Acc:MGI:2685542]	protein_coding	1.09203	1.38307	0.980319	0.918015
ENSMUSG00000014791	Elmo3	8	+	105305601	105310760	engulfment and cell motility 3 [Source:MGI Symbol;Acc:MGI:2679007]	protein_coding	1.79481	1.96561	2.55428	2.01439
ENSMUSG00000014813	Stc1	14	+	69029238	69041804	stanniocalcin 1 [Source:MGI Symbol;Acc:MGI:109131]	protein_coding	0.019718	0.014024	0	0
ENSMUSG00000014837	4931428F04Rik	8	-	105280409	105289864	RIKEN cDNA 4931428F04 gene [Source:MGI Symbol;Acc:MGI:1921606]	protein_coding	0.910542	0.723245	1.3802	1.84609
ENSMUSG00000014846	Tppp3	8	-	105467493	105471526	tubulin polymerization-promoting protein family member 3 [Source:MGI Symbol;Acc:MGI:1915221]	protein_coding	0.556258	0.499538	0.592771	0.860585
ENSMUSG00000014850	Msh3	13	-	92211872	92355003	mutS homolog 3 [Source:MGI Symbol;Acc:MGI:109519]	protein_coding	7.11642	5.56016	3.67196	4.05537
ENSMUSG00000014852	Adamts13	2	+	26973416	27009628	a disintegrin-like and metallopeptidase (reprolysin type) with thrombospondin type 1 motif, 13 [Source:MGI Symbol;Acc:MGI:2685556]	protein_coding	0	0	0	0
ENSMUSG00000014856	Tmem208	8	+	105326354	105335219	transmembrane protein 208 [Source:MGI Symbol;Acc:MGI:1913570]	protein_coding	20.0494	19.3926	18.0544	20.2504
ENSMUSG00000014859	E2f4	8	+	105297663	105305370	E2F transcription factor 4 [Source:MGI Symbol;Acc:MGI:103012]	protein_coding	38.0098	38.7415	37.9209	38.7094
ENSMUSG00000014867	Surf4	2	-	26920040	26933928	surfeit gene 4 [Source:MGI Symbol;Acc:MGI:98445]	protein_coding	54.7518	59.2658	71.4118	68.8794
ENSMUSG00000014873	Surf2	2	+	26916367	26920183	surfeit gene 2 [Source:MGI Symbol;Acc:MGI:98444]	protein_coding	7.59972	7.63797	6.91837	7.09776
ENSMUSG00000014905	Dnajb9	12	-	44205559	44210326	DnaJ heat shock protein family (Hsp40) member B9 [Source:MGI Symbol;Acc:MGI:1351618]	protein_coding	10.7401	10.5819	9.25492	8.53123
ENSMUSG00000014907	Naf1	8	+	66860217	66890564	nuclear assembly factor 1 ribonucleoprotein [Source:MGI Symbol;Acc:MGI:2682306]	protein_coding	2.80983	3.47108	2.27829	2.47091
ENSMUSG00000014932	Yes1	5	+	32611171	32687057	YES proto-oncogene 1, Src family tyrosine kinase [Source:MGI Symbol;Acc:MGI:99147]	protein_coding	0.464846	0.351441	0.392691	0.4787
ENSMUSG00000014956	Ppp1cb	5	+	32458843	32517433	protein phosphatase 1 catalytic subunit beta [Source:MGI Symbol;Acc:MGI:104871]	protein_coding	74.5219	73.5018	76.846	75.7677
ENSMUSG00000014959	Gorasp2	2	+	70661576	70712636	golgi reassembly stacking protein 2 [Source:MGI Symbol;Acc:MGI:2135962]	protein_coding	22.5917	25.0323	23.7212	23.6274
ENSMUSG00000014980	Tsen15	1	-	152370735	152386688	tRNA splicing endonuclease subunit 15 [Source:MGI Symbol;Acc:MGI:1913887]	protein_coding	6.14914	6.47585	4.94473	4.99557
ENSMUSG00000015001	Oc90	15	-	65876053	65912397	otoconin 90 [Source:MGI Symbol;Acc:MGI:1313269]	protein_coding	0	0	0	0
ENSMUSG00000015002	Efr3a	15	+	65787034	65873816	EFR3 homolog A [Source:MGI Symbol;Acc:MGI:1923990]	protein_coding	11.6043	12.3531	11.8647	11.2484
ENSMUSG00000015013	Trappc2l	8	+	122611640	122616660	trafficking protein particle complex 2-like [Source:MGI Symbol;Acc:MGI:1916295]	protein_coding	12.6231	15.807	11.9049	14.8709
ENSMUSG00000015016	Acsf3	8	+	122775486	122817880	acyl-CoA synthetase family member 3 [Source:MGI Symbol;Acc:MGI:2182591]	protein_coding	2.91938	3.29162	3.13689	2.25195
ENSMUSG00000015023	Ddx19a	8	-	110974996	110997800	DEAD (Asp-Glu-Ala-Asp) box polypeptide 19a [Source:MGI Symbol;Acc:MGI:99526]	protein_coding	14.0785	14.874	15.2261	12.8277
ENSMUSG00000015027	Galns	8	-	122578242	122611463	galactosamine (N-acetyl)-6-sulfate sulfatase [Source:MGI Symbol;Acc:MGI:1355303]	protein_coding	28.047	26.2255	22.3281	19.8565
ENSMUSG00000015053	Gata2	6	+	88193891	88207032	GATA binding protein 2 [Source:MGI Symbol;Acc:MGI:95662]	protein_coding	5.83901	5.41085	5.74167	4.38371
ENSMUSG00000015083	C8g	2	-	25498651	25501719	complement component 8, gamma polypeptide [Source:MGI Symbol;Acc:MGI:88237]	protein_coding	0.520696	0.83457	0.417019	0.639445
ENSMUSG00000015085	Entpd2	2	+	25395874	25401321	ectonucleoside triphosphate diphosphohydrolase 2 [Source:MGI Symbol;Acc:MGI:1096863]	protein_coding	0.029367	0	0	0
ENSMUSG00000015087	Rabl6	2	-	25583018	25608521	RAB, member RAS oncogene family-like 6 [Source:MGI Symbol;Acc:MGI:2442633]	protein_coding	16.3618	13.1978	13.4953	11.9436
ENSMUSG00000015090	Ptgds	2	-	25466709	25470046	prostaglandin D2 synthase (brain) [Source:MGI Symbol;Acc:MGI:99261]	protein_coding	0	0	0.129028	0
ENSMUSG00000015092	Edf1	2	+	25557847	25562082	endothelial differentiation-related factor 1 [Source:MGI Symbol;Acc:MGI:1891227]	protein_coding	54.9129	51.5094	58.9133	65.133
ENSMUSG00000015093	Clic3	2	+	25456838	25458776	chloride intracellular channel 3 [Source:MGI Symbol;Acc:MGI:1916704]	protein_coding	0.587	0.564093	0.533708	0.370895
ENSMUSG00000015094	Npdc1	2	+	25399351	25409494	neural proliferation, differentiation and control 1 [Source:MGI Symbol;Acc:MGI:1099802]	protein_coding	0	0	0	0.124286
ENSMUSG00000015095	Fbxw5	2	+	25500750	25505471	F-box and WD-40 domain protein 5 [Source:MGI Symbol;Acc:MGI:1354731]	protein_coding	15.0454	16.5068	14.6548	16.2005
ENSMUSG00000015112	Slc25a13	6	-	6041218	6217173	solute carrier family 25 (mitochondrial carrier, adenine nucleotide translocator), member 13 [Source:MGI Symbol;Acc:MGI:1354721]	protein_coding	2.1826	2.25377	1.69074	1.54058
ENSMUSG00000015120	Ube2i	17	-	25261916	25274622	ubiquitin-conjugating enzyme E2I [Source:MGI Symbol;Acc:MGI:107365]	protein_coding	111.751	107.472	109.379	108.843
ENSMUSG00000015126	Tsr3	17	+	25240170	25242798	TSR3 20S rRNA accumulation [Source:MGI Symbol;Acc:MGI:1915577]	protein_coding	4.83673	5.65836	6.61207	5.8539
ENSMUSG00000015127	Unkl	17	+	25188397	25234443	unkempt family like zinc finger [Source:MGI Symbol;Acc:MGI:1921404]	protein_coding	5.49571	6.16239	5.59958	5.41259
ENSMUSG00000015133	Lrrk1	7	-	66226912	66388350	leucine-rich repeat kinase 1 [Source:MGI Symbol;Acc:MGI:2142227]	protein_coding	3.19684	2.85507	3.47607	3.35636
ENSMUSG00000015134	Aldh1a3	7	-	66390890	66427517	aldehyde dehydrogenase family 1, subfamily A3 [Source:MGI Symbol;Acc:MGI:1861722]	protein_coding	0	0.016342	0	0
ENSMUSG00000015143	Actn1	12	-	80167547	80260371	actinin, alpha 1 [Source:MGI Symbol;Acc:MGI:2137706]	protein_coding	82.1543	80.819	67.1692	69.7283
ENSMUSG00000015149	Sirt2	7	+	28766735	28788661	sirtuin 2 [Source:MGI Symbol;Acc:MGI:1927664]	protein_coding	46.8605	48.9397	50.3113	49.0993
ENSMUSG00000015165	Hnrnpl	7	+	28808541	28822266	heterogeneous nuclear ribonucleoprotein L [Source:MGI Symbol;Acc:MGI:104816]	protein_coding	135.884	137.906	117.754	117.812
ENSMUSG00000015176	Nolc1	19	+	46075863	46085530	nucleolar and coiled-body phosphoprotein 1 [Source:MGI Symbol;Acc:MGI:1918019]	protein_coding	6.61709	6.74474	7.93312	7.453
ENSMUSG00000015189	Casd1	6	+	4600839	4643355	CAS1 domain containing 1 [Source:MGI Symbol;Acc:MGI:2384865]	protein_coding	13.2074	13.9775	11.4899	10.9304
ENSMUSG00000015202	Cnksr3	10	-	7119063	7212237	Cnksr family member 3 [Source:MGI Symbol;Acc:MGI:2674130]	protein_coding	1.09419	1.19799	0.856313	0.89553
ENSMUSG00000015214	Mtmr1	X	+	71364760	71419196	myotubularin related protein 1 [Source:MGI Symbol;Acc:MGI:1858271]	protein_coding	11.3698	12.1391	10.6435	8.66438
ENSMUSG00000015217	Hmgb3	X	+	71555918	71560676	high mobility group box 3 [Source:MGI Symbol;Acc:MGI:1098219]	protein_coding	28.0551	27.3632	23.9264	22.16
ENSMUSG00000015222	Map2	1	+	66175273	66442583	microtubule-associated protein 2 [Source:MGI Symbol;Acc:MGI:97175]	protein_coding	0.012076	0.047054	0.027981	0.022283
ENSMUSG00000015224	Cyp2j9	4	-	96568429	96591578	cytochrome P450, family 2, subfamily j, polypeptide 9 [Source:MGI Symbol;Acc:MGI:1921769]	protein_coding	0.275176	0.107881	0.153504	0.128888
ENSMUSG00000015242	Nipsnap3a	4	+	52989272	53001162	nipsnap homolog 3A [Source:MGI Symbol;Acc:MGI:1920648]	protein_coding	0	0	0	0
ENSMUSG00000015243	Abca1	4	-	53030787	53159895	ATP-binding cassette, sub-family A (ABC1), member 1 [Source:MGI Symbol;Acc:MGI:99607]	protein_coding	2.863	2.85333	3.03171	2.89439
ENSMUSG00000015247	Nipsnap3b	4	+	53011880	53022060	nipsnap homolog 3B [Source:MGI Symbol;Acc:MGI:1913786]	protein_coding	16.8431	16.9763	17.0881	16.3661
ENSMUSG00000015289	Lage3	X	-	74351276	74353618	L antigen family, member 3 [Source:MGI Symbol;Acc:MGI:1913442]	protein_coding	7.80349	8.8447	7.08044	9.54688
ENSMUSG00000015290	Ubl4a	X	-	74365718	74373218	ubiquitin-like 4A [Source:MGI Symbol;Acc:MGI:95049]	protein_coding	10.6694	11.1257	13.386	10.4846
ENSMUSG00000015291	Gdi1	X	+	74304998	74311862	guanosine diphosphate (GDP) dissociation inhibitor 1 [Source:MGI Symbol;Acc:MGI:99846]	protein_coding	85.4858	86.7379	80.7347	80.1711
ENSMUSG00000015305	Sash1	10	-	8722219	8886070	SAM and SH3 domain containing 1 [Source:MGI Symbol;Acc:MGI:1917347]	protein_coding	1.2163	1.1419	1.56736	1.27168
ENSMUSG00000015312	Gadd45b	10	+	80930073	80932204	growth arrest and DNA-damage-inducible 45 beta [Source:MGI Symbol;Acc:MGI:107776]	protein_coding	61.7617	65.1074	136.764	129.583
ENSMUSG00000015314	Slamf6	1	+	171917515	171953170	SLAM family member 6 [Source:MGI Symbol;Acc:MGI:1353620]	protein_coding	4.66415	4.65417	7.11419	5.59117
ENSMUSG00000015316	Slamf1	1	+	171767127	171801184	signaling lymphocytic activation molecule family member 1 [Source:MGI Symbol;Acc:MGI:1351314]	protein_coding	0.258206	0.480076	0.295617	0.194617
ENSMUSG00000015335	Zdhhc12	2	-	30090944	30093648	zinc finger, DHHC domain containing 12 [Source:MGI Symbol;Acc:MGI:1913470]	protein_coding	7.89066	6.63178	8.82085	6.90842
ENSMUSG00000015337	Endog	2	+	30171493	30174069	endonuclease G [Source:MGI Symbol;Acc:MGI:1261433]	protein_coding	1.10021	0.702917	0.631124	1.27409
ENSMUSG00000015340	Cybb	X	-	9435252	9487771	cytochrome b-245, beta polypeptide [Source:MGI Symbol;Acc:MGI:88574]	protein_coding	277.237	270.922	431.393	424.605
ENSMUSG00000015341	Golga7	8	-	23241346	23257074	golgi autoantigen, golgin subfamily a, 7 [Source:MGI Symbol;Acc:MGI:1931029]	protein_coding	35.4866	37.9127	33.3578	33.3501
ENSMUSG00000015342	Xk	X	+	9272756	9313250	X-linked Kx blood group [Source:MGI Symbol;Acc:MGI:103569]	protein_coding	7.37467	6.78759	5.39792	5.57725
ENSMUSG00000015354	Pcolce2	9	+	95637601	95698096	procollagen C-endopeptidase enhancer 2 [Source:MGI Symbol;Acc:MGI:1923727]	protein_coding	0	0	0	0.01257
ENSMUSG00000015355	Cd48	1	+	171682009	171705258	CD48 antigen [Source:MGI Symbol;Acc:MGI:88339]	protein_coding	43.9766	48.4173	49.0254	47.3472
ENSMUSG00000015357	Clpx	9	+	65294260	65330658	caseinolytic mitochondrial matrix peptidase chaperone subunit [Source:MGI Symbol;Acc:MGI:1346017]	protein_coding	11.6608	13.0349	10.4004	10.6429
ENSMUSG00000015363	Trabd	15	+	89075124	89087077	TraB domain containing [Source:MGI Symbol;Acc:MGI:1915226]	protein_coding	20.7592	22.9094	21.4521	19.4653
ENSMUSG00000015365	Mov10l1	15	+	88982909	89055152	Mov10 like RISC complex RNA helicase 1 [Source:MGI Symbol;Acc:MGI:1891384]	protein_coding	0	0	0	0
ENSMUSG00000015377	Dennd6b	15	-	89182213	89196496	DENN/MADD domain containing 6B [Source:MGI Symbol;Acc:MGI:1916690]	protein_coding	1.28194	1.46891	2.03661	1.66222
ENSMUSG00000015396	Cd83	13	+	43784775	43803132	CD83 antigen [Source:MGI Symbol;Acc:MGI:1328316]	protein_coding	8.46476	10.0218	14.4121	14.717
ENSMUSG00000015401	Cltrn	X	+	164088830	164118860	collectrin, amino acid transport regulator [Source:MGI Symbol;Acc:MGI:1926234]	protein_coding	0	0	0	0
ENSMUSG00000015405	Ace2	X	+	164139332	164188420	angiotensin I converting enzyme (peptidyl-dipeptidase A) 2 [Source:MGI Symbol;Acc:MGI:1917258]	protein_coding	0	0.059642	0.023661	0.062573
ENSMUSG00000015437	Gzmb	14	-	56258838	56262260	granzyme B [Source:MGI Symbol;Acc:MGI:109267]	protein_coding	1.18371	1.43515	1.56224	1.31918
ENSMUSG00000015441	Gzmf	14	-	56205263	56211417	granzyme F [Source:MGI Symbol;Acc:MGI:109254]	protein_coding	0	0	0.080574	0
ENSMUSG00000015443	Gzmn	14	-	56165797	56174599	granzyme N [Source:MGI Symbol;Acc:MGI:2675494]	protein_coding	0	0	0	0
ENSMUSG00000015451	C4a	17	-	34809092	34823464	complement component 4A (Rodgers blood group) [Source:MGI Symbol;Acc:MGI:98320]	processed_transcript	0.754989	0.259779	0.404751	0.556594
ENSMUSG00000015452	Ager	17	+	34597862	34600936	advanced glycosylation end product-specific receptor [Source:MGI Symbol;Acc:MGI:893592]	protein_coding	5.31008	5.75114	4.54314	5.61522
ENSMUSG00000015461	Atf6b	17	+	34647146	34655074	activating transcription factor 6 beta [Source:MGI Symbol;Acc:MGI:105121]	protein_coding	23.0729	27.0274	32.0169	31.0301
ENSMUSG00000015467	Egfl8	17	-	34613349	34615971	EGF-like domain 8 [Source:MGI Symbol;Acc:MGI:1932094]	protein_coding	1.10566	1.90046	2.29401	2.90556
ENSMUSG00000015468	Notch4	17	+	34564268	34588503	notch 4 [Source:MGI Symbol;Acc:MGI:107471]	protein_coding	0.209369	0.094064	0.24748	0.313659
ENSMUSG00000015474	Ppt2	17	-	34616662	34628510	palmitoyl-protein thioesterase 2 [Source:MGI Symbol;Acc:MGI:1860075]	protein_coding	21.3268	20.3943	30.1465	30.0075
ENSMUSG00000015476	Prrt1	17	+	34629533	34633126	proline-rich transmembrane protein 1 [Source:MGI Symbol;Acc:MGI:1932118]	protein_coding	0.358228	0.351385	0.871754	0.75978
ENSMUSG00000015478	Rnf5	17	-	34601091	34603690	ring finger protein 5 [Source:MGI Symbol;Acc:MGI:1860076]	protein_coding	33.8563	30.844	33.6472	33.192
ENSMUSG00000015484	Fam163a	1	-	156075966	156205026	family with sequence similarity 163, member A [Source:MGI Symbol;Acc:MGI:3618859]	protein_coding	0	0	0	0
ENSMUSG00000015488	Cacfd1	2	+	27009926	27021089	calcium channel flower domain containing 1 [Source:MGI Symbol;Acc:MGI:1924317]	protein_coding	11.3516	11.0138	11.0917	9.51785
ENSMUSG00000015501	Hivep2	10	+	13966075	14151374	human immunodeficiency virus type I enhancer binding protein 2 [Source:MGI Symbol;Acc:MGI:1338076]	protein_coding	2.48636	2.24081	2.19923	1.80858
ENSMUSG00000015519	2310057J18Rik	10	-	28972288	28986303	RIKEN cDNA 2310057J18 gene [Source:MGI Symbol;Acc:MGI:1914969]	protein_coding	0	0	0	0
ENSMUSG00000015522	Arnt	3	+	95434388	95497240	aryl hydrocarbon receptor nuclear translocator [Source:MGI Symbol;Acc:MGI:88071]	protein_coding	27.1273	24.0842	21.894	22.4745
ENSMUSG00000015533	Itga2	13	-	114833081	114932100	integrin alpha 2 [Source:MGI Symbol;Acc:MGI:96600]	protein_coding	0.35871	0.34389	0.261512	0.09883
ENSMUSG00000015536	Mocs2	13	+	114818236	114832275	molybdenum cofactor synthesis 2 [Source:MGI Symbol;Acc:MGI:1336894]	protein_coding	9.24278	9.92356	8.35844	10.4482
ENSMUSG00000015542	Nat9	11	-	115182832	115187859	N-acetyltransferase 9 (GCN5-related, putative) [Source:MGI Symbol;Acc:MGI:1913426]	protein_coding	12.5523	14.7427	11.3024	10.2863
ENSMUSG00000015568	Lpl	8	+	68880491	68907448	lipoprotein lipase [Source:MGI Symbol;Acc:MGI:96820]	protein_coding	13.51	14.3266	32.2561	31.2167
ENSMUSG00000015575	Atp6v0e	17	+	26663231	26699647	ATPase, H+ transporting, lysosomal V0 subunit E [Source:MGI Symbol;Acc:MGI:1328318]	protein_coding	74.9958	75.1517	75.3948	76.0409
ENSMUSG00000015579	Nkx2-5	17	-	26838664	26845009	NK2 homeobox 5 [Source:MGI Symbol;Acc:MGI:97350]	protein_coding	0	0	0	0
ENSMUSG00000015597	Zfp318	17	+	46383731	46420920	zinc finger protein 318 [Source:MGI Symbol;Acc:MGI:1889348]	protein_coding	2.25502	1.87844	1.81422	1.9327
ENSMUSG00000015599	Ttbk1	17	-	46442448	46487675	tau tubulin kinase 1 [Source:MGI Symbol;Acc:MGI:2147036]	protein_coding	0.036782	0.039013	0.01319	0.030858
ENSMUSG00000015605	Srf	17	-	46548329	46556175	serum response factor [Source:MGI Symbol;Acc:MGI:106658]	protein_coding	13.0774	12.2284	11.8571	13.0103
ENSMUSG00000015619	Gata3	2	-	9857078	9890034	GATA binding protein 3 [Source:MGI Symbol;Acc:MGI:95663]	protein_coding	0.386795	0.306637	0.310237	0.395908
ENSMUSG00000015627	Gata5	2	-	180325133	180334699	GATA binding protein 5 [Source:MGI Symbol;Acc:MGI:109497]	protein_coding	0	0	0	0
ENSMUSG00000015647	Lama5	2	-	180176373	180225859	laminin, alpha 5 [Source:MGI Symbol;Acc:MGI:105382]	protein_coding	0.070877	0.135424	0.130759	0.070517
ENSMUSG00000015652	Steap1	5	-	5736317	5749326	six transmembrane epithelial antigen of the prostate 1 [Source:MGI Symbol;Acc:MGI:1917608]	protein_coding	0	0	0	0
ENSMUSG00000015653	Steap2	5	-	5664829	5694578	six transmembrane epithelial antigen of prostate 2 [Source:MGI Symbol;Acc:MGI:1921301]	protein_coding	0	0	0	0
ENSMUSG00000015656	Hspa8	9	+	40800984	40810087	heat shock protein 8 [Source:MGI Symbol;Acc:MGI:105384]	protein_coding	265.728	261.57	254.294	242.637
ENSMUSG00000015659	Serac1	17	-	6042196	6079741	serine active site containing 1 [Source:MGI Symbol;Acc:MGI:2447813]	protein_coding	2.52651	2.50956	2.32021	1.92489
ENSMUSG00000015665	Awat1	X	+	100572251	100578205	acyl-CoA wax alcohol acyltransferase 1 [Source:MGI Symbol;Acc:MGI:3588200]	protein_coding	0.329039	0	0	0
ENSMUSG00000015668	Pdzd11	X	-	100622883	100626568	PDZ domain containing 11 [Source:MGI Symbol;Acc:MGI:1919871]	protein_coding	15.9065	15.652	19.4088	15.6907
ENSMUSG00000015671	Psma2	13	+	14613240	14674236	proteasome subunit alpha 2 [Source:MGI Symbol;Acc:MGI:104885]	protein_coding	23.981	26.1937	27.2998	28.2721
ENSMUSG00000015672	Mrpl32	13	-	14608184	14613165	mitochondrial ribosomal protein L32 [Source:MGI Symbol;Acc:MGI:2137226]	protein_coding	6.47664	7.32789	6.89953	5.49015
ENSMUSG00000015697	Setdb1	3	-	95323525	95357202	SET domain, bifurcated 1 [Source:MGI Symbol;Acc:MGI:1934229]	protein_coding	10.3061	10.8741	8.30574	8.25974
ENSMUSG00000015702	Anxa9	3	-	95296096	95307176	annexin A9 [Source:MGI Symbol;Acc:MGI:1923711]	protein_coding	1.37819	1.11358	1.27878	1.31912
ENSMUSG00000015709	Arnt2	7	-	84246278	84410176	aryl hydrocarbon receptor nuclear translocator 2 [Source:MGI Symbol;Acc:MGI:107188]	protein_coding	0	0	0	0
ENSMUSG00000015711	Prune1	3	-	95253674	95282076	prune exopolyphosphatase [Source:MGI Symbol;Acc:MGI:1925152]	protein_coding	13.1382	13.2173	10.9123	10.5203
ENSMUSG00000015714	Cers2	3	+	95314791	95323599	ceramide synthase 2 [Source:MGI Symbol;Acc:MGI:1924143]	protein_coding	78.8238	78.9779	67.7856	66.4601
ENSMUSG00000015721	Nlrp5	7	+	23385889	23441922	NLR family, pyrin domain containing 5 [Source:MGI Symbol;Acc:MGI:1345193]	protein_coding	0	0	0	0
ENSMUSG00000015733	Capza2	6	+	17636234	17666972	capping protein (actin filament) muscle Z-line, alpha 2 [Source:MGI Symbol;Acc:MGI:106222]	protein_coding	89.5453	87.9786	96.2835	96.9718
ENSMUSG00000015745	Plekho1	3	-	95988429	95996001	pleckstrin homology domain containing, family O member 1 [Source:MGI Symbol;Acc:MGI:1914470]	protein_coding	17.2044	21.2415	15.7799	16.8967
ENSMUSG00000015747	Vps45	3	-	95999832	96058466	vacuolar protein sorting 45 [Source:MGI Symbol;Acc:MGI:891965]	protein_coding	5.02892	4.14061	3.70721	4.94338
ENSMUSG00000015748	Prpf3	3	-	95830124	95855885	pre-mRNA processing factor 3 [Source:MGI Symbol;Acc:MGI:1918017]	protein_coding	11.2481	11.8455	11.0563	10.7331
ENSMUSG00000015749	Anp32e	3	+	95929246	95947390	acidic (leucine-rich) nuclear phosphoprotein 32 family, member E [Source:MGI Symbol;Acc:MGI:1913721]	protein_coding	71.629	71.727	62.0044	64.1637
ENSMUSG00000015750	Aph1a	3	+	95893969	95898288	aph1 homolog A, gamma secretase subunit [Source:MGI Symbol;Acc:MGI:2385110]	protein_coding	14.5003	14.0918	14.1166	13.6869
ENSMUSG00000015755	Tab2	10	-	7905653	7956230	TGF-beta activated kinase 1/MAP3K7 binding protein 2 [Source:MGI Symbol;Acc:MGI:1915902]	protein_coding	43.7872	46.9098	41.1638	40.2415
ENSMUSG00000015757	Ppil4	10	+	7792891	7823135	peptidylprolyl isomerase (cyclophilin)-like 4 [Source:MGI Symbol;Acc:MGI:1914668]	protein_coding	18.2083	17.0634	14.1808	15.8597
ENSMUSG00000015759	Cnih1	14	-	46775567	46788411	cornichon family AMPA receptor auxiliary protein 1 [Source:MGI Symbol;Acc:MGI:1277202]	protein_coding	25.0142	26.7653	22.1006	23.7713
ENSMUSG00000015766	Eps8	6	-	137477245	137654876	epidermal growth factor receptor pathway substrate 8 [Source:MGI Symbol;Acc:MGI:104684]	protein_coding	2.1195	2.28036	1.36217	1.30545
ENSMUSG00000015776	Med22	2	-	26905262	26910677	mediator complex subunit 22 [Source:MGI Symbol;Acc:MGI:98446]	protein_coding	11.2912	11.6768	13.0035	13.797
ENSMUSG00000015787	Abo	2	-	26842503	26864979	ABO blood group (transferase A, alpha 1-3-N-acetylgalactosaminyltransferase, transferase B, alpha 1-3-galactosyltransferase) [Source:MGI Symbol;Acc:MGI:2135738]	protein_coding	0	0	0.044431	0
ENSMUSG00000015790	Surf1	2	-	26913381	26916530	surfeit gene 1 [Source:MGI Symbol;Acc:MGI:98443]	protein_coding	19.0129	19.2707	17.863	19.6671
ENSMUSG00000015804	Med28	5	+	45520229	45529276	mediator complex subunit 28 [Source:MGI Symbol;Acc:MGI:1914249]	protein_coding	7.89305	7.55167	7.58435	7.29202
ENSMUSG00000015806	Qdpr	5	-	45434021	45450236	quinoid dihydropteridine reductase [Source:MGI Symbol;Acc:MGI:97836]	protein_coding	10.1954	9.17112	7.99922	7.75727
ENSMUSG00000015812	Gnrh1	14	+	67745181	67749439	gonadotropin releasing hormone 1 [Source:MGI Symbol;Acc:MGI:95789]	protein_coding	6.23757	5.04008	5.08025	4.23951
ENSMUSG00000015829	Tnr	1	+	159523769	159931729	tenascin R [Source:MGI Symbol;Acc:MGI:99516]	protein_coding	0	0	0	0.003209
ENSMUSG00000015837	Sqstm1	11	-	50199366	50210827	sequestosome 1 [Source:MGI Symbol;Acc:MGI:107931]	protein_coding	218.88	222.924	422.739	420.85
ENSMUSG00000015839	Nfe2l2	2	-	75675513	75704641	nuclear factor, erythroid derived 2, like 2 [Source:MGI Symbol;Acc:MGI:108420]	protein_coding	91.1394	92.81	148.368	148.293
ENSMUSG00000015843	Rxrg	1	+	167598384	167639623	retinoid X receptor gamma [Source:MGI Symbol;Acc:MGI:98216]	protein_coding	0	0	0	0
ENSMUSG00000015846	Rxra	2	+	27676440	27762957	retinoid X receptor alpha [Source:MGI Symbol;Acc:MGI:98214]	protein_coding	8.67937	7.93264	6.56278	6.53389
ENSMUSG00000015850	Adamtsl4	3	-	95676201	95687917	ADAMTS-like 4 [Source:MGI Symbol;Acc:MGI:2389008]	protein_coding	1.06775	0.71486	0.660786	0.709073
ENSMUSG00000015852	Fcrls	3	-	87250758	87263738	Fc receptor-like S, scavenger receptor [Source:MGI Symbol;Acc:MGI:1933397]	protein_coding	0	0.302187	0.239222	0.18397
ENSMUSG00000015854	Cd5l	3	+	87357881	87371073	CD5 antigen-like [Source:MGI Symbol;Acc:MGI:1334419]	protein_coding	0.95966	1.74553	1.1792	1.28988
ENSMUSG00000015869	Prpsap1	11	-	116470845	116494202	phosphoribosyl pyrophosphate synthetase-associated protein 1 [Source:MGI Symbol;Acc:MGI:1915013]	protein_coding	16.8995	18.422	16.115	15.3109
ENSMUSG00000015879	Fam184b	5	-	45529705	45639614	family with sequence similarity 184, member B [Source:MGI Symbol;Acc:MGI:2442958]	protein_coding	0	0	0	0
ENSMUSG00000015880	Ncapg	5	+	45669919	45700546	non-SMC condensin I complex, subunit G [Source:MGI Symbol;Acc:MGI:1930197]	protein_coding	26.1427	26.0607	21.5206	20.7687
ENSMUSG00000015882	Lcorl	5	-	45697181	45857615	ligand dependent nuclear receptor corepressor-like [Source:MGI Symbol;Acc:MGI:2651932]	protein_coding	7.31767	6.72482	4.8431	4.88764
ENSMUSG00000015889	Lta4h	10	+	93453411	93484875	leukotriene A4 hydrolase [Source:MGI Symbol;Acc:MGI:96836]	protein_coding	223.634	234.166	183.946	186.555
ENSMUSG00000015890	Amdhd1	10	-	93523338	93540033	amidohydrolase domain containing 1 [Source:MGI Symbol;Acc:MGI:1919011]	protein_coding	0	0	0	0
ENSMUSG00000015932	Dstn	2	+	143915320	143943324	destrin [Source:MGI Symbol;Acc:MGI:1929270]	protein_coding	249.995	253.914	235.173	230.238
ENSMUSG00000015937	Macroh2a1	13	-	56073619	56136361	macroH2A.1 histone [Source:MGI Symbol;Acc:MGI:1349392]	protein_coding	117.885	124.377	103.475	105.587
ENSMUSG00000015942	Gtf2ird2	5	+	134184019	134224355	GTF2I repeat domain containing 2 [Source:MGI Symbol;Acc:MGI:2149780]	protein_coding	4.06053	3.97085	4.83136	5.6338
ENSMUSG00000015943	Bola1	3	-	96196588	96219709	bolA-like 1 (E. coli) [Source:MGI Symbol;Acc:MGI:1916418]	protein_coding	3.85965	4.99874	3.94247	5.61184
ENSMUSG00000015944	Castor2	5	+	134099711	134144343	cytosolic arginine sensor for mTORC1 subunit 2 [Source:MGI Symbol;Acc:MGI:1933384]	protein_coding	1.15348	1.15389	1.18544	0.897361
ENSMUSG00000015947	Fcgr1	3	-	96282909	96293969	Fc receptor, IgG, high affinity I [Source:MGI Symbol;Acc:MGI:95498]	protein_coding	1.65427	1.67104	2.44465	3.19185
ENSMUSG00000015950	Ncf1	5	-	134220053	134229625	neutrophil cytosolic factor 1 [Source:MGI Symbol;Acc:MGI:97283]	protein_coding	333.103	324.989	421.526	427.147
ENSMUSG00000015957	Wnt11	7	+	98835112	98855195	wingless-type MMTV integration site family, member 11 [Source:MGI Symbol;Acc:MGI:101948]	protein_coding	0.148935	0.13547	0.111646	0.105434
ENSMUSG00000015961	Adss	1	-	177762962	177796511	adenylosuccinate synthetase, non muscle [Source:MGI Symbol;Acc:MGI:87948]	protein_coding	37.2068	37.386	31.1834	28.7136
ENSMUSG00000015962	1700016C15Rik	1	+	177729814	177753324	RIKEN cDNA 1700016C15 gene [Source:MGI Symbol;Acc:MGI:1916678]	protein_coding	0	0	0	0
ENSMUSG00000015966	Il17rb	14	-	29996135	30008896	interleukin 17 receptor B [Source:MGI Symbol;Acc:MGI:1355292]	protein_coding	9.30946	9.64406	6.05764	7.27839
ENSMUSG00000015968	Cacna1d	14	-	30039939	30491455	calcium channel, voltage-dependent, L type, alpha 1D subunit [Source:MGI Symbol;Acc:MGI:88293]	protein_coding	1.37261	1.07295	1.3647	1.27778
ENSMUSG00000015970	Chdh	14	+	30009023	30040527	choline dehydrogenase [Source:MGI Symbol;Acc:MGI:1860776]	protein_coding	12.2087	12.1816	9.43213	8.70832
ENSMUSG00000015971	Actr8	14	+	29978337	30006354	ARP8 actin-related protein 8 [Source:MGI Symbol;Acc:MGI:1860775]	protein_coding	11.8519	12.4327	10.5415	9.9363
ENSMUSG00000015980	Lrrc27	7	+	139212988	139242979	leucine rich repeat containing 27 [Source:MGI Symbol;Acc:MGI:1923862]	protein_coding	7.62343	7.29472	5.39381	4.78914
ENSMUSG00000015981	Stk32c	7	-	139103638	139213307	serine/threonine kinase 32C [Source:MGI Symbol;Acc:MGI:2385336]	protein_coding	0.20986	0.386709	0.244138	0.182247
ENSMUSG00000015994	Fnta	8	-	25998722	26015650	farnesyltransferase, CAAX box, alpha [Source:MGI Symbol;Acc:MGI:104683]	protein_coding	21.1483	22.5377	18.8464	17.7184
ENSMUSG00000016018	Mtrex	13	-	112867418	112927398	Mtr4 exosome RNA helicase [Source:MGI Symbol;Acc:MGI:1919448]	protein_coding	21.0708	20.5102	17.8178	17.8167
ENSMUSG00000016024	Lbp	2	+	158306493	158332852	lipopolysaccharide binding protein [Source:MGI Symbol;Acc:MGI:1098776]	protein_coding	17.8932	19.7365	14.2733	12.9743
ENSMUSG00000016028	Celsr1	15	-	85898929	86034203	cadherin, EGF LAG seven-pass G-type receptor 1 [Source:MGI Symbol;Acc:MGI:1100883]	protein_coding	1.06222	0.882192	0.923248	1.0209
ENSMUSG00000016087	Fli1	9	-	32422204	32542861	Friend leukemia integration 1 [Source:MGI Symbol;Acc:MGI:95554]	protein_coding	29.5223	28.3341	22.5832	22.177
ENSMUSG00000016128	Stard13	5	-	151037510	151233836	StAR-related lipid transfer (START) domain containing 13 [Source:MGI Symbol;Acc:MGI:2385331]	protein_coding	0.046235	0.011128	0.012075	0
ENSMUSG00000016150	Tenm1	X	-	42527866	43429126	teneurin transmembrane protein 1 [Source:MGI Symbol;Acc:MGI:1345185]	protein_coding	0	0	0.000358	0
ENSMUSG00000016179	Camk1g	1	-	193346346	193370298	calcium/calmodulin-dependent protein kinase I gamma [Source:MGI Symbol;Acc:MGI:2388073]	protein_coding	0.104464	0.093153	0.12776	0.050839
ENSMUSG00000016181	Utp25	1	-	193091104	193130272	UTP25 small subunit processome component [Source:MGI Symbol;Acc:MGI:2138080]	protein_coding	2.66968	1.77667	2.03761	2.27538
ENSMUSG00000016194	Hsd11b1	1	-	193221634	193264075	hydroxysteroid 11-beta dehydrogenase 1 [Source:MGI Symbol;Acc:MGI:103562]	protein_coding	56.8107	56.8267	54.5388	51.7413
ENSMUSG00000016200	Syt14	1	-	192891233	193035775	synaptotagmin XIV [Source:MGI Symbol;Acc:MGI:2444490]	protein_coding	0.472226	0.422243	0.422825	0.418087
ENSMUSG00000016206	H2-M3	17	+	37270220	37274484	histocompatibility 2, M region locus 3 [Source:MGI Symbol;Acc:MGI:95915]	protein_coding	6.98994	6.8513	10.1282	9.61565
ENSMUSG00000016239	Lonrf3	X	+	36328353	36362341	LON peptidase N-terminal domain and ring finger 3 [Source:MGI Symbol;Acc:MGI:1921615]	protein_coding	7.57011	7.51956	5.62343	5.57511
ENSMUSG00000016252	Atp5e	2	-	174461072	174464105	ATP synthase, H+ transporting, mitochondrial F1 complex, epsilon subunit [Source:MGI Symbol;Acc:MGI:1855697]	protein_coding	84.724	84.7506	92.9319	99.0155
ENSMUSG00000016253	Nelfcd	2	+	174415804	174427502	negative elongation factor complex member C/D, Th1l [Source:MGI Symbol;Acc:MGI:1926424]	protein_coding	20.3767	20.5502	18.6439	19.3807
ENSMUSG00000016255	Tubb1	2	+	174450695	174457882	tubulin, beta 1 class VI [Source:MGI Symbol;Acc:MGI:107814]	protein_coding	2.92608	3.3972	2.41206	2.61477
ENSMUSG00000016256	Ctsz	2	-	174427493	174439039	cathepsin Z [Source:MGI Symbol;Acc:MGI:1891190]	protein_coding	136.622	140.235	226.232	225.014
ENSMUSG00000016257	Prelid3b	2	-	174465067	174473081	PRELI domain containing 3B [Source:MGI Symbol;Acc:MGI:1913640]	protein_coding	27.6707	29.9209	34.2363	32.6098
ENSMUSG00000016262	Sertad4	1	-	192844488	192855756	SERTA domain containing 4 [Source:MGI Symbol;Acc:MGI:2443496]	protein_coding	0.752379	0.55551	0.53918	0.640851
ENSMUSG00000016283	H2-M2	17	-	37480851	37483552	histocompatibility 2, M region locus 2 [Source:MGI Symbol;Acc:MGI:95914]	protein_coding	0	0	0.244912	0.210111
ENSMUSG00000016308	Ube2a	X	+	36873900	36884222	ubiquitin-conjugating enzyme E2A [Source:MGI Symbol;Acc:MGI:102959]	protein_coding	34.5949	25.5865	25.8055	25.3194
ENSMUSG00000016319	Slc25a5	X	+	36795651	36798807	solute carrier family 25 (mitochondrial carrier, adenine nucleotide translocator), member 5 [Source:MGI Symbol;Acc:MGI:1353496]	protein_coding	145.291	146.441	138.291	137.589
ENSMUSG00000016327	Atp1b4	X	+	38316184	38336769	ATPase, (Na+)/K+ transporting, beta 4 polypeptide [Source:MGI Symbol;Acc:MGI:1915071]	protein_coding	0	0	0	0
ENSMUSG00000016344	Ppdpf	2	+	181187247	181188771	pancreatic progenitor cell differentiation and proliferation factor [Source:MGI Symbol;Acc:MGI:1913746]	protein_coding	8.02404	8.86426	7.6345	5.61041
ENSMUSG00000016346	Kcnq2	2	-	181075579	181135300	potassium voltage-gated channel, subfamily Q, member 2 [Source:MGI Symbol;Acc:MGI:1309503]	protein_coding	0	0	0.065194	0
ENSMUSG00000016349	Eef1a2	2	-	181147653	181157014	eukaryotic translation elongation factor 1 alpha 2 [Source:MGI Symbol;Acc:MGI:1096317]	protein_coding	0	0	0	0
ENSMUSG00000016356	Col20a1	2	+	180986535	181018363	collagen, type XX, alpha 1 [Source:MGI Symbol;Acc:MGI:1920618]	protein_coding	1.00169	1.14448	1.06837	0.91851
ENSMUSG00000016382	Pls3	X	-	75785654	75875182	plastin 3 (T-isoform) [Source:MGI Symbol;Acc:MGI:104807]	protein_coding	0.415822	0.291767	0.404114	0.290948
ENSMUSG00000016386	Mpped2	2	+	106693269	106868356	metallophosphoesterase domain containing 2 [Source:MGI Symbol;Acc:MGI:1924265]	protein_coding	0	0	0	0
ENSMUSG00000016409	Nkap	X	+	37126795	37150746	NFKB activating protein [Source:MGI Symbol;Acc:MGI:1914300]	protein_coding	6.41568	6.71393	5.68996	5.66436
ENSMUSG00000016427	Ndufa1	X	-	37187588	37191163	NADH:ubiquinone oxidoreductase subunit A1 [Source:MGI Symbol;Acc:MGI:1929511]	protein_coding	38.9243	39.5978	45.5086	40.8207
ENSMUSG00000016458	Wt1	2	+	105126529	105173616	Wilms tumor 1 homolog [Source:MGI Symbol;Acc:MGI:98968]	protein_coding	0	0	0	0
ENSMUSG00000016477	E2f3	13	-	29906575	29986063	E2F transcription factor 3 [Source:MGI Symbol;Acc:MGI:1096340]	protein_coding	5.59976	5.75172	5.44614	5.21326
ENSMUSG00000016481	Cr1l	1	-	195097382	195131586	complement component (3b/4b) receptor 1-like [Source:MGI Symbol;Acc:MGI:88513]	protein_coding	37.0049	35.0942	36.4958	36.0894
ENSMUSG00000016487	Ppfibp1	6	+	146888487	147032025	PTPRF interacting protein, binding protein 1 (liprin beta 1) [Source:MGI Symbol;Acc:MGI:1914783]	protein_coding	2.21814	1.62381	2.10742	1.6809
ENSMUSG00000016493	Cd46	1	-	195036826	195092249	CD46 antigen, complement regulatory protein [Source:MGI Symbol;Acc:MGI:1203290]	protein_coding	1.55716	1.9572	1.35298	1.60486
ENSMUSG00000016494	Cd34	1	+	194938819	194961279	CD34 antigen [Source:MGI Symbol;Acc:MGI:88329]	protein_coding	7.25602	6.76323	6.16004	4.87536
ENSMUSG00000016495	Plgrkt	19	-	29348599	29367390	plasminogen receptor, C-terminal lysine transmembrane protein [Source:MGI Symbol;Acc:MGI:1915009]	protein_coding	78.8715	77.0439	90.1322	86.0063
ENSMUSG00000016496	Cd274	19	+	29367455	29388095	CD274 antigen [Source:MGI Symbol;Acc:MGI:1926446]	protein_coding	14.4311	14.9241	38.6293	38.1607
ENSMUSG00000016498	Pdcd1lg2	19	+	29410919	29471161	programmed cell death 1 ligand 2 [Source:MGI Symbol;Acc:MGI:1930125]	protein_coding	2.8667	2.02067	3.0451	2.48604
ENSMUSG00000016503	Gtf3a	5	+	146948657	146955614	general transcription factor III A [Source:MGI Symbol;Acc:MGI:1913846]	protein_coding	7.92114	9.71457	8.43558	7.90457
ENSMUSG00000016510	Mtif3	5	-	146951573	146963800	mitochondrial translational initiation factor 3 [Source:MGI Symbol;Acc:MGI:1923616]	protein_coding	3.05141	2.55021	2.74238	3.56165
ENSMUSG00000016520	Lnx2	5	-	147016655	147076586	ligand of numb-protein X 2 [Source:MGI Symbol;Acc:MGI:2155959]	protein_coding	1.87002	2.14804	1.6476	2.12424
ENSMUSG00000016524	Il19	1	-	130932656	130940115	interleukin 19 [Source:MGI Symbol;Acc:MGI:1890472]	protein_coding	0	0	0.253834	0.288231
ENSMUSG00000016526	Dyrk3	1	-	131127455	131138340	dual-specificity tyrosine-(Y)-phosphorylation regulated kinase 3 [Source:MGI Symbol;Acc:MGI:1330300]	protein_coding	5.70024	6.53433	6.24064	5.81421
ENSMUSG00000016528	Mapkapk2	1	-	131053700	131097826	MAP kinase-activated protein kinase 2 [Source:MGI Symbol;Acc:MGI:109298]	protein_coding	137.313	143.591	315.197	308.152
ENSMUSG00000016529	Il10	1	+	131019845	131024974	interleukin 10 [Source:MGI Symbol;Acc:MGI:96537]	protein_coding	0.382615	0.319269	0.623841	0.614137
ENSMUSG00000016534	Lamp2	X	-	38401357	38456454	lysosomal-associated membrane protein 2 [Source:MGI Symbol;Acc:MGI:96748]	protein_coding	108.339	105.886	94.4662	93.6237
ENSMUSG00000016541	Atxn10	15	+	85336245	85463212	ataxin 10 [Source:MGI Symbol;Acc:MGI:1859293]	protein_coding	69.2357	67.0916	65.7729	64.6657
ENSMUSG00000016552	Foxred2	15	-	77940522	77956722	FAD-dependent oxidoreductase domain containing 2 [Source:MGI Symbol;Acc:MGI:106315]	protein_coding	9.93724	10.0472	8.9915	9.00938
ENSMUSG00000016554	Eif3d	15	-	77958998	77970813	eukaryotic translation initiation factor 3, subunit D [Source:MGI Symbol;Acc:MGI:1933181]	protein_coding	57.1306	54.3586	57.6264	54.7425
ENSMUSG00000016559	H3f3b	11	-	116021912	116027962	H3.3 histone B [Source:MGI Symbol;Acc:MGI:1101768]	protein_coding	286.475	289.362	329.672	304.157
ENSMUSG00000016619	Nup50	15	+	84923411	84942963	nucleoporin 50 [Source:MGI Symbol;Acc:MGI:1351502]	protein_coding	18.4252	19.0254	16.2874	16.1499
ENSMUSG00000016624	Phf21b	15	-	84785381	84856049	PHD finger protein 21B [Source:MGI Symbol;Acc:MGI:2443812]	protein_coding	0.270164	0.182768	0.588872	0.370301
ENSMUSG00000016626	Nlrp14	7	+	107166990	107198102	NLR family, pyrin domain containing 14 [Source:MGI Symbol;Acc:MGI:1924108]	protein_coding	0	0	0	0
ENSMUSG00000016637	Ift27	15	-	78159463	78174107	intraflagellar transport 27 [Source:MGI Symbol;Acc:MGI:1914292]	protein_coding	9.94514	6.81816	7.54365	7.53259
ENSMUSG00000016664	Pacsin2	15	-	83375607	83464606	protein kinase C and casein kinase substrate in neurons 2 [Source:MGI Symbol;Acc:MGI:1345153]	protein_coding	34.441	34.8712	35.5663	35.7927
ENSMUSG00000016756	Cmah	13	+	24327404	24477377	cytidine monophospho-N-acetylneuraminic acid hydroxylase [Source:MGI Symbol;Acc:MGI:103227]	protein_coding	6.29125	4.99013	3.9684	4.91671
ENSMUSG00000016757	Ttll12	15	-	83575090	83595157	tubulin tyrosine ligase-like family, member 12 [Source:MGI Symbol;Acc:MGI:3039573]	protein_coding	3.7852	4.53251	3.20486	3.97548
ENSMUSG00000016758	Bik	15	+	83526862	83544634	BCL2-interacting killer [Source:MGI Symbol;Acc:MGI:1206591]	protein_coding	0.179509	0.099056	0.332504	0.30001
ENSMUSG00000016763	Scube1	15	-	83604999	83725021	signal peptide, CUB domain, EGF-like 1 [Source:MGI Symbol;Acc:MGI:1890616]	protein_coding	0	0	0	0
ENSMUSG00000016831	Tox4	14	+	52279146	52296401	TOX high mobility group box family member 4 [Source:MGI Symbol;Acc:MGI:1915389]	protein_coding	17.2702	17.6852	17.365	16.6812
ENSMUSG00000016833	Mrps18c	5	+	100798627	100804471	mitochondrial ribosomal protein S18C [Source:MGI Symbol;Acc:MGI:1915985]	protein_coding	35.9212	33.973	36.6766	34.3584
ENSMUSG00000016918	Sulf1	1	+	12692277	12861192	sulfatase 1 [Source:MGI Symbol;Acc:MGI:2138563]	protein_coding	0	0	0	0
ENSMUSG00000016921	Srsf6	2	+	162931528	162937121	serine and arginine-rich splicing factor 6 [Source:MGI Symbol;Acc:MGI:1915246]	protein_coding	61.1581	59.4711	54.0185	54.9521
ENSMUSG00000016933	Plcg1	2	+	160731300	160775760	phospholipase C, gamma 1 [Source:MGI Symbol;Acc:MGI:97615]	protein_coding	4.66899	5.27044	4.22905	4.57863
ENSMUSG00000016940	Kctd2	11	+	115420128	115431274	potassium channel tetramerisation domain containing 2 [Source:MGI Symbol;Acc:MGI:1917632]	protein_coding	12.5897	12.0022	12.6625	12.1047
ENSMUSG00000016942	Tmprss6	15	-	78439667	78468634	transmembrane serine protease 6 [Source:MGI Symbol;Acc:MGI:1919003]	protein_coding	0	0	0.031703	0.114672
ENSMUSG00000016946	Kctd5	17	-	24047734	24073485	potassium channel tetramerisation domain containing 5 [Source:MGI Symbol;Acc:MGI:1916509]	protein_coding	6.79347	7.5723	6.11017	6.81455
ENSMUSG00000016982	Pom121l2	13	+	21981194	21988734	POM121 membrane glycoprotein-like 2 (rat) [Source:MGI Symbol;Acc:MGI:2684870]	protein_coding	0	0	0	0.030585
ENSMUSG00000016984	Etaa1	11	-	17938756	17953875	Ewing tumor-associated antigen 1 [Source:MGI Symbol;Acc:MGI:1915395]	protein_coding	3.83189	3.81575	2.50533	3.62599
ENSMUSG00000016995	Matn4	2	-	164389393	164405160	matrilin 4 [Source:MGI Symbol;Acc:MGI:1328314]	protein_coding	0	0	0.009122	0
ENSMUSG00000016998	Svs4	2	-	164275952	164278459	seminal vesicle secretory protein 4 [Source:MGI Symbol;Acc:MGI:98450]	protein_coding	0	0	0	0
ENSMUSG00000017000	Svs6	2	+	164316751	164318453	seminal vesicle secretory protein 6 [Source:MGI Symbol;Acc:MGI:106178]	protein_coding	0	0	0	0
ENSMUSG00000017002	Slpi	2	-	164354070	164389095	secretory leukocyte peptidase inhibitor [Source:MGI Symbol;Acc:MGI:109297]	protein_coding	140.829	142.025	297.8	306.489
ENSMUSG00000017003	Svs3a	2	+	164289268	164291500	seminal vesicle secretory protein 3A [Source:MGI Symbol;Acc:MGI:1927635]	protein_coding	0	0	0	0
ENSMUSG00000017004	Svs5	2	+	164332740	164334396	seminal vesicle secretory protein 5 [Source:MGI Symbol;Acc:MGI:98453]	protein_coding	0	0	0	0
ENSMUSG00000017007	Rbpjl	2	+	164403141	164415448	recombination signal binding protein for immunoglobulin kappa J region-like [Source:MGI Symbol;Acc:MGI:1196616]	protein_coding	0	0	0	0
ENSMUSG00000017009	Sdc4	2	-	164424247	164443887	syndecan 4 [Source:MGI Symbol;Acc:MGI:1349164]	protein_coding	6.8043	7.64888	22.0671	22.1344
ENSMUSG00000017049	Ccdc70	8	+	21969775	21974041	coiled-coil domain containing 70 [Source:MGI Symbol;Acc:MGI:1915179]	protein_coding	0	0	0	0
ENSMUSG00000017057	Il13ra1	X	+	36112110	36171259	interleukin 13 receptor, alpha 1 [Source:MGI Symbol;Acc:MGI:105052]	protein_coding	11.744	12.42	9.39671	9.42209
ENSMUSG00000017064	Prl5a1	13	+	28142484	28151611	prolactin family 5, subfamily a, member 1 [Source:MGI Symbol;Acc:MGI:106332]	protein_coding	0	0	0	0
ENSMUSG00000017119	Nbr1	11	+	101552149	101581951	NBR1, autophagy cargo receptor [Source:MGI Symbol;Acc:MGI:108498]	protein_coding	33.9204	33.3142	27.3039	29.0364
ENSMUSG00000017132	Cyth1	11	-	118132019	118248592	cytohesin 1 [Source:MGI Symbol;Acc:MGI:1334257]	protein_coding	34.0987	32.6491	31.0135	30.5854
ENSMUSG00000017144	Rnd3	2	-	51130438	51149111	Rho family GTPase 3 [Source:MGI Symbol;Acc:MGI:1921444]	protein_coding	3.78658	4.01051	9.45927	7.8961
ENSMUSG00000017146	Brca1	11	-	101488764	101551955	breast cancer 1, early onset [Source:MGI Symbol;Acc:MGI:104537]	protein_coding	9.58341	9.83919	8.45501	9.11196
ENSMUSG00000017165	Gast	11	+	100334407	100336996	gastrin [Source:MGI Symbol;Acc:MGI:104768]	protein_coding	0	0	0	0
ENSMUSG00000017167	Cntnap1	11	+	101170523	101190724	contactin associated protein-like 1 [Source:MGI Symbol;Acc:MGI:1858201]	protein_coding	1.19451	1.0338	1.48039	1.59943
ENSMUSG00000017176	Nt5c3b	11	-	100422321	100441808	5'-nucleotidase, cytosolic IIIB [Source:MGI Symbol;Acc:MGI:1915356]	protein_coding	5.19455	5.11053	4.23718	4.91401
ENSMUSG00000017188	Coa3	11	-	101277968	101279114	cytochrome C oxidase assembly factor 3 [Source:MGI Symbol;Acc:MGI:1098757]	protein_coding	20.2575	21.5434	20.6866	21.0218
ENSMUSG00000017195	Zpbp2	11	+	98551097	98558665	zona pellucida binding protein 2 [Source:MGI Symbol;Acc:MGI:1916626]	protein_coding	0.721044	0.972732	0.265157	0.447848
ENSMUSG00000017204	Gsdma	11	+	98664351	98677708	gasdermin A [Source:MGI Symbol;Acc:MGI:1889509]	protein_coding	0	0	0	0
ENSMUSG00000017210	Med24	11	-	98704591	98729435	mediator complex subunit 24 [Source:MGI Symbol;Acc:MGI:1344385]	protein_coding	15.8264	15.2797	14.7222	13.8505
ENSMUSG00000017211	Gsdma2	11	+	98646759	98657964	gasdermin A2 [Source:MGI Symbol;Acc:MGI:1921490]	protein_coding	0	0	0	0
ENSMUSG00000017221	Psmd3	11	+	98682554	98695979	proteasome (prosome, macropain) 26S subunit, non-ATPase, 3 [Source:MGI Symbol;Acc:MGI:98858]	protein_coding	23.0487	23.8466	24.3445	23.4135
ENSMUSG00000017264	Exosc10	4	+	148558429	148582401	exosome component 10 [Source:MGI Symbol;Acc:MGI:1355322]	protein_coding	18.4188	19.0266	20.0545	19.1972
ENSMUSG00000017286	Glod4	11	-	76120987	76243725	glyoxalase domain containing 4 [Source:MGI Symbol;Acc:MGI:1914451]	protein_coding	17.4025	17.6362	15.7653	15.3209
ENSMUSG00000017288	Vps53	11	-	76046226	76179647	VPS53 GARP complex subunit [Source:MGI Symbol;Acc:MGI:1915549]	protein_coding	13.0109	13.4906	11.7233	11.5068
ENSMUSG00000017291	Taok1	11	-	77529162	77607815	TAO kinase 1 [Source:MGI Symbol;Acc:MGI:1914490]	protein_coding	16.625	15.8655	14.4918	14.2187
ENSMUSG00000017299	Dnttip1	2	+	164745983	164768607	deoxynucleotidyltransferase, terminal, interacting protein 1 [Source:MGI Symbol;Acc:MGI:1923483]	protein_coding	25.114	26.1048	25.9563	25.0692
ENSMUSG00000017300	Tnnc2	2	-	164777161	164779967	troponin C2, fast [Source:MGI Symbol;Acc:MGI:98780]	protein_coding	0.128585	0.100615	0.265158	0.279264
ENSMUSG00000017307	Acot8	2	-	164792765	164804882	acyl-CoA thioesterase 8 [Source:MGI Symbol;Acc:MGI:2158201]	protein_coding	13.8337	15.403	12.8499	11.9335
ENSMUSG00000017309	Cd300lg	11	+	102041509	102055620	CD300 molecule like family member G [Source:MGI Symbol;Acc:MGI:1289168]	protein_coding	0.826945	0.527617	0.157364	0.149564
ENSMUSG00000017310	Spint4	2	+	164698501	164702453	serine protease inhibitor, Kunitz type 4 [Source:MGI Symbol;Acc:MGI:1925489]	protein_coding	0	0	0	0
ENSMUSG00000017311	Pyy	11	-	102106676	102107832	peptide YY [Source:MGI Symbol;Acc:MGI:99924]	protein_coding	0	0	0	0
ENSMUSG00000017314	Mpp2	11	-	102057015	102088515	membrane protein, palmitoylated 2 (MAGUK p55 subfamily member 2) [Source:MGI Symbol;Acc:MGI:1858257]	protein_coding	2.59979	2.30634	1.96083	2.24585
ENSMUSG00000017316	Ppy	11	-	102099930	102101319	pancreatic polypeptide [Source:MGI Symbol;Acc:MGI:97753]	protein_coding	0	0	0	0
ENSMUSG00000017344	Vtn	11	+	78499091	78502324	vitronectin [Source:MGI Symbol;Acc:MGI:98940]	protein_coding	0	0.208453	0	0
ENSMUSG00000017376	Nlk	11	-	78567168	78697373	nemo like kinase [Source:MGI Symbol;Acc:MGI:1201387]	protein_coding	6.20023	6.77807	4.70758	5.02199
ENSMUSG00000017386	Traf4	11	-	78158499	78165589	TNF receptor associated factor 4 [Source:MGI Symbol;Acc:MGI:1202880]	protein_coding	4.80724	4.60481	4.05791	4.44148
ENSMUSG00000017390	Aldoc	11	+	78322968	78327781	aldolase C, fructose-bisphosphate [Source:MGI Symbol;Acc:MGI:101863]	protein_coding	0.505311	0.467043	0.547423	0.346884
ENSMUSG00000017400	Stac2	11	-	98036623	98053462	SH3 and cysteine rich domain 2 [Source:MGI Symbol;Acc:MGI:2144518]	protein_coding	0.391983	0.267541	0.412478	0.437783
ENSMUSG00000017404	Rpl19	11	+	98026710	98030492	ribosomal protein L19 [Source:MGI Symbol;Acc:MGI:98020]	protein_coding	507.469	518.367	537.375	547.396
ENSMUSG00000017405	Nek8	11	-	78166106	78176675	NIMA (never in mitosis gene a)-related expressed kinase 8 [Source:MGI Symbol;Acc:MGI:1890646]	protein_coding	3.91923	4.76894	4.1016	3.07377
ENSMUSG00000017412	Cacnb4	2	-	52428320	52676831	calcium channel, voltage-dependent, beta 4 subunit [Source:MGI Symbol;Acc:MGI:103301]	protein_coding	0.037844	0	0.021112	0.052595
ENSMUSG00000017417	Plxdc1	11	-	97923238	97986444	plexin domain containing 1 [Source:MGI Symbol;Acc:MGI:1919574]	protein_coding	1.54043	1.85669	1.99376	2.33641
ENSMUSG00000017418	Arl5b	2	+	15049395	15082456	ADP-ribosylation factor-like 5B [Source:MGI Symbol;Acc:MGI:1923119]	protein_coding	5.6202	5.25485	5.3301	5.96302
ENSMUSG00000017421	Zfp207	11	+	80383279	80405733	zinc finger protein 207 [Source:MGI Symbol;Acc:MGI:1340045]	protein_coding	89.6582	81.4075	69.4244	69.6746
ENSMUSG00000017428	Psmd11	11	+	80428615	80473248	proteasome (prosome, macropain) 26S subunit, non-ATPase, 11 [Source:MGI Symbol;Acc:MGI:1916327]	protein_coding	22.9149	23.4224	23.7001	25.194
ENSMUSG00000017446	C1qtnf1	11	+	118428203	118449963	C1q and tumor necrosis factor related protein 1 [Source:MGI Symbol;Acc:MGI:1919254]	protein_coding	0	0	0	0
ENSMUSG00000017453	Pipox	11	-	77880615	77894096	pipecolic acid oxidase [Source:MGI Symbol;Acc:MGI:1197006]	protein_coding	0.554045	0.486541	0.458039	0.561905
ENSMUSG00000017466	Timp2	11	-	118301069	118355740	tissue inhibitor of metalloproteinase 2 [Source:MGI Symbol;Acc:MGI:98753]	protein_coding	11.9457	11.3182	9.52323	9.71312
ENSMUSG00000017478	Zc3h18	8	+	122376609	122417360	zinc finger CCCH-type containing 18 [Source:MGI Symbol;Acc:MGI:1923264]	protein_coding	22.6839	21.9594	22.6773	22.4227
ENSMUSG00000017485	Top2b	14	+	16365179	16435462	topoisomerase (DNA) II beta [Source:MGI Symbol;Acc:MGI:98791]	protein_coding	19.5491	18.6609	16.2295	14.7572
ENSMUSG00000017491	Rarb	14	-	16430839	16819156	retinoic acid receptor, beta [Source:MGI Symbol;Acc:MGI:97857]	protein_coding	0	0	0	0
ENSMUSG00000017493	Igfbp4	11	+	99041244	99054392	insulin-like growth factor binding protein 4 [Source:MGI Symbol;Acc:MGI:96439]	protein_coding	8.10885	8.63531	6.29208	5.90387
ENSMUSG00000017499	Cdc6	11	+	98907801	98923940	cell division cycle 6 [Source:MGI Symbol;Acc:MGI:1345150]	protein_coding	10.3881	10.3966	7.99958	8.18361
ENSMUSG00000017548	Suz12	11	+	79993106	80034123	SUZ12 polycomb repressive complex 2 subunit [Source:MGI Symbol;Acc:MGI:1261758]	protein_coding	42.1943	41.0496	34.3051	34.5689
ENSMUSG00000017550	Atad5	11	+	80089400	80135794	ATPase family, AAA domain containing 5 [Source:MGI Symbol;Acc:MGI:2442925]	protein_coding	8.30176	7.9893	6.85095	6.79364
ENSMUSG00000017561	Crlf3	11	-	80046493	80080991	cytokine receptor-like factor 3 [Source:MGI Symbol;Acc:MGI:1860086]	protein_coding	63.747	64.3584	75.974	75.8399
ENSMUSG00000017588	Krt27	11	-	99345565	99351104	keratin 27 [Source:MGI Symbol;Acc:MGI:1339999]	protein_coding	0	0	0	0
ENSMUSG00000017607	Tns4	11	-	99065678	99089306	tensin 4 [Source:MGI Symbol;Acc:MGI:2144377]	protein_coding	0.237158	0.319825	0.362527	0.219212
ENSMUSG00000017615	Tnfaip1	11	-	78522850	78536332	tumor necrosis factor, alpha-induced protein 1 (endothelial) [Source:MGI Symbol;Acc:MGI:104961]	protein_coding	3.29363	3.2753	2.95436	3.36207
ENSMUSG00000017631	Abr	11	-	76416734	76623558	active BCR-related gene [Source:MGI Symbol;Acc:MGI:107771]	protein_coding	60.4045	63.4691	60.731	63.3204
ENSMUSG00000017639	Rab11fip4	11	+	79591212	79698023	RAB11 family interacting protein 4 (class II) [Source:MGI Symbol;Acc:MGI:2442920]	protein_coding	4.92923	5.22222	3.11236	3.12536
ENSMUSG00000017652	Cd40	2	+	165055627	165072948	CD40 antigen [Source:MGI Symbol;Acc:MGI:88336]	protein_coding	2.27524	2.05684	15.0388	16.0987
ENSMUSG00000017664	Slc35c2	2	-	165276554	165287869	solute carrier family 35, member C2 [Source:MGI Symbol;Acc:MGI:2385166]	protein_coding	36.6445	41.1998	30.9542	30.1382
ENSMUSG00000017667	Zfp334	2	-	165374264	165388259	zinc finger protein 334 [Source:MGI Symbol;Acc:MGI:2388656]	protein_coding	0.010052	0	0	0
ENSMUSG00000017670	Elmo2	2	-	165288031	165326479	engulfment and cell motility 2 [Source:MGI Symbol;Acc:MGI:2153045]	protein_coding	15.1524	16.083	13.6365	13.5762
ENSMUSG00000017677	Wsb1	11	-	79239372	79254671	WD repeat and SOCS box-containing 1 [Source:MGI Symbol;Acc:MGI:1926139]	protein_coding	146.213	142.594	153.236	149.419
ENSMUSG00000017679	Ttpal	2	+	163602314	163619013	tocopherol (alpha) transfer protein-like [Source:MGI Symbol;Acc:MGI:1923330]	protein_coding	14.2893	10.6703	9.9659	9.70557
ENSMUSG00000017686	Rhot1	11	+	80209019	80267907	ras homolog family member T1 [Source:MGI Symbol;Acc:MGI:1926078]	protein_coding	9.85	8.25196	8.68931	8.56207
ENSMUSG00000017688	Hnf4g	3	+	3508030	3658052	hepatocyte nuclear factor 4, gamma [Source:MGI Symbol;Acc:MGI:1353604]	protein_coding	0	0	0	0
ENSMUSG00000017692	Rhbdl3	11	+	80300912	80355955	rhomboid like 3 [Source:MGI Symbol;Acc:MGI:2179276]	protein_coding	0.050815	0.177745	0.155652	0.117299
ENSMUSG00000017697	Ada	2	-	163726584	163750239	adenosine deaminase [Source:MGI Symbol;Acc:MGI:87916]	protein_coding	2.48726	3.15969	1.54229	1.69043
ENSMUSG00000017707	Serinc3	2	-	163623272	163645131	serine incorporator 3 [Source:MGI Symbol;Acc:MGI:1349457]	protein_coding	418.517	420.59	376.5	381.265
ENSMUSG00000017713	Tha1	11	-	117867952	117873481	threonine aldolase 1 [Source:MGI Symbol;Acc:MGI:1919026]	protein_coding	1.3708	1.77085	0.815051	0.562519
ENSMUSG00000017715	Pgs1	11	+	117986292	118024011	phosphatidylglycerophosphate synthase 1 [Source:MGI Symbol;Acc:MGI:1921701]	protein_coding	26.2791	25.0824	25.346	25.1407
ENSMUSG00000017716	Birc5	11	+	117849251	117855743	baculoviral IAP repeat-containing 5 [Source:MGI Symbol;Acc:MGI:1203517]	protein_coding	84.6358	85.0544	84.7854	75.539
ENSMUSG00000017718	Afmid	11	+	117825924	117839908	arylformamidase [Source:MGI Symbol;Acc:MGI:2448704]	protein_coding	5.75794	7.67698	8.72281	10.0481
ENSMUSG00000017720	Trp53tg5	2	-	164470301	164473724	transformation related protein 53 target 5 [Source:MGI Symbol;Acc:MGI:1920853]	protein_coding	0	0	0	0
ENSMUSG00000017721	Pigt	2	+	164497520	164508301	phosphatidylinositol glycan anchor biosynthesis, class T [Source:MGI Symbol;Acc:MGI:1926178]	protein_coding	19.023	19.0425	16.6922	17.934
ENSMUSG00000017723	Wfdc2	2	+	164562413	164568510	WAP four-disulfide core domain 2 [Source:MGI Symbol;Acc:MGI:1914951]	protein_coding	0	0	0	0
ENSMUSG00000017724	Etv4	11	-	101769742	101785371	ets variant 4 [Source:MGI Symbol;Acc:MGI:99423]	protein_coding	0	0	0	0
ENSMUSG00000017733	Eppin	2	-	164588343	164593594	epididymal peptidase inhibitor [Source:MGI Symbol;Acc:MGI:1922776]	protein_coding	0	0	0	0
ENSMUSG00000017734	Dbndd2	2	+	164486106	164493319	dysbindin (dystrobrevin binding protein 1) domain containing 2 [Source:MGI Symbol;Acc:MGI:106562]	protein_coding	1.35993	1.62696	0.886679	0.923774
ENSMUSG00000017737	Mmp9	2	+	164940780	164955850	matrix metallopeptidase 9 [Source:MGI Symbol;Acc:MGI:97011]	protein_coding	374.795	383.704	388.199	378.375
ENSMUSG00000017740	Slc12a5	2	+	164960802	164999731	solute carrier family 12, member 5 [Source:MGI Symbol;Acc:MGI:1862037]	protein_coding	0.874838	0.359132	0.787041	0.429878
ENSMUSG00000017747	Ghdc	11	-	100766032	100770957	GH3 domain containing [Source:MGI Symbol;Acc:MGI:1931556]	protein_coding	3.09426	3.17791	3.53638	3.22269
ENSMUSG00000017754	Pltp	2	-	164839518	164857711	phospholipid transfer protein [Source:MGI Symbol;Acc:MGI:103151]	protein_coding	3.0222	3.38152	1.1226	1.4456
ENSMUSG00000017756	Slc12a7	13	+	73733094	73816754	solute carrier family 12, member 7 [Source:MGI Symbol;Acc:MGI:1342283]	protein_coding	2.66647	2.77507	2.98143	2.93149
ENSMUSG00000017760	Ctsa	2	+	164832873	164841032	cathepsin A [Source:MGI Symbol;Acc:MGI:97748]	protein_coding	48.5415	46.5822	39.1519	44.2419
ENSMUSG00000017764	Zswim1	2	+	164822686	164826871	zinc finger SWIM-type containing 1 [Source:MGI Symbol;Acc:MGI:1919221]	protein_coding	1.90514	2.36021	2.11429	1.87542
ENSMUSG00000017765	Slc12a4	8	-	105943590	105966097	solute carrier family 12, member 4 [Source:MGI Symbol;Acc:MGI:1309465]	protein_coding	5.26631	5.53963	6.12597	6.43981
ENSMUSG00000017767	Spata25	2	-	164826389	164828537	spermatogenesis associated 25 [Source:MGI Symbol;Acc:MGI:1922892]	protein_coding	0.021023	0	0	0.014931
ENSMUSG00000017774	Myo1c	11	+	75650504	75673910	myosin IC [Source:MGI Symbol;Acc:MGI:106612]	protein_coding	31.5345	29.7771	31.5177	31.1536
ENSMUSG00000017776	Crk	11	+	75679259	75706908	v-crk avian sarcoma virus CT10 oncogene homolog [Source:MGI Symbol;Acc:MGI:88508]	protein_coding	26.3312	24.0431	23.7286	24.2843
ENSMUSG00000017778	Cox7c	13	-	86044816	86046904	cytochrome c oxidase subunit 7C [Source:MGI Symbol;Acc:MGI:103226]	protein_coding	73.085	74.8772	81.6177	84.3374
ENSMUSG00000017781	Pitpna	11	+	75588097	75628804	phosphatidylinositol transfer protein, alpha [Source:MGI Symbol;Acc:MGI:99887]	protein_coding	59.7287	68.0071	63.1341	64.0032
ENSMUSG00000017801	Mlx	11	+	101087277	101092207	MAX-like protein X [Source:MGI Symbol;Acc:MGI:108398]	protein_coding	20.6306	23.2246	19.0176	18.1453
ENSMUSG00000017802	Retreg3	11	-	101096322	101119893	reticulophagy regulator family member 3 [Source:MGI Symbol;Acc:MGI:1915248]	protein_coding	26.758	24.4144	23.5805	24.5158
ENSMUSG00000017817	Jph2	2	-	163336242	163397993	junctophilin 2 [Source:MGI Symbol;Acc:MGI:1891496]	protein_coding	0.027906	0	0.017584	0
ENSMUSG00000017830	Dhx58	11	-	100694884	100704271	DEXH (Asp-Glu-X-His) box polypeptide 58 [Source:MGI Symbol;Acc:MGI:1931560]	protein_coding	4.61085	5.12557	17.0177	18.2898
ENSMUSG00000017831	Rab5a	17	+	53479234	53507680	RAB5A, member RAS oncogene family [Source:MGI Symbol;Acc:MGI:105926]	protein_coding	23.208	22.5359	21.801	22.0416
ENSMUSG00000017832	Hspb9	11	+	100713850	100714575	heat shock protein, alpha-crystallin-related, B9 [Source:MGI Symbol;Acc:MGI:1922732]	protein_coding	0.077848	0.21197	0.096155	0.081061
ENSMUSG00000017837	Nkiras2	11	+	100619244	100627607	NFKB inhibitor interacting Ras-like protein 2 [Source:MGI Symbol;Acc:MGI:1919216]	protein_coding	25.0865	25.2234	26.1711	25.2356
ENSMUSG00000017843	Ppp2r5c	12	+	110447120	110583062	protein phosphatase 2, regulatory subunit B', gamma [Source:MGI Symbol;Acc:MGI:1349475]	protein_coding	51.5393	54.6059	46.82	45.7014
ENSMUSG00000017858	Ift52	2	+	163017354	163046141	intraflagellar transport 52 [Source:MGI Symbol;Acc:MGI:2387217]	protein_coding	14.8398	13.8004	12.3115	14.1872
ENSMUSG00000017861	Mybl2	2	+	163054687	163084688	myeloblastosis oncogene-like 2 [Source:MGI Symbol;Acc:MGI:101785]	protein_coding	15.5869	15.1852	13.8138	13.3754
ENSMUSG00000017868	Sgk2	2	+	162987330	163014127	serum/glucocorticoid regulated kinase 2 [Source:MGI Symbol;Acc:MGI:1351318]	protein_coding	0	0	0.018711	0
ENSMUSG00000017897	Eya2	2	+	165595032	165771727	EYA transcriptional coactivator and phosphatase 2 [Source:MGI Symbol;Acc:MGI:109341]	protein_coding	0.687344	0.662555	0.433028	0.587164
ENSMUSG00000017922	Prl3c1	13	+	27196659	27203749	prolactin family 3, subfamily c, member 1 [Source:MGI Symbol;Acc:MGI:1351649]	protein_coding	0	0	0	0
ENSMUSG00000017929	B4galt5	2	-	167298444	167349183	UDP-Gal:betaGlcNAc beta 1,4-galactosyltransferase, polypeptide 5 [Source:MGI Symbol;Acc:MGI:1927169]	protein_coding	23.104	24.0946	27.2876	28.1808
ENSMUSG00000017943	Gdap1l1	2	+	163438476	163455324	ganglioside-induced differentiation-associated protein 1-like 1 [Source:MGI Symbol;Acc:MGI:2385163]	protein_coding	0.033325	0	0.04378	0
ENSMUSG00000017950	Hnf4a	2	+	163506808	163572910	hepatic nuclear factor 4, alpha [Source:MGI Symbol;Acc:MGI:109128]	protein_coding	0	0	0	0
ENSMUSG00000017969	Ptgis	2	-	167191805	167240604	prostaglandin I2 (prostacyclin) synthase [Source:MGI Symbol;Acc:MGI:1097156]	protein_coding	0	0	0	0
ENSMUSG00000017978	Cadps2	6	-	23262773	23839421	Ca2+-dependent activator protein for secretion 2 [Source:MGI Symbol;Acc:MGI:2443963]	protein_coding	0	0.070313	0.053497	0
ENSMUSG00000017999	Ddx27	2	+	167015193	167034947	DEAD (Asp-Glu-Ala-Asp) box polypeptide 27 [Source:MGI Symbol;Acc:MGI:2385884]	protein_coding	12.0954	12.8332	13.4391	12.269
ENSMUSG00000018001	Cyth3	5	+	143622447	143710250	cytohesin 3 [Source:MGI Symbol;Acc:MGI:1335107]	protein_coding	11.6523	11.2623	13.977	12.8104
ENSMUSG00000018008	Cyth4	15	+	78597047	78622019	cytohesin 4 [Source:MGI Symbol;Acc:MGI:2441702]	protein_coding	48.1384	52.1544	41.1335	41.7879
ENSMUSG00000018012	Rac3	11	+	120721470	120723969	Rac family small GTPase 3 [Source:MGI Symbol;Acc:MGI:2180784]	protein_coding	0.206986	0.808242	0.615509	0.337918
ENSMUSG00000018040	Rrp7a	15	-	83113433	83122801	ribosomal RNA processing 7 homolog A (S. cerevisiae) [Source:MGI Symbol;Acc:MGI:1922028]	protein_coding	10.4174	8.90005	9.97522	9.87554
ENSMUSG00000018042	Cyb5r3	15	-	83153494	83172592	cytochrome b5 reductase 3 [Source:MGI Symbol;Acc:MGI:94893]	protein_coding	14.0821	15.0383	16.8337	16.2429
ENSMUSG00000018068	Ints2	11	-	86210681	86257575	integrator complex subunit 2 [Source:MGI Symbol;Acc:MGI:1917672]	protein_coding	2.65472	2.66008	2.70089	2.03388
ENSMUSG00000018076	Med13l	5	+	118560679	118765438	mediator complex subunit 13-like [Source:MGI Symbol;Acc:MGI:2670178]	protein_coding	27.316	27.1786	26.9803	25.6039
ENSMUSG00000018102	H2bc4	13	+	23684199	23692908	H2B clustered histone 4 [Source:MGI Symbol;Acc:MGI:1915274]	protein_coding	9.45131	10.169	7.56633	8.1751
ENSMUSG00000018126	Baiap2l2	15	-	79258195	79285537	BAI1-associated protein 2-like 2 [Source:MGI Symbol;Acc:MGI:2652819]	protein_coding	0.094091	0	0.027979	0
ENSMUSG00000018143	Mafk	5	+	139791513	139802653	v-maf musculoaponeurotic fibrosarcoma oncogene family, protein K (avian) [Source:MGI Symbol;Acc:MGI:99951]	protein_coding	22.1889	23.1098	21.6955	23.8803
ENSMUSG00000018160	Med1	11	-	98152154	98193293	mediator complex subunit 1 [Source:MGI Symbol;Acc:MGI:1100846]	protein_coding	13.1046	10.8313	11.7235	10.1855
ENSMUSG00000018166	Erbb3	10	-	128567523	128589652	erb-b2 receptor tyrosine kinase 3 [Source:MGI Symbol;Acc:MGI:95411]	protein_coding	0.521076	0.775212	0.528807	0.49197
ENSMUSG00000018167	Stard3	11	+	98358368	98381112	START domain containing 3 [Source:MGI Symbol;Acc:MGI:1929618]	protein_coding	16.9952	18.0634	23.5561	20.5905
ENSMUSG00000018168	Ikzf3	11	-	98464902	98546031	IKAROS family zinc finger 3 [Source:MGI Symbol;Acc:MGI:1342542]	protein_coding	19.5168	18.2572	15.5427	14.0604
ENSMUSG00000018169	Mfng	15	-	78755882	78773475	MFNG O-fucosylpeptide 3-beta-N-acetylglucosaminyltransferase [Source:MGI Symbol;Acc:MGI:1095404]	protein_coding	6.99113	7.91941	4.90947	6.01776
ENSMUSG00000018171	Vmp1	11	-	86583865	86683836	vacuole membrane protein 1 [Source:MGI Symbol;Acc:MGI:1923159]	protein_coding	41.8783	46.8763	58.3247	62.7976
ENSMUSG00000018189	Uchl5	1	+	143777272	143807466	ubiquitin carboxyl-terminal esterase L5 [Source:MGI Symbol;Acc:MGI:1914848]	protein_coding	26.8525	26.257	20.087	20.9713
ENSMUSG00000018196	Glrx2	1	+	143716338	143749676	glutaredoxin 2 (thioltransferase) [Source:MGI Symbol;Acc:MGI:1916617]	protein_coding	7.47564	8.09702	6.59119	5.31999
ENSMUSG00000018199	Ro60	1	-	143750790	143777068	Ro60, Y RNA binding protein [Source:MGI Symbol;Acc:MGI:106652]	protein_coding	1.41528	1.17227	0.83479	0.788459
ENSMUSG00000018209	Stk4	2	+	164070322	164155524	serine/threonine kinase 4 [Source:MGI Symbol;Acc:MGI:1929004]	protein_coding	55.1553	55.2562	46.3555	45.9003
ENSMUSG00000018211	Wfdc15b	2	-	164214454	164221660	WAP four-disulfide core domain 15B [Source:MGI Symbol;Acc:MGI:2445041]	protein_coding	0	0	0	0
ENSMUSG00000018217	Pmp22	11	+	63128982	63159547	peripheral myelin protein 22 [Source:MGI Symbol;Acc:MGI:97631]	protein_coding	3.92054	4.64611	3.93696	2.98575
ENSMUSG00000018238	Gdf9	11	+	53431023	53437904	growth differentiation factor 9 [Source:MGI Symbol;Acc:MGI:95692]	protein_coding	0.357394	0.166455	0.26761	0.204699
ENSMUSG00000018239	Zcchc10	11	+	53324679	53333301	zinc finger, CCHC domain containing 10 [Source:MGI Symbol;Acc:MGI:1196228]	protein_coding	5.77652	4.04064	4.67153	4.86224
ENSMUSG00000018259	Prl8a2	13	+	27345673	27354216	prolactin family 8, subfamily a, member 2 [Source:MGI Symbol;Acc:MGI:894281]	protein_coding	0	0	0	0
ENSMUSG00000018263	Tbx5	5	+	119832668	119885219	T-box 5 [Source:MGI Symbol;Acc:MGI:102541]	protein_coding	0	0	0	0
ENSMUSG00000018286	Psmb6	11	+	70525367	70527858	proteasome (prosome, macropain) subunit, beta type 6 [Source:MGI Symbol;Acc:MGI:104880]	protein_coding	63.4063	57.6923	73.395	81.0815
ENSMUSG00000018287	Spag7	11	-	70663771	70669416	sperm associated antigen 7 [Source:MGI Symbol;Acc:MGI:107380]	protein_coding	28.7477	27.9785	28.6853	28.8764
ENSMUSG00000018293	Pfn1	11	-	70651850	70654644	profilin 1 [Source:MGI Symbol;Acc:MGI:97549]	protein_coding	732.488	753.117	785.471	768.555
ENSMUSG00000018322	Tomm34	2	-	164053540	164071169	translocase of outer mitochondrial membrane 34 [Source:MGI Symbol;Acc:MGI:1914395]	protein_coding	18.4399	18.7027	16.8774	15.4561
ENSMUSG00000018326	Ywhab	2	+	163994960	164018588	tyrosine 3-monooxygenase/tryptophan 5-monooxygenase activation protein, beta polypeptide [Source:MGI Symbol;Acc:MGI:1891917]	protein_coding	55.8495	58.3589	55.3373	53.6311
ENSMUSG00000018334	Ksr1	11	-	79013440	79146407	kinase suppressor of ras 1 [Source:MGI Symbol;Acc:MGI:105051]	protein_coding	6.47429	6.96805	5.88374	5.30251
ENSMUSG00000018339	Gpx3	11	+	54902453	54910377	glutathione peroxidase 3 [Source:MGI Symbol;Acc:MGI:105102]	protein_coding	7.11057	5.58122	5.23437	4.18126
ENSMUSG00000018340	Anxa6	11	-	54979108	55033445	annexin A6 [Source:MGI Symbol;Acc:MGI:88255]	protein_coding	12.5814	12.0617	12.102	10.9074
ENSMUSG00000018341	Il12rb2	6	-	67291318	67376188	interleukin 12 receptor, beta 2 [Source:MGI Symbol;Acc:MGI:1270861]	protein_coding	0.927441	0.855458	0.821144	1.14153
ENSMUSG00000018347	Zkscan6	11	+	65807175	65829239	zinc finger with KRAB and SCAN domains 6 [Source:MGI Symbol;Acc:MGI:1289293]	protein_coding	9.48299	8.26362	7.39037	7.48673
ENSMUSG00000018362	Kpna2	11	-	106988629	106999541	karyopherin (importin) alpha 2 [Source:MGI Symbol;Acc:MGI:103561]	protein_coding	77.6589	79.9579	78.0214	74.3709
ENSMUSG00000018363	Smurf2	11	-	106820066	106920715	SMAD specific E3 ubiquitin protein ligase 2 [Source:MGI Symbol;Acc:MGI:1913563]	protein_coding	14.5133	12.147	11.7725	10.5523
ENSMUSG00000018372	Cep95	11	+	106789252	106819930	centrosomal protein 95 [Source:MGI Symbol;Acc:MGI:2443502]	protein_coding	12.1923	10.0826	10.7606	9.38984
ENSMUSG00000018377	Vezf1	11	+	88068279	88084729	vascular endothelial zinc finger 1 [Source:MGI Symbol;Acc:MGI:1313291]	protein_coding	21.4682	20.1141	19.2136	18.1926
ENSMUSG00000018378	Cuedc1	11	+	88098058	88194140	CUE domain containing 1 [Source:MGI Symbol;Acc:MGI:2144281]	protein_coding	2.94039	3.59546	1.31305	1.8106
ENSMUSG00000018379	Srsf1	11	+	88047373	88053755	serine and arginine-rich splicing factor 1 [Source:MGI Symbol;Acc:MGI:98283]	protein_coding	94.4358	92.2742	73.0828	74.1932
ENSMUSG00000018381	Abi3	11	-	95830074	95842476	ABI gene family, member 3 [Source:MGI Symbol;Acc:MGI:1913860]	protein_coding	17.8651	16.4815	19.8449	19.9758
ENSMUSG00000018387	Shroom1	11	+	53457205	53467766	shroom family member 1 [Source:MGI Symbol;Acc:MGI:1919024]	protein_coding	0.014496	0	0	0.074298
ENSMUSG00000018395	Kif3a	11	+	53567379	53601967	kinesin family member 3A [Source:MGI Symbol;Acc:MGI:107689]	protein_coding	2.05518	1.54949	1.93945	1.90316
ENSMUSG00000018398	Septin8	11	+	53519257	53549565	septin 8 [Source:MGI Symbol;Acc:MGI:894310]	protein_coding	7.40368	8.82096	6.04606	6.33857
ENSMUSG00000018401	Mtmr4	11	+	87592162	87616302	myotubularin related protein 4 [Source:MGI Symbol;Acc:MGI:2180699]	protein_coding	7.05672	6.58772	5.29145	5.86204
ENSMUSG00000018405	Mrm1	11	-	84813061	84819515	mitochondrial rRNA methyltransferase 1 [Source:MGI Symbol;Acc:MGI:2443470]	protein_coding	9.58794	9.0663	8.41882	8.73878
ENSMUSG00000018411	Mapt	11	+	104231390	104332090	microtubule-associated protein tau [Source:MGI Symbol;Acc:MGI:97180]	protein_coding	0.274674	0.050003	0.069823	0.139757
ENSMUSG00000018412	Kansl1	11	-	104333229	104468861	KAT8 regulatory NSL complex subunit 1 [Source:MGI Symbol;Acc:MGI:1923969]	protein_coding	19.6567	17.9415	17.2764	16.6759
ENSMUSG00000018415	Gid4	11	+	60417145	60450927	GID complex subunit 4, VID24 homolog [Source:MGI Symbol;Acc:MGI:1914021]	protein_coding	8.1936	8.12441	6.73778	7.5929
ENSMUSG00000018417	Myo1b	1	-	51749765	51916071	myosin IB [Source:MGI Symbol;Acc:MGI:107752]	protein_coding	0.312007	0.269611	0.109229	0.107512
ENSMUSG00000018425	Dhx40	11	-	86768846	86807746	DEAH (Asp-Glu-Ala-His) box polypeptide 40 [Source:MGI Symbol;Acc:MGI:1914737]	protein_coding	19.7291	20.6764	20.0824	18.9422
ENSMUSG00000018427	Ypel2	11	-	86936425	86993707	yippee like 2 [Source:MGI Symbol;Acc:MGI:1925114]	protein_coding	2.59804	2.53036	1.37698	1.52165
ENSMUSG00000018428	Akap1	11	-	88830792	88864586	A kinase (PRKA) anchor protein 1 [Source:MGI Symbol;Acc:MGI:104729]	protein_coding	0.814732	0.822427	0.938088	0.889771
ENSMUSG00000018433	Nol11	11	-	107166663	107189381	nucleolar protein 11 [Source:MGI Symbol;Acc:MGI:1916229]	protein_coding	6.12712	6.09026	5.6997	5.30316
ENSMUSG00000018442	Derl2	11	-	71007164	71019841	Der1-like domain family, member 2 [Source:MGI Symbol;Acc:MGI:2151483]	protein_coding	15.8007	17.9958	15.8734	17.1932
ENSMUSG00000018446	C1qbp	11	-	70977836	70983026	complement component 1, q subcomponent binding protein [Source:MGI Symbol;Acc:MGI:1194505]	protein_coding	20.6717	19.299	17.3681	19.1504
ENSMUSG00000018449	Rpain	11	+	70970213	70977833	RPA interacting protein [Source:MGI Symbol;Acc:MGI:1916973]	protein_coding	22.5708	24.7175	21.9278	21.1035
ENSMUSG00000018451	6330403K07Rik	11	-	71031941	71033513	RIKEN cDNA 6330403K07 gene [Source:MGI Symbol;Acc:MGI:1918001]	protein_coding	0	0.025056	0.031539	0
ENSMUSG00000018459	Slc13a3	2	-	165405028	165473230	solute carrier family 13 (sodium-dependent dicarboxylate transporter), member 3 [Source:MGI Symbol;Acc:MGI:2149635]	protein_coding	0.059961	0.035171	0	0
ENSMUSG00000018470	Kcnab3	11	+	69326258	69333042	potassium voltage-gated channel, shaker-related subfamily, beta member 3 [Source:MGI Symbol;Acc:MGI:1336208]	protein_coding	0.317226	0.136288	0.171065	0.315447
ENSMUSG00000018474	Chd3	11	-	69343273	69369406	chromodomain helicase DNA binding protein 3 [Source:MGI Symbol;Acc:MGI:1344395]	protein_coding	13.679	13.94	10.2787	12.1024
ENSMUSG00000018476	Kdm6b	11	-	69398508	69413675	KDM1 lysine (K)-specific demethylase 6B [Source:MGI Symbol;Acc:MGI:2448492]	protein_coding	26.1163	24.646	26.5164	25.5284
ENSMUSG00000018479	1700125H20Rik	11	+	85170404	85181145	RIKEN cDNA 1700125H20 gene [Source:MGI Symbol;Acc:MGI:1920884]	protein_coding	0	0	0.101949	0
ENSMUSG00000018481	Appbp2	11	-	85187262	85235130	amyloid beta precursor protein (cytoplasmic tail) binding protein 2 [Source:MGI Symbol;Acc:MGI:1914134]	protein_coding	11.1549	11.1968	10.163	11.7388
ENSMUSG00000018486	Wnt9b	11	-	103727364	103749821	wingless-type MMTV integration site family, member 9B [Source:MGI Symbol;Acc:MGI:1197020]	protein_coding	0	0	0	0
ENSMUSG00000018500	Adora2b	11	+	62248984	62266453	adenosine A2b receptor [Source:MGI Symbol;Acc:MGI:99403]	protein_coding	1.95519	1.51304	4.10958	4.64315
ENSMUSG00000018501	Ncor1	11	-	62316426	62458541	nuclear receptor co-repressor 1 [Source:MGI Symbol;Acc:MGI:1349717]	protein_coding	62.689	61.3209	52.6573	47.1017
ENSMUSG00000018507	Trpv2	11	+	62574486	62600515	transient receptor potential cation channel, subfamily V, member 2 [Source:MGI Symbol;Acc:MGI:1341836]	protein_coding	24.8898	23.8913	23.0821	21.9701
ENSMUSG00000018509	Cenpv	11	-	62524946	62539261	centromere protein V [Source:MGI Symbol;Acc:MGI:1920389]	protein_coding	3.83182	3.11834	2.51056	3.10897
ENSMUSG00000018537	Pcgf2	11	-	97688823	97700497	polycomb group ring finger 2 [Source:MGI Symbol;Acc:MGI:99161]	protein_coding	1.0332	1.4417	1.06459	0.937962
ENSMUSG00000018541	Cwc25	11	-	97745481	97766556	CWC25 spliceosome-associated protein [Source:MGI Symbol;Acc:MGI:1914730]	protein_coding	10.2211	10.1615	11.1667	10.248
ENSMUSG00000018543	1700001P01Rik	11	-	97771481	97775918	RIKEN cDNA 1700001P01 gene [Source:MGI Symbol;Acc:MGI:1919465]	protein_coding	0	0.147931	0	0.242723
ENSMUSG00000018547	Pip4k2b	11	-	97715157	97744704	phosphatidylinositol-5-phosphate 4-kinase, type II, beta [Source:MGI Symbol;Acc:MGI:1934234]	protein_coding	15.4162	15.6249	14.016	12.9394
ENSMUSG00000018548	Trim37	11	+	87127077	87220683	tripartite motif-containing 37 [Source:MGI Symbol;Acc:MGI:2153072]	protein_coding	6.93534	6.57819	5.84875	5.23774
ENSMUSG00000018554	Ybx2	11	+	69935796	69941605	Y box protein 2 [Source:MGI Symbol;Acc:MGI:1096372]	protein_coding	0	0.189831	0	0.080879
ENSMUSG00000018559	Ctdnep1	11	+	69981156	69990601	CTD nuclear envelope phosphatase 1 [Source:MGI Symbol;Acc:MGI:1914431]	protein_coding	32.9106	34.1397	36.0314	34.5936
ENSMUSG00000018565	Elp5	11	-	69968222	69982517	elongator acetyltransferase complex subunit 5 [Source:MGI Symbol;Acc:MGI:1859017]	protein_coding	13.3995	13.3572	17.635	17.9336
ENSMUSG00000018566	Slc2a4	11	-	69942539	69948188	solute carrier family 2 (facilitated glucose transporter), member 4 [Source:MGI Symbol;Acc:MGI:95758]	protein_coding	4.19016	4.31792	4.03665	4.23074
ENSMUSG00000018567	Gabarap	11	+	69991143	69994951	gamma-aminobutyric acid receptor associated protein [Source:MGI Symbol;Acc:MGI:1861742]	protein_coding	265.916	263.284	280.901	269.324
ENSMUSG00000018569	Cldn7	11	+	69964779	69967885	claudin 7 [Source:MGI Symbol;Acc:MGI:1859285]	protein_coding	0.117808	0.392545	0	0
ENSMUSG00000018570	2810408A11Rik	11	-	69897352	69900987	RIKEN cDNA 2810408A11 gene [Source:MGI Symbol;Acc:MGI:1917669]	protein_coding	1.9806	2.09623	1.74191	1.97812
ENSMUSG00000018572	Phf23	11	+	69995777	70000009	PHD finger protein 23 [Source:MGI Symbol;Acc:MGI:1925496]	protein_coding	38.0098	34.8581	33.7719	34.2803
ENSMUSG00000018574	Acadvl	11	-	70010183	70015411	acyl-Coenzyme A dehydrogenase, very long chain [Source:MGI Symbol;Acc:MGI:895149]	protein_coding	22.0056	20.0326	20.1032	22.6426
ENSMUSG00000018581	Dnah11	12	-	117877982	118199043	dynein, axonemal, heavy chain 11 [Source:MGI Symbol;Acc:MGI:1100864]	protein_coding	0.024638	0.032476	0.01639	0.031632
ENSMUSG00000018583	G3bp1	11	+	55469685	55504838	GTPase activating protein (SH3 domain) binding protein 1 [Source:MGI Symbol;Acc:MGI:1351465]	protein_coding	20.1563	20.2906	20.3517	20.8157
ENSMUSG00000018585	Atox1	11	-	55446641	55461239	antioxidant 1 copper chaperone [Source:MGI Symbol;Acc:MGI:1333855]	protein_coding	44.5459	35.8071	57.498	59.4282
ENSMUSG00000018589	Glra2	X	-	165129017	165327393	glycine receptor, alpha 2 subunit [Source:MGI Symbol;Acc:MGI:95748]	protein_coding	0	0	0	0
ENSMUSG00000018593	Sparc	11	-	55394500	55423183	secreted acidic cysteine rich glycoprotein [Source:MGI Symbol;Acc:MGI:98373]	protein_coding	0.252465	0.062456	0.334285	0.17713
ENSMUSG00000018595	Glra4	X	-	136757674	136780141	glycine receptor, alpha 4 subunit [Source:MGI Symbol;Acc:MGI:95750]	protein_coding	0	0	0	0
ENSMUSG00000018599	Mief2	11	+	60728398	60732951	mitochondrial elongation factor 2 [Source:MGI Symbol;Acc:MGI:2144199]	protein_coding	4.10427	4.34833	5.20588	5.19076
ENSMUSG00000018604	Tbx3	5	+	119670669	119684724	T-box 3 [Source:MGI Symbol;Acc:MGI:98495]	protein_coding	0	0.009837	0	0
ENSMUSG00000018620	Mmp20	9	+	7628231	7674979	matrix metallopeptidase 20 (enamelysin) [Source:MGI Symbol;Acc:MGI:1353466]	protein_coding	0	0.020826	0	0
ENSMUSG00000018623	Mmp7	9	+	7692090	7699585	matrix metallopeptidase 7 [Source:MGI Symbol;Acc:MGI:103189]	protein_coding	0	0	0	0
ENSMUSG00000018634	Crhr1	11	+	104132855	104175523	corticotropin releasing hormone receptor 1 [Source:MGI Symbol;Acc:MGI:88498]	protein_coding	0	0	0	0
ENSMUSG00000018648	Dusp14	11	-	84048041	84069261	dual specificity phosphatase 14 [Source:MGI Symbol;Acc:MGI:1927168]	protein_coding	0.398412	0.108438	0	0.146094
ENSMUSG00000018651	Tada2a	11	-	84078920	84129600	transcriptional adaptor 2A [Source:MGI Symbol;Acc:MGI:2144471]	protein_coding	1.96229	1.90639	1.69197	1.83777
ENSMUSG00000018654	Ikzf1	11	+	11685003	11772926	IKAROS family zinc finger 1 [Source:MGI Symbol;Acc:MGI:1342540]	protein_coding	64.2874	65.9126	56.1373	54.057
ENSMUSG00000018656	Tcaf3	6	-	42584866	42597692	TRPM8 channel-associated factor 3 [Source:MGI Symbol;Acc:MGI:3042585]	protein_coding	0	0	0	0
ENSMUSG00000018659	Pnpo	11	-	96937825	96943986	pyridoxine 5'-phosphate oxidase [Source:MGI Symbol;Acc:MGI:2144151]	protein_coding	23.7035	24.7141	21.3158	23.8056
ENSMUSG00000018661	Cog1	11	+	113649169	113667054	component of oligomeric golgi complex 1 [Source:MGI Symbol;Acc:MGI:1333873]	protein_coding	12.4463	11.9933	10.2663	12.1732
ENSMUSG00000018666	Cbx1	11	+	96789127	96808640	chromobox 1 [Source:MGI Symbol;Acc:MGI:105369]	protein_coding	29.9912	31.0198	24.3992	26.3446
ENSMUSG00000018669	Cdk5rap3	11	-	96907426	96916496	CDK5 regulatory subunit associated protein 3 [Source:MGI Symbol;Acc:MGI:1933126]	protein_coding	14.9443	14.5995	11.648	13.3451
ENSMUSG00000018672	Copz2	11	+	96849870	96861203	coatomer protein complex, subunit zeta 2 [Source:MGI Symbol;Acc:MGI:1929008]	protein_coding	0.158362	0.711531	0.51594	0.302003
ENSMUSG00000018677	Slc25a39	11	-	102402985	102407946	solute carrier family 25, member 39 [Source:MGI Symbol;Acc:MGI:1196386]	protein_coding	35.9271	32.2905	38.2209	35.3653
ENSMUSG00000018678	Sp2	11	-	96953341	96982959	Sp2 transcription factor [Source:MGI Symbol;Acc:MGI:1926162]	protein_coding	14.7087	14.2696	13.5975	13.9818
ENSMUSG00000018697	Aatf	11	-	84422855	84513522	apoptosis antagonizing transcription factor [Source:MGI Symbol;Acc:MGI:1929608]	protein_coding	7.66403	7.78514	6.74186	6.41561
ENSMUSG00000018698	Lhx1	11	-	84518284	84525535	LIM homeobox protein 1 [Source:MGI Symbol;Acc:MGI:99783]	protein_coding	0.633687	0.469388	0.068797	0.262199
ENSMUSG00000018707	Dync1h1	12	+	110601452	110666945	dynein cytoplasmic 1 heavy chain 1 [Source:MGI Symbol;Acc:MGI:103147]	protein_coding	24.2814	23.4312	22.6599	23.7765
ENSMUSG00000018727	Cpsf4l	11	-	113698172	113710017	cleavage and polyadenylation specific factor 4-like [Source:MGI Symbol;Acc:MGI:1277182]	protein_coding	0	0.075243	0	0
ENSMUSG00000018733	Pex12	11	-	83294642	83302586	peroxisomal biogenesis factor 12 [Source:MGI Symbol;Acc:MGI:2144177]	protein_coding	2.67755	2.64717	2.49847	2.41796
ENSMUSG00000018736	Ndel1	11	-	68821434	68871858	nudE neurodevelopment protein 1 like 1 [Source:MGI Symbol;Acc:MGI:1932915]	protein_coding	37.3491	37.3606	37.2917	33.7918
ENSMUSG00000018740	Slc25a35	11	+	68968131	68974365	solute carrier family 25, member 35 [Source:MGI Symbol;Acc:MGI:1919248]	protein_coding	0.445329	0.437077	0.441297	0.283322
ENSMUSG00000018750	Zbtb4	11	+	69765912	69784023	zinc finger and BTB domain containing 4 [Source:MGI Symbol;Acc:MGI:1922830]	protein_coding	1.35617	1.40665	1.59286	1.34718
ENSMUSG00000018752	Tnfsfm13	11	-	69682577	69696098	tumor necrosis factor (ligand) superfamily, membrane-bound member 13 [Source:MGI Symbol;Acc:MGI:3845075]	protein_coding	5.786	6.20725	3.18124	3.88805
ENSMUSG00000018761	Mpdu1	11	-	69656697	69662642	mannose-P-dolichol utilization defect 1 [Source:MGI Symbol;Acc:MGI:1346040]	protein_coding	26.8004	28.8661	27.0552	29.9245
ENSMUSG00000018765	Fxr2	11	+	69632990	69653297	fragile X mental retardation, autosomal homolog 2 [Source:MGI Symbol;Acc:MGI:1346074]	protein_coding	29.1454	29.9713	28.8624	28.2031
ENSMUSG00000018770	Atp5g3	2	-	73908447	73911326	ATP synthase, H+ transporting, mitochondrial F0 complex, subunit C3 (subunit 9) [Source:MGI Symbol;Acc:MGI:2442035]	protein_coding	92.6213	100.219	96.132	102.43
ENSMUSG00000018774	Cd68	11	-	69664213	69666153	CD68 antigen [Source:MGI Symbol;Acc:MGI:88342]	protein_coding	64.2818	68.3597	65.577	63.9619
ENSMUSG00000018776	Slc35g3	11	-	69759890	69761968	solute carrier family 35, member G3 [Source:MGI Symbol;Acc:MGI:1927128]	protein_coding	0	0	0	0
ENSMUSG00000018796	Acsl1	8	+	46471037	46536051	acyl-CoA synthetase long-chain family member 1 [Source:MGI Symbol;Acc:MGI:102797]	protein_coding	44.7192	42.8753	54.3688	55.0759
ENSMUSG00000018800	Abca5	11	-	110269369	110337716	ATP-binding cassette, sub-family A (ABC1), member 5 [Source:MGI Symbol;Acc:MGI:2386607]	protein_coding	0.209764	0.294861	0.163609	0.141475
ENSMUSG00000018809	Smyd4	11	+	75348433	75405705	SET and MYND domain containing 4 [Source:MGI Symbol;Acc:MGI:2442796]	protein_coding	2.16298	1.78158	1.45002	1.45369
ENSMUSG00000018819	Lsp1	7	+	142460809	142494867	lymphocyte specific 1 [Source:MGI Symbol;Acc:MGI:96832]	protein_coding	294.35	295.697	341.125	331.971
[truncated: 53,402 more rows]

## Sheet: Expression
Table S5. RNA sequencing matrix of mouse neutrophils stimulated with rmOPN.
GeneID	GeneName	Chr	Strand	Start	End	Annotation	Class	OPN-Group_rep1	OPN-Group_rep2	Con-Group_rep1	Con-Group_rep2
ENSMUSG00000000001	Gnai3	3	-	108107280	108146146	guanine nucleotide binding protein (G protein), alpha inhibiting 3 [Source:MGI Symbol;Acc:MGI:95773]	protein_coding	75.2325	72.258	79.1771	78.4929
ENSMUSG00000000028	Cdc45	16	-	18780447	18811987	cell division cycle 45 [Source:MGI Symbol;Acc:MGI:1338073]	protein_coding	23.8036	23.1821	25.6533	27.4973
ENSMUSG00000000037	Scml2	X	+	161082525	161258213	Scm polycomb group protein like 2 [Source:MGI Symbol;Acc:MGI:1340042]	protein_coding	0.118396	0.203631	0.219055	0.397321
ENSMUSG00000000056	Narf	11	+	121237253	121255856	nuclear prelamin A recognition factor [Source:MGI Symbol;Acc:MGI:1914858]	protein_coding	22.5257	21.2561	26.9416	28.0477
ENSMUSG00000000058	Cav2	6	+	17281185	17289115	caveolin 2 [Source:MGI Symbol;Acc:MGI:107571]	protein_coding	0.578551	0.666187	1.25075	0.905071
ENSMUSG00000000078	Klf6	13	+	5861482	5870394	Kruppel-like factor 6 [Source:MGI Symbol;Acc:MGI:1346318]	protein_coding	67.1256	64.7575	66.5535	65.7442
ENSMUSG00000000085	Scmh1	4	+	120405281	120530186	sex comb on midleg homolog 1 [Source:MGI Symbol;Acc:MGI:1352762]	protein_coding	5.86649	5.56611	7.30972	7.543
ENSMUSG00000000088	Cox5a	9	+	57521274	57532426	cytochrome c oxidase subunit 5A [Source:MGI Symbol;Acc:MGI:88474]	protein_coding	63.1765	65.4625	64.1888	66.7927
ENSMUSG00000000093	Tbx2	11	+	85832551	85841948	T-box 2 [Source:MGI Symbol;Acc:MGI:98494]	protein_coding	0.124501	0.138537	0.19331	0.180419
ENSMUSG00000000127	Fer	17	+	63863062	64139496	fer (fms/fps related) protein kinase [Source:MGI Symbol;Acc:MGI:105917]	protein_coding	2.48928	2.08774	2.98513	2.75188
ENSMUSG00000000131	Xpo6	7	-	126101715	126200501	exportin 6 [Source:MGI Symbol;Acc:MGI:2429950]	protein_coding	42.2849	42.2183	46.7164	46.2311
ENSMUSG00000000134	Tfe3	X	+	7762560	7775202	transcription factor E3 [Source:MGI Symbol;Acc:MGI:98511]	protein_coding	34.6006	34.1108	24.8942	24.9289
ENSMUSG00000000142	Axin2	11	+	108920349	108950783	axin 2 [Source:MGI Symbol;Acc:MGI:1270862]	protein_coding	1.37011	1.11815	1.14963	1.72664
ENSMUSG00000000148	Brat1	5	+	140705011	140719379	BRCA1-associated ATM activator 1 [Source:MGI Symbol;Acc:MGI:1891679]	protein_coding	4.63029	3.95719	4.90316	5.23486
ENSMUSG00000000149	Gna12	5	-	140758408	140830431	guanine nucleotide binding protein, alpha 12 [Source:MGI Symbol;Acc:MGI:95767]	protein_coding	11.5776	12.261	14.2691	15.0808
ENSMUSG00000000154	Slc22a18	7	+	143473736	143499334	solute carrier family 22 (organic cation transporter), member 18 [Source:MGI Symbol;Acc:MGI:1336884]	protein_coding	0.154892	0.244683	0.141659	0.065158
ENSMUSG00000000157	Itgb2l	16	-	96422288	96443619	integrin beta 2-like [Source:MGI Symbol;Acc:MGI:1277979]	protein_coding	107.149	109.491	98.6231	99.9073
ENSMUSG00000000167	Pih1d2	9	+	50617321	50625000	PIH1 domain containing 2 [Source:MGI Symbol;Acc:MGI:1919864]	protein_coding	0.167229	0.162934	0.156713	0.273769
ENSMUSG00000000168	Dlat	9	-	50634633	50659780	dihydrolipoamide S-acetyltransferase (E2 component of pyruvate dehydrogenase complex) [Source:MGI Symbol;Acc:MGI:2385311]	protein_coding	5.32072	5.53513	6.65839	6.61106
ENSMUSG00000000171	Sdhd	9	-	50596357	50603812	succinate dehydrogenase complex, subunit D, integral membrane protein [Source:MGI Symbol;Acc:MGI:1914175]	protein_coding	51.9723	49.0627	52.6498	50.0888
ENSMUSG00000000184	Ccnd2	6	-	127125162	127152193	cyclin D2 [Source:MGI Symbol;Acc:MGI:88314]	protein_coding	3.53992	4.44058	3.43576	3.53688
ENSMUSG00000000194	Gpr107	2	+	31152316	31218775	G protein-coupled receptor 107 [Source:MGI Symbol;Acc:MGI:2139054]	protein_coding	9.1814	9.43601	9.577	9.19337
ENSMUSG00000000204	Slfn4	11	+	83175186	83190216	schlafen 4 [Source:MGI Symbol;Acc:MGI:1329010]	protein_coding	164.723	167.86	108.253	104.486
ENSMUSG00000000223	Drp2	X	+	134404551	134456573	dystrophin related protein 2 [Source:MGI Symbol;Acc:MGI:107432]	protein_coding	0.280413	0.362673	0.437215	0.219283
ENSMUSG00000000244	Tspan32	7	+	143005046	143019644	tetraspanin 32 [Source:MGI Symbol;Acc:MGI:1350360]	protein_coding	18.7018	19.688	22.7502	20.1986
ENSMUSG00000000247	Lhx2	2	+	38339281	38369733	LIM homeobox protein 2 [Source:MGI Symbol;Acc:MGI:96785]	protein_coding	0.187633	0.221627	0	0
ENSMUSG00000000248	Clec2g	6	+	128934381	128984707	C-type lectin domain family 2, member g [Source:MGI Symbol;Acc:MGI:1918059]	protein_coding	0.510051	0.837761	1.04081	0.406743
ENSMUSG00000000253	Gmpr	13	+	45507444	45553800	guanosine monophosphate reductase [Source:MGI Symbol;Acc:MGI:1913605]	protein_coding	0.574808	1.26433	1.32137	1.50792
ENSMUSG00000000275	Trim25	11	+	88999376	89020293	tripartite motif-containing 25 [Source:MGI Symbol;Acc:MGI:102749]	protein_coding	31.044	30.4749	24.1727	24.5936
ENSMUSG00000000276	Dgke	11	-	89035179	89066850	diacylglycerol kinase, epsilon [Source:MGI Symbol;Acc:MGI:1889276]	protein_coding	0.941714	1.05745	1.79619	0.979775
ENSMUSG00000000278	Scpep1	11	-	88924020	88955465	serine carboxypeptidase 1 [Source:MGI Symbol;Acc:MGI:1921867]	protein_coding	32.1288	32.8214	32.979	30.8562
ENSMUSG00000000282	Mnt	11	+	74830920	74845725	max binding protein [Source:MGI Symbol;Acc:MGI:109150]	protein_coding	10.0079	9.48893	12.4041	13.7427
ENSMUSG00000000290	Itgb2	10	+	77530252	77565708	integrin beta 2 [Source:MGI Symbol;Acc:MGI:96611]	protein_coding	318.695	306.377	298.927	306.584
ENSMUSG00000000295	Hddc2	10	+	31313383	31328204	HD domain containing 2 [Source:MGI Symbol;Acc:MGI:1916942]	protein_coding	1.70133	1.55687	2.06814	1.90929
ENSMUSG00000000301	Pemt	11	-	59970614	60046489	phosphatidylethanolamine N-methyltransferase [Source:MGI Symbol;Acc:MGI:104535]	protein_coding	1.07883	0.611149	0.448072	0.878853
ENSMUSG00000000303	Cdh1	8	+	106603351	106670246	cadherin 1 [Source:MGI Symbol;Acc:MGI:88354]	protein_coding	1.42935	1.19055	1.12109	1.40611
ENSMUSG00000000318	Clec10a	11	+	70156197	70170834	C-type lectin domain family 10, member A [Source:MGI Symbol;Acc:MGI:96975]	protein_coding	3.8045	3.64429	3.88764	4.03318
ENSMUSG00000000320	Alox12	11	-	70241457	70255353	arachidonate 12-lipoxygenase [Source:MGI Symbol;Acc:MGI:87998]	protein_coding	0.823932	1.20419	1.42755	1.78593
ENSMUSG00000000325	Arvcf	16	+	18348182	18407076	armadillo repeat gene deleted in velocardiofacial syndrome [Source:MGI Symbol;Acc:MGI:109620]	protein_coding	1.60286	1.52524	2.48211	2.3612
ENSMUSG00000000326	Comt	16	-	18406886	18426852	catechol-O-methyltransferase [Source:MGI Symbol;Acc:MGI:88470]	protein_coding	13.8319	12.8698	13.0556	13.5568
ENSMUSG00000000339	Rtca	3	-	116488963	116508208	RNA 3'-terminal phosphate cyclase [Source:MGI Symbol;Acc:MGI:1913618]	protein_coding	8.16234	9.4169	9.2448	10.1295
ENSMUSG00000000340	Dbt	3	+	116513070	116549981	dihydrolipoamide branched chain transacylase E2 [Source:MGI Symbol;Acc:MGI:105386]	protein_coding	2.47862	2.62708	3.5544	2.89228
ENSMUSG00000000346	Dazap2	15	+	100615349	100620761	DAZ associated protein 2 [Source:MGI Symbol;Acc:MGI:1344344]	protein_coding	208.052	196.956	200.05	204.057
ENSMUSG00000000355	Mcts1	X	+	38600578	38613426	malignant T cell amplified sequence 1 [Source:MGI Symbol;Acc:MGI:1916245]	protein_coding	23.6386	22.5866	26.5078	26.1456
ENSMUSG00000000359	Rem1	2	+	152626951	152635198	rad and gem related GTP binding protein 1 [Source:MGI Symbol;Acc:MGI:1097696]	protein_coding	0.269678	0.105936	0.10699	0.03477
ENSMUSG00000000374	Trappc10	10	-	78186725	78244641	trafficking protein particle complex 10 [Source:MGI Symbol;Acc:MGI:1336209]	protein_coding	21.2548	20.7464	22.6237	22.7839
ENSMUSG00000000378	Ccm2	11	+	6546887	6596744	cerebral cavernous malformation 2 [Source:MGI Symbol;Acc:MGI:2384924]	protein_coding	32.9033	37.9774	41.0215	40.1759
ENSMUSG00000000384	Tbrg4	11	-	6615598	6626067	transforming growth factor beta regulated gene 4 [Source:MGI Symbol;Acc:MGI:1100868]	protein_coding	12.4236	12.1802	12.7615	13.4903
ENSMUSG00000000386	Mx1	16	-	97447035	97462907	MX dynamin-like GTPase 1 [Source:MGI Symbol;Acc:MGI:97243]	polymorphic_pseudogene	16.7791	19.2309	1.89071	1.45905
ENSMUSG00000000392	Fap	2	-	62500943	62574075	fibroblast activation protein [Source:MGI Symbol;Acc:MGI:109608]	protein_coding	0.414537	0.332182	0.063774	0.138675
ENSMUSG00000000399	Ndufa9	6	-	126821721	126849136	NADH:ubiquinone oxidoreductase subunit A9 [Source:MGI Symbol;Acc:MGI:1913358]	protein_coding	23.7909	23.6959	21.7597	22.1093
ENSMUSG00000000402	Egfl6	X	-	166523007	166585720	EGF-like-domain, multiple 6 [Source:MGI Symbol;Acc:MGI:1858599]	protein_coding	0.386118	0.301239	0.619139	0.285761
ENSMUSG00000000409	Lck	4	-	129548344	129573641	lymphocyte protein tyrosine kinase [Source:MGI Symbol;Acc:MGI:96756]	protein_coding	3.88652	5.17799	4.12834	3.66754
ENSMUSG00000000420	Galnt1	18	+	24205344	24286818	polypeptide N-acetylgalactosaminyltransferase 1 [Source:MGI Symbol;Acc:MGI:894693]	protein_coding	24.2204	23.9695	28.5207	30.3414
ENSMUSG00000000439	Mkrn2	6	+	115601902	115622624	makorin, ring finger protein, 2 [Source:MGI Symbol;Acc:MGI:1914277]	protein_coding	8.62581	10.6132	9.8667	8.67287
ENSMUSG00000000440	Pparg	6	+	115360951	115490399	peroxisome proliferator activated receptor gamma [Source:MGI Symbol;Acc:MGI:97747]	protein_coding	2.03645	1.61661	3.89534	4.0045
ENSMUSG00000000441	Raf1	6	-	115618067	115676635	v-raf-leukemia viral oncogene 1 [Source:MGI Symbol;Acc:MGI:97847]	protein_coding	130.475	129.578	112.441	113.3
ENSMUSG00000000486	Septin1	7	-	127214447	127233130	septin 1 [Source:MGI Symbol;Acc:MGI:1858916]	protein_coding	31.4388	32.0234	37.649	33.2505
ENSMUSG00000000489	Pdgfb	15	-	79995874	80014977	platelet derived growth factor, B polypeptide [Source:MGI Symbol;Acc:MGI:97528]	protein_coding	1.71252	2.13386	1.51791	1.50213
ENSMUSG00000000530	Acvrl1	15	+	101128522	101145336	activin A receptor, type II-like 1 [Source:MGI Symbol;Acc:MGI:1338946]	protein_coding	16.4804	18.136	20.2155	18.8699
ENSMUSG00000000531	Grasp	15	+	101224188	101232756	GRP1 (general receptor for phosphoinositides 1)-associated scaffold protein [Source:MGI Symbol;Acc:MGI:1860303]	protein_coding	1.0015	0.811199	0.63624	0.701486
ENSMUSG00000000532	Acvr1b	15	+	101174067	101213684	activin A receptor, type 1B [Source:MGI Symbol;Acc:MGI:1338944]	protein_coding	8.93961	10.0001	9.131	9.70002
ENSMUSG00000000538	Tom1l2	11	-	60226714	60352905	target of myb1-like 2 (chicken) [Source:MGI Symbol;Acc:MGI:2443306]	protein_coding	6.18287	5.78539	6.26053	6.20698
ENSMUSG00000000552	Zfp385a	15	-	103313895	103340093	zinc finger protein 385A [Source:MGI Symbol;Acc:MGI:1352495]	protein_coding	9.1298	9.08336	6.12535	7.49461
ENSMUSG00000000555	Itga5	15	-	103344286	103366763	integrin alpha 5 (fibronectin receptor alpha) [Source:MGI Symbol;Acc:MGI:96604]	protein_coding	23.5414	23.8129	9.90196	8.66016
ENSMUSG00000000561	Wdr77	3	+	105959369	105970037	WD repeat domain 77 [Source:MGI Symbol;Acc:MGI:1917715]	protein_coding	9.39981	10.5855	13.6769	13.6813
ENSMUSG00000000562	Adora3	3	+	105870858	105908926	adenosine A3 receptor [Source:MGI Symbol;Acc:MGI:104847]	protein_coding	2.4417	2.83077	3.25252	2.55791
ENSMUSG00000000563	Atp5pb	3	-	105942698	105960099	ATP synthase peripheral stalk-membrane subunit b [Source:MGI Symbol;Acc:MGI:1100495]	protein_coding	93.6851	93.0558	96.2135	96.2434
ENSMUSG00000000568	Hnrnpd	5	-	99955935	99978938	heterogeneous nuclear ribonucleoprotein D [Source:MGI Symbol;Acc:MGI:101947]	protein_coding	110.855	91.777	105.645	105.813
ENSMUSG00000000579	Dynlt1c	17	+	6601671	6609774	dynein light chain Tctex-type 1C [Source:MGI Symbol;Acc:MGI:3807476]	protein_coding	14.289	14.0068	21.0684	19.4541
ENSMUSG00000000581	C1d	11	+	17257579	17269176	C1D nuclear receptor co-repressor [Source:MGI Symbol;Acc:MGI:1927354]	protein_coding	11.7181	12.1309	12.0136	14.1261
ENSMUSG00000000594	Gm2a	11	+	55098115	55113029	GM2 ganglioside activator protein [Source:MGI Symbol;Acc:MGI:95762]	protein_coding	17.7979	17.3349	19.937	21.0003
ENSMUSG00000000600	Krit1	5	+	3803184	3845564	KRIT1, ankyrin repeat containing [Source:MGI Symbol;Acc:MGI:1930618]	protein_coding	19.7506	21.1208	23.8394	22.0942
ENSMUSG00000000605	Clcn4	7	-	7282309	7300851	chloride channel, voltage-sensitive 4 [Source:MGI Symbol;Acc:MGI:104571]	protein_coding	13.4684	14.0357	16.2094	15.4227
ENSMUSG00000000617	Grm6	11	+	50850685	50866208	glutamate receptor, metabotropic 6 [Source:MGI Symbol;Acc:MGI:1351343]	protein_coding	0.548798	0.403221	0.476771	0.430761
ENSMUSG00000000627	Sema4f	6	-	82911885	82939769	sema domain, immunoglobulin domain (Ig), TM domain, and short cytoplasmic domain [Source:MGI Symbol;Acc:MGI:1340055]	protein_coding	0.560964	0.536986	0.999884	0.997965
ENSMUSG00000000628	Hk2	6	-	82725025	82774454	hexokinase 2 [Source:MGI Symbol;Acc:MGI:1315197]	protein_coding	17.7485	17.3937	19.7575	18.7415
ENSMUSG00000000631	Myo18a	11	+	77763246	77865980	myosin XVIIIA [Source:MGI Symbol;Acc:MGI:2667185]	protein_coding	8.5785	9.65864	10.3909	10.1673
ENSMUSG00000000673	Haao	17	-	83831156	83847963	3-hydroxyanthranilate 3,4-dioxygenase [Source:MGI Symbol;Acc:MGI:1349444]	protein_coding	15.1696	14.4187	16.1889	15.2161
ENSMUSG00000000682	Cd52	4	-	134082448	134095082	CD52 antigen [Source:MGI Symbol;Acc:MGI:1346088]	protein_coding	491.96	470.071	351.712	352.782
ENSMUSG00000000686	Abhd15	11	+	77515121	77538607	abhydrolase domain containing 15 [Source:MGI Symbol;Acc:MGI:1914727]	protein_coding	2.45362	2.66591	6.98534	6.99601
ENSMUSG00000000693	Loxl3	6	+	83034173	83052562	lysyl oxidase-like 3 [Source:MGI Symbol;Acc:MGI:1337004]	protein_coding	1.42573	1.46002	1.56644	1.2108
ENSMUSG00000000706	Btn1a1	13	-	23456992	23465901	butyrophilin, subfamily 1, member A1 [Source:MGI Symbol;Acc:MGI:103118]	protein_coding	0.10531	0.39736	0.2275	0.181196
ENSMUSG00000000708	Kat2b	17	+	53566861	53672720	K(lysine) acetyltransferase 2B [Source:MGI Symbol;Acc:MGI:1343094]	protein_coding	9.33617	9.67926	13.0299	13.7681
ENSMUSG00000000711	Rab5b	10	-	128677175	128696264	RAB5B, member RAS oncogene family [Source:MGI Symbol;Acc:MGI:105938]	protein_coding	52.9024	50.5422	52.9936	53.527
ENSMUSG00000000730	Dnmt3l	10	+	78041947	78063622	DNA (cytosine-5-)-methyltransferase 3-like [Source:MGI Symbol;Acc:MGI:1859287]	protein_coding	2.0341	2.35375	2.71295	1.88033
ENSMUSG00000000732	Icosl	10	+	78069302	78083913	icos ligand [Source:MGI Symbol;Acc:MGI:1354701]	protein_coding	58.0565	53.1762	23.3595	23.911
ENSMUSG00000000738	Spg7	8	+	123062942	123097760	SPG7, paraplegin matrix AAA peptidase subunit [Source:MGI Symbol;Acc:MGI:2385906]	protein_coding	14.7321	13.1037	13.9075	13.3931
ENSMUSG00000000740	Rpl13	8	+	123102350	123105244	ribosomal protein L13 [Source:MGI Symbol;Acc:MGI:105922]	protein_coding	551.261	559.239	507.311	555.742
ENSMUSG00000000743	Chmp1a	8	-	123204264	123212763	charged multivesicular body protein 1A [Source:MGI Symbol;Acc:MGI:1920159]	protein_coding	39.383	39.653	37.9372	36.7144
ENSMUSG00000000751	Rpa1	11	-	75298166	75348324	replication protein A1 [Source:MGI Symbol;Acc:MGI:1915525]	protein_coding	21.2246	25.3647	27.3929	29.2094
ENSMUSG00000000753	Serpinf1	11	-	75409769	75422701	serine (or cysteine) peptidase inhibitor, clade F, member 1 [Source:MGI Symbol;Acc:MGI:108080]	protein_coding	2.34448	1.47464	2.42591	3.20544
ENSMUSG00000000759	Tubgcp3	8	-	12614277	12672248	tubulin, gamma complex associated protein 3 [Source:MGI Symbol;Acc:MGI:2183752]	protein_coding	14.1193	12.9492	17.6084	15.1678
ENSMUSG00000000776	Polr3d	14	-	70438757	70443447	polymerase (RNA) III (DNA directed) polypeptide D [Source:MGI Symbol;Acc:MGI:1914315]	protein_coding	3.31523	2.67724	2.28665	2.49935
ENSMUSG00000000782	Tcf7	11	-	52252371	52283331	transcription factor 7, T cell specific [Source:MGI Symbol;Acc:MGI:98507]	protein_coding	6.32023	4.58162	4.77731	5.11986
ENSMUSG00000000787	Ddx3x	X	+	13280970	13294052	DEAD/H (Asp-Glu-Ala-Asp/His) box polypeptide 3, X-linked [Source:MGI Symbol;Acc:MGI:103064]	protein_coding	86.237	86.1113	97.3425	96.7476
ENSMUSG00000000791	Il12rb1	8	+	70808449	70821424	interleukin 12 receptor, beta 1 [Source:MGI Symbol;Acc:MGI:104579]	protein_coding	0.467701	0.571604	0.670452	0.619062
ENSMUSG00000000804	Usp32	11	-	84984442	85140161	ubiquitin specific peptidase 32 [Source:MGI Symbol;Acc:MGI:2144475]	protein_coding	27.2666	26.0181	32.3914	32.1319
ENSMUSG00000000811	Txnrd3	6	+	89643988	89675529	thioredoxin reductase 3 [Source:MGI Symbol;Acc:MGI:2386711]	protein_coding	0.519147	1.00712	0.730972	0.632603
ENSMUSG00000000817	Fasl	1	-	161780689	161788495	Fas ligand (TNF superfamily, member 6) [Source:MGI Symbol;Acc:MGI:99255]	protein_coding	0.621283	0.880583	0.514394	0.864494
ENSMUSG00000000823	Zfp512b	2	-	181582103	181592803	zinc finger protein 512B [Source:MGI Symbol;Acc:MGI:2685478]	protein_coding	4.41743	4.14908	6.21753	5.73547
ENSMUSG00000000826	Dnajc5	2	+	181520485	181555133	DnaJ heat shock protein family (Hsp40) member C5 [Source:MGI Symbol;Acc:MGI:892995]	protein_coding	30.8799	30.4221	36.5586	36.1176
ENSMUSG00000000827	Tpd52l2	2	+	181497142	181517966	tumor protein D52-like 2 [Source:MGI Symbol;Acc:MGI:1913564]	protein_coding	10.8949	12.3895	12.3207	10.4738
ENSMUSG00000000838	Fmr1	X	+	68678541	68717963	fragile X mental retardation 1 [Source:MGI Symbol;Acc:MGI:95564]	protein_coding	28.2435	29.5039	34.2564	31.4383
ENSMUSG00000000861	Bcl11a	11	+	24078056	24174123	B cell CLL/lymphoma 11A (zinc finger protein) [Source:MGI Symbol;Acc:MGI:106190]	protein_coding	6.44909	6.09789	6.02523	6.17709
ENSMUSG00000000869	Il4	11	-	53602982	53618669	interleukin 4 [Source:MGI Symbol;Acc:MGI:96556]	protein_coding	3.72745	4.97473	4.5529	3.74242
ENSMUSG00000000876	Pxmp4	2	-	154585758	154603708	peroxisomal membrane protein 4 [Source:MGI Symbol;Acc:MGI:1891701]	protein_coding	6.50818	6.72497	7.65599	7.44697
ENSMUSG00000000881	Dlg3	X	+	100767722	100818410	discs large MAGUK scaffold protein 3 [Source:MGI Symbol;Acc:MGI:1888986]	protein_coding	0.796005	1.05558	0.946346	0.723114
ENSMUSG00000000884	Gnb1l	16	+	18498713	18566679	guanine nucleotide binding protein (G protein), beta polypeptide 1-like [Source:MGI Symbol;Acc:MGI:1338057]	protein_coding	0.59809	0.848607	0.964536	1.30078
ENSMUSG00000000901	Mmp11	10	-	75923222	75936496	matrix metallopeptidase 11 [Source:MGI Symbol;Acc:MGI:97008]	protein_coding	0.398905	0.808253	0.460198	0.777676
ENSMUSG00000000902	Smarcb1	10	-	75896769	75921617	SWI/SNF related, matrix associated, actin dependent regulator of chromatin, subfamily b, member 1 [Source:MGI Symbol;Acc:MGI:1328366]	protein_coding	17.8116	18.2117	16.5217	16.635
ENSMUSG00000000903	Vpreb3	10	+	75943057	75949657	pre-B lymphocyte gene 3 [Source:MGI Symbol;Acc:MGI:98938]	protein_coding	27.5076	20.3147	23.1802	25.0389
ENSMUSG00000000915	Hip1r	5	+	123973628	124005558	huntingtin interacting protein 1 related [Source:MGI Symbol;Acc:MGI:1352504]	protein_coding	23.0595	22.5267	21.4654	21.0857
ENSMUSG00000000916	Nsun5	5	+	135369953	135376805	NOL1/NOP2/Sun domain family, member 5 [Source:MGI Symbol;Acc:MGI:2140844]	protein_coding	3.18545	3.25028	3.41073	3.56258
ENSMUSG00000000934	Top1mt	15	-	75657035	75678800	DNA topoisomerase 1, mitochondrial [Source:MGI Symbol;Acc:MGI:1920210]	protein_coding	1.43637	1.2076	1.23947	0.936486
ENSMUSG00000000942	Hoxa4	6	-	52189671	52191753	homeobox A4 [Source:MGI Symbol;Acc:MGI:96176]	protein_coding	0	0.088878	0.171927	0.145264
ENSMUSG00000000957	Mmp14	14	+	54431612	54445364	matrix metallopeptidase 14 (membrane-inserted) [Source:MGI Symbol;Acc:MGI:101900]	protein_coding	55.9469	57.0888	12.4947	13.9515
ENSMUSG00000000958	Slc7a7	14	-	54369442	54417780	solute carrier family 7 (cationic amino acid transporter, y+ system), member 7 [Source:MGI Symbol;Acc:MGI:1337120]	protein_coding	6.82191	5.99026	4.39338	4.25446
ENSMUSG00000000959	Oxa1l	14	+	54360834	54369673	oxidase assembly 1-like [Source:MGI Symbol;Acc:MGI:1916339]	protein_coding	18.0538	19.0524	19.9339	19.285
ENSMUSG00000000976	Heatr6	11	+	83753696	83783754	HEAT repeat containing 6 [Source:MGI Symbol;Acc:MGI:1919790]	protein_coding	12.4951	11.4988	10.5118	10.7043
ENSMUSG00000000982	Ccl3	11	-	83647844	83649355	chemokine (C-C motif) ligand 3 [Source:MGI Symbol;Acc:MGI:98260]	protein_coding	126.683	118.325	30.6744	33.49
ENSMUSG00000000983	Wfdc18	11	+	83709015	83711348	WAP four-disulfide core domain 18 [Source:MGI Symbol;Acc:MGI:107506]	protein_coding	0.314769	0.233228	0.837177	0.628628
ENSMUSG00000001014	Icam4	9	+	21029373	21030595	intercellular adhesion molecule 4, Landsteiner-Wiener blood group [Source:MGI Symbol;Acc:MGI:1925619]	protein_coding	3.35722	4.00408	4.90813	5.82545
ENSMUSG00000001016	Ilf2	3	+	90476126	90488379	interleukin enhancer binding factor 2 [Source:MGI Symbol;Acc:MGI:1915031]	protein_coding	29.092	29.5471	35.1588	33.5637
ENSMUSG00000001017	Chtop	3	-	90498956	90509498	chromatin target of PRMT1 [Source:MGI Symbol;Acc:MGI:1913761]	protein_coding	54.1813	45.5771	49.7558	52.7718
ENSMUSG00000001018	Snapin	3	-	90488026	90491033	SNAP-associated protein [Source:MGI Symbol;Acc:MGI:1333745]	protein_coding	16.8711	15.6335	17.0335	16.0935
ENSMUSG00000001020	S100a4	3	+	90603771	90606045	S100 calcium binding protein A4 [Source:MGI Symbol;Acc:MGI:1330282]	protein_coding	143.621	153.966	121.744	119.438
ENSMUSG00000001025	S100a6	3	+	90612882	90624181	S100 calcium binding protein A6 (calcyclin) [Source:MGI Symbol;Acc:MGI:1339467]	protein_coding	302.189	326.449	310.464	307.642
ENSMUSG00000001027	Scn4a	11	-	106349455	106353288	sodium channel, voltage-gated, type IV, alpha [Source:MGI Symbol;Acc:MGI:98250]	protein_coding	0.438394	0.438635	0.502037	0.509983
ENSMUSG00000001029	Icam2	11	-	106377656	106388075	intercellular adhesion molecule 2 [Source:MGI Symbol;Acc:MGI:96394]	protein_coding	10.6775	10.6061	13.8226	13.3922
ENSMUSG00000001034	Mapk7	11	-	61488812	61494406	mitogen-activated protein kinase 7 [Source:MGI Symbol;Acc:MGI:1346347]	protein_coding	30.2594	27.9517	30.7427	31.6536
ENSMUSG00000001039	B9d1	11	+	61505144	61512931	B9 protein domain 1 [Source:MGI Symbol;Acc:MGI:1351471]	protein_coding	0.355527	0.155543	0.12459	0.17646
ENSMUSG00000001052	Sec24b	3	-	129982759	130061553	Sec24 related gene family, member B (S. cerevisiae) [Source:MGI Symbol;Acc:MGI:2139764]	protein_coding	15.4903	15.447	14.4807	16.0067
ENSMUSG00000001053	N4bp3	11	-	51643063	51650842	NEDD4 binding protein 3 [Source:MGI Symbol;Acc:MGI:2442218]	protein_coding	10.7595	10.2697	11.356	12.7343
ENSMUSG00000001054	Rmnd5b	11	-	51623671	51635896	required for meiotic nuclear division 5 homolog B [Source:MGI Symbol;Acc:MGI:1913339]	protein_coding	26.0125	25.3441	29.3224	33.2683
ENSMUSG00000001056	Nhp2	11	+	51619735	51623714	NHP2 ribonucleoprotein [Source:MGI Symbol;Acc:MGI:1098547]	protein_coding	19.6542	18.7129	19.7166	19.9692
ENSMUSG00000001062	Vps9d1	8	-	123242356	123254348	VPS9 domain containing 1 [Source:MGI Symbol;Acc:MGI:1914143]	protein_coding	11.0795	10.8632	13.9703	13.8894
ENSMUSG00000001065	Zfp276	8	+	123254195	123269745	zinc finger protein (C2H2 type) 276 [Source:MGI Symbol;Acc:MGI:1888495]	protein_coding	12.5911	13.74	14.2119	14.6083
ENSMUSG00000001082	Mfsd10	5	-	34633642	34637212	major facilitator superfamily domain containing 10 [Source:MGI Symbol;Acc:MGI:1915544]	protein_coding	16.0369	15.2775	17.2217	20.4777
ENSMUSG00000001089	Luzp1	4	+	136469761	136554780	leucine zipper protein 1 [Source:MGI Symbol;Acc:MGI:107629]	protein_coding	1.32722	1.0334	0.827498	1.02183
ENSMUSG00000001098	Kctd10	5	-	114363567	114380508	potassium channel tetramerisation domain containing 10 [Source:MGI Symbol;Acc:MGI:2141207]	protein_coding	37.0804	35.7741	33.9016	34.5296
ENSMUSG00000001100	Poldip2	11	+	78512193	78522736	polymerase (DNA-directed), delta interacting protein 2 [Source:MGI Symbol;Acc:MGI:1915061]	protein_coding	12.7169	11.4513	12.9558	12.0376
ENSMUSG00000001105	Ift20	11	+	78536361	78541737	intraflagellar transport 20 [Source:MGI Symbol;Acc:MGI:1915585]	protein_coding	12.2428	14.625	12.0478	11.8166
ENSMUSG00000001120	Pcbp3	10	-	76761857	76961887	poly(rC) binding protein 3 [Source:MGI Symbol;Acc:MGI:1890470]	protein_coding	0.533717	0.632533	0.572455	0.635226
ENSMUSG00000001123	Lgals9	11	-	78962974	78984946	lectin, galactose binding, soluble 9 [Source:MGI Symbol;Acc:MGI:109496]	protein_coding	62.0186	61.7342	46.9563	49.0023
ENSMUSG00000001127	Araf	X	+	20797814	20860519	Araf proto-oncogene, serine/threonine kinase [Source:MGI Symbol;Acc:MGI:88065]	protein_coding	24.1312	24.8429	28.772	26.9477
ENSMUSG00000001128	Cfp	X	-	20925454	20931555	complement factor properdin [Source:MGI Symbol;Acc:MGI:97545]	protein_coding	23.8444	21.8094	24.5964	27.0172
ENSMUSG00000001134	Uxt	X	-	20941722	20962017	ubiquitously expressed prefoldin like chaperone [Source:MGI Symbol;Acc:MGI:1277988]	protein_coding	13.1453	12.2798	11.1193	13.6525
ENSMUSG00000001138	Cnnm3	1	+	36511867	36528237	cyclin M3 [Source:MGI Symbol;Acc:MGI:2151055]	protein_coding	4.30408	5.01349	6.01097	6.17719
ENSMUSG00000001143	Lman2l	1	-	36419871	36445271	lectin, mannose-binding 2-like [Source:MGI Symbol;Acc:MGI:2443010]	protein_coding	12.4277	11.373	14.9136	14.4747
ENSMUSG00000001150	Mcm3ap	10	+	76468927	76515857	minichromosome maintenance complex component 3 associated protein [Source:MGI Symbol;Acc:MGI:1930089]	protein_coding	11.4445	11.2769	13.7745	12.0099
ENSMUSG00000001151	Pcnt	10	-	76351263	76442786	pericentrin (kendrin) [Source:MGI Symbol;Acc:MGI:102722]	protein_coding	11.2483	11.9691	14.0807	14.1646
ENSMUSG00000001156	Mxd1	6	-	86647042	86669161	MAX dimerization protein 1 [Source:MGI Symbol;Acc:MGI:96908]	protein_coding	274.126	271.36	183.285	188.158
ENSMUSG00000001157	Gmcl1	6	-	86691768	86733383	germ cell-less, spermatogenesis associated 1 [Source:MGI Symbol;Acc:MGI:1345156]	protein_coding	9.34897	10.1454	11.8816	10.9456
ENSMUSG00000001158	Snrnp27	6	-	86675151	86684522	small nuclear ribonucleoprotein 27 (U4/U6.U5) [Source:MGI Symbol;Acc:MGI:1913868]	protein_coding	29.4533	27.4777	25.1783	28.0851
ENSMUSG00000001166	Oas1c	5	-	120800194	120812514	2'-5' oligoadenylate synthetase 1C [Source:MGI Symbol;Acc:MGI:2149633]	protein_coding	2.10481	2.42515	0.962016	1.52194
ENSMUSG00000001173	Ocrl	X	+	47912387	47965868	OCRL, inositol polyphosphate-5-phosphatase [Source:MGI Symbol;Acc:MGI:109589]	protein_coding	7.36383	6.59918	8.54094	7.86703
ENSMUSG00000001175	Calm1	12	+	100199435	100209814	calmodulin 1 [Source:MGI Symbol;Acc:MGI:88251]	protein_coding	89.1734	84.1107	72.849	70.7523
ENSMUSG00000001211	Agpat3	10	-	78269178	78352489	1-acylglycerol-3-phosphate O-acyltransferase 3 [Source:MGI Symbol;Acc:MGI:1336186]	protein_coding	1.65213	2.2312	2.03021	2.13204
ENSMUSG00000001227	Sema6b	17	-	56123085	56140343	sema domain, transmembrane domain (TM), and cytoplasmic domain, (semaphorin) 6B [Source:MGI Symbol;Acc:MGI:1202889]	protein_coding	1.89411	2.13795	3.01238	3.44645
ENSMUSG00000001228	Uhrf1	17	+	56303321	56323486	ubiquitin-like, containing PHD and RING finger domains, 1 [Source:MGI Symbol;Acc:MGI:1338889]	protein_coding	31.8507	32.8343	35.9026	39.7603
ENSMUSG00000001229	Dpp9	17	-	56186807	56218905	dipeptidylpeptidase 9 [Source:MGI Symbol;Acc:MGI:2443967]	protein_coding	13.6262	12.3039	14.5192	13.957
ENSMUSG00000001247	Lsr	7	-	30957770	30973464	lipolysis stimulated lipoprotein receptor [Source:MGI Symbol;Acc:MGI:1927471]	protein_coding	1.68584	1.06691	2.19538	1.34286
ENSMUSG00000001248	Gramd1a	7	-	31130127	31155896	GRAM domain containing 1A [Source:MGI Symbol;Acc:MGI:105490]	protein_coding	63.4289	63.0378	62.7387	62.7318
ENSMUSG00000001249	Hpn	7	-	31098725	31115290	hepsin [Source:MGI Symbol;Acc:MGI:1196620]	protein_coding	2.25375	2.29454	1.36164	1.47325
ENSMUSG00000001270	Ckb	12	-	111669361	111672338	creatine kinase, brain [Source:MGI Symbol;Acc:MGI:88407]	protein_coding	0.66079	0.430381	0.953134	0.930926
ENSMUSG00000001280	Sp1	15	+	102406143	102436404	trans-acting transcription factor 1 [Source:MGI Symbol;Acc:MGI:98372]	protein_coding	26.0332	26.4375	30.3359	28.3093
ENSMUSG00000001281	Itgb7	15	-	102215995	102231944	integrin beta 7 [Source:MGI Symbol;Acc:MGI:96616]	protein_coding	18.2183	17.1535	24.2071	24.8255
ENSMUSG00000001285	Myg1	15	+	102331709	102338139	melanocyte proliferating gene 1 [Source:MGI Symbol;Acc:MGI:1929864]	protein_coding	13.8965	14.883	16.2053	14.1582
ENSMUSG00000001288	Rarg	15	-	102234938	102257517	retinoic acid receptor, gamma [Source:MGI Symbol;Acc:MGI:97858]	protein_coding	10.1503	9.62259	7.55333	7.10463
ENSMUSG00000001289	Pfdn5	15	+	102326116	102331873	prefoldin 5 [Source:MGI Symbol;Acc:MGI:1928753]	protein_coding	90.716	89.5207	84.3382	90.5243
ENSMUSG00000001300	Efnb2	8	-	8617434	8661242	ephrin B2 [Source:MGI Symbol;Acc:MGI:105097]	protein_coding	0.118288	0.337005	0.253468	0.15674
ENSMUSG00000001305	Rrp15	1	-	186720978	186749358	ribosomal RNA processing 15 homolog (S. cerevisiae) [Source:MGI Symbol;Acc:MGI:1914473]	protein_coding	3.44534	3.63467	4.27419	3.34303
ENSMUSG00000001313	Rnd2	11	+	101464999	101471853	Rho family GTPase 2 [Source:MGI Symbol;Acc:MGI:1338755]	protein_coding	0.527432	0.780674	0.483065	0.671767
ENSMUSG00000001323	Srr	11	-	74906359	74925948	serine racemase [Source:MGI Symbol;Acc:MGI:1351636]	protein_coding	2.90724	2.87161	3.51215	3.50052
ENSMUSG00000001348	Acp5	9	-	22126727	22135711	acid phosphatase 5, tartrate resistant [Source:MGI Symbol;Acc:MGI:87883]	protein_coding	21.4955	20.1546	19.1722	17.8195
ENSMUSG00000001366	Fbxo9	9	-	78081499	78109065	f-box protein 9 [Source:MGI Symbol;Acc:MGI:1918788]	protein_coding	25.7183	26.0787	30.0679	33.5147
ENSMUSG00000001376	Vps50	6	+	3498382	3603531	VPS50 EARP/GARPII complex subunit [Source:MGI Symbol;Acc:MGI:1920538]	protein_coding	5.50335	4.9369	5.55397	6.69443
ENSMUSG00000001380	Hars	18	-	36766528	36783205	histidyl-tRNA synthetase [Source:MGI Symbol;Acc:MGI:108087]	protein_coding	20.4462	17.911	16.6361	19.1383
ENSMUSG00000001383	Zmat2	18	+	36793876	36799666	zinc finger, matrin type 2 [Source:MGI Symbol;Acc:MGI:1913742]	protein_coding	28.1405	29.7361	27.1512	27.7217
ENSMUSG00000001403	Ube2c	2	+	164769898	164778822	ubiquitin-conjugating enzyme E2C [Source:MGI Symbol;Acc:MGI:1915862]	protein_coding	164.431	160.948	161.991	177.038
ENSMUSG00000001415	Smg5	3	+	88336260	88362338	Smg-5 homolog, nonsense mediated mRNA decay factor (C. elegans) [Source:MGI Symbol;Acc:MGI:2447364]	protein_coding	21.4347	20.4322	23.8363	22.0824
ENSMUSG00000001416	Cct3	3	+	88297116	88321767	chaperonin containing Tcp1, subunit 3 (gamma) [Source:MGI Symbol;Acc:MGI:104708]	protein_coding	25.7177	28.2679	25.8494	23.5256
ENSMUSG00000001418	Glmp	3	+	88325023	88331313	glycosylated lysosomal membrane protein [Source:MGI Symbol;Acc:MGI:1913318]	protein_coding	16.7072	16.1048	16.9244	17.3587
ENSMUSG00000001419	Mef2d	3	+	88142372	88172086	myocyte enhancer factor 2D [Source:MGI Symbol;Acc:MGI:99533]	protein_coding	19.3383	20.3433	24.0067	24.6835
ENSMUSG00000001420	Tmem79	3	-	88328655	88336148	transmembrane protein 79 [Source:MGI Symbol;Acc:MGI:1919163]	protein_coding	1.13019	0.850791	0.887703	0.65058
ENSMUSG00000001424	Snd1	6	+	28475139	28935162	staphylococcal nuclease and tudor domain containing 1 [Source:MGI Symbol;Acc:MGI:1929266]	protein_coding	29.6711	28.6012	27.9257	28.0498
ENSMUSG00000001436	Slc19a1	10	+	77032241	77061002	solute carrier family 19 (folate transporter), member 1 [Source:MGI Symbol;Acc:MGI:103182]	protein_coding	1.70847	1.82305	2.21983	1.79991
ENSMUSG00000001440	Kpnb1	11	-	97159714	97187881	karyopherin (importin) beta 1 [Source:MGI Symbol;Acc:MGI:107532]	protein_coding	42.6087	41.5117	50.3527	50.9686
ENSMUSG00000001441	Npepps	11	-	97205842	97280638	aminopeptidase puromycin sensitive [Source:MGI Symbol;Acc:MGI:1101358]	protein_coding	49.6241	49.0047	58.8233	60.3839
ENSMUSG00000001444	Tbx21	11	-	97098071	97115331	T-box 21 [Source:MGI Symbol;Acc:MGI:1888984]	protein_coding	0.338489	0.293168	0.313661	0.252833
ENSMUSG00000001445	Mrpl10	11	+	97041560	97049213	mitochondrial ribosomal protein L10 [Source:MGI Symbol;Acc:MGI:1333801]	protein_coding	14.9581	15.3984	17.1643	18.4143
ENSMUSG00000001467	Cyp51	5	-	4081145	4104746	cytochrome P450, family 51 [Source:MGI Symbol;Acc:MGI:106040]	protein_coding	20.6256	20.0042	13.3975	12.7725
ENSMUSG00000001472	Tcf25	8	+	123373753	123403835	transcription factor 25 (basic helix-loop-helix) [Source:MGI Symbol;Acc:MGI:1914105]	protein_coding	57.4896	55.7717	55.8432	58.404
ENSMUSG00000001473	Tubb6	18	+	67390717	67402749	tubulin, beta 6 class V [Source:MGI Symbol;Acc:MGI:1915201]	protein_coding	2.41122	1.98116	1.65979	2.09733
ENSMUSG00000001482	Def8	8	+	123423527	123463270	differentially expressed in FDCP 8 [Source:MGI Symbol;Acc:MGI:1346331]	protein_coding	12.2434	12.8528	13.6627	14.332
ENSMUSG00000001506	Col1a1	11	+	94936224	94953042	collagen, type I, alpha 1 [Source:MGI Symbol;Acc:MGI:88467]	protein_coding	2.16127	2.53051	2.47901	2.64673
ENSMUSG00000001517	Foxm1	6	+	128362967	128376146	forkhead box M1 [Source:MGI Symbol;Acc:MGI:1347487]	protein_coding	28.4581	30.4063	31.5331	34.9684
ENSMUSG00000001518	Itfg2	6	-	128409444	128424931	integrin alpha FG-GAP repeat containing 2 [Source:MGI Symbol;Acc:MGI:1915450]	protein_coding	2.16104	2.1118	2.31576	2.34752
ENSMUSG00000001521	Tulp3	6	-	128321161	128355851	tubby-like protein 3 [Source:MGI Symbol;Acc:MGI:1329045]	protein_coding	0.485161	0.747905	0.707547	1.00452
ENSMUSG00000001524	Gtf2h4	17	-	35667730	35673739	general transcription factor II H, polypeptide 4 [Source:MGI Symbol;Acc:MGI:1338799]	protein_coding	4.3793	4.15014	4.94771	4.03301
ENSMUSG00000001525	Tubb5	17	-	35833921	35838306	tubulin, beta 5 class I [Source:MGI Symbol;Acc:MGI:107812]	protein_coding	275.1	270.422	301.012	304.731
ENSMUSG00000001542	Ell2	13	+	75706757	75772364	elongation factor RNA polymerase II 2 [Source:MGI Symbol;Acc:MGI:2183438]	protein_coding	20.7122	19.3733	13.2432	13.7061
ENSMUSG00000001552	Jup	11	-	100368958	100397763	junction plakoglobin [Source:MGI Symbol;Acc:MGI:96650]	protein_coding	4.06227	3.56468	3.02456	3.36654
ENSMUSG00000001569	Nom1	5	+	29434664	29457843	nucleolar protein with MIF4G domain 1 [Source:MGI Symbol;Acc:MGI:1861749]	protein_coding	2.09287	2.17298	2.45117	2.61086
ENSMUSG00000001576	Ergic1	17	+	26561489	26656934	endoplasmic reticulum-golgi intermediate compartment (ERGIC) 1 [Source:MGI Symbol;Acc:MGI:1914708]	protein_coding	7.09497	6.78002	8.69542	8.25095
ENSMUSG00000001583	Tnk1	11	-	69851005	69858730	tyrosine kinase, non-receptor, 1 [Source:MGI Symbol;Acc:MGI:1930958]	protein_coding	0.387242	0.329718	0.142425	0.471974
ENSMUSG00000001588	Acap1	11	-	69881567	69895539	ArfGAP with coiled-coil, ankyrin repeat and PH domains 1 [Source:MGI Symbol;Acc:MGI:2388270]	protein_coding	96.4667	95.9462	110.838	112.003
ENSMUSG00000001627	Ifrd1	12	-	40201567	40248504	interferon-related developmental regulator 1 [Source:MGI Symbol;Acc:MGI:1316717]	protein_coding	24.0849	24.2107	23.3453	22.8516
ENSMUSG00000001630	Stk38l	6	+	146724995	146778812	serine/threonine kinase 38 like [Source:MGI Symbol;Acc:MGI:1922250]	protein_coding	1.86072	1.72117	1.75424	2.14884
ENSMUSG00000001632	Brpf1	6	+	113307137	113324860	bromodomain and PHD finger containing, 1 [Source:MGI Symbol;Acc:MGI:1926033]	protein_coding	21.843	20.7608	20.3535	22.1088
ENSMUSG00000001642	Akr1b3	6	-	34302434	34317478	aldo-keto reductase family 1, member B3 (aldose reductase) [Source:MGI Symbol;Acc:MGI:1353494]	protein_coding	17.0353	18.5716	17.5635	18.67
ENSMUSG00000001663	Gstt1	10	-	75783813	75798584	glutathione S-transferase, theta 1 [Source:MGI Symbol;Acc:MGI:107379]	protein_coding	0.357739	1.14272	0.519752	0.953859
ENSMUSG00000001665	Gstt3	10	-	75774115	75781414	glutathione S-transferase, theta 3 [Source:MGI Symbol;Acc:MGI:2143526]	protein_coding	1.49223	1.41353	1.88585	1.29617
ENSMUSG00000001666	Ddt	10	-	75771230	75773414	D-dopachrome tautomerase [Source:MGI Symbol;Acc:MGI:1298381]	protein_coding	9.50132	9.11542	8.28245	8.35996
ENSMUSG00000001674	Ddx18	1	-	121553835	121567989	DEAD (Asp-Glu-Ala-Asp) box polypeptide 18 [Source:MGI Symbol;Acc:MGI:1914192]	protein_coding	8.48764	7.98703	7.49042	8.13949
ENSMUSG00000001687	Ubl3	5	-	148504635	148552789	ubiquitin-like 3 [Source:MGI Symbol;Acc:MGI:1344373]	protein_coding	34.4181	36.7603	33.6756	37.8586
ENSMUSG00000001700	Gramd3	18	+	56400337	56503792	GRAM domain containing 3 [Source:MGI Symbol;Acc:MGI:1914815]	protein_coding	11.195	11.0861	9.96613	10.9599
ENSMUSG00000001707	Eef1e1	13	-	38644207	38659058	eukaryotic translation elongation factor 1 epsilon 1 [Source:MGI Symbol;Acc:MGI:1913393]	protein_coding	3.92694	4.28492	4.00467	4.36343
ENSMUSG00000001729	Akt1	12	-	112653821	112674884	thymoma viral proto-oncogene 1 [Source:MGI Symbol;Acc:MGI:87986]	protein_coding	62.6249	64.153	67.2657	68.1019
ENSMUSG00000001739	Cldn15	5	+	136966616	136975858	claudin 15 [Source:MGI Symbol;Acc:MGI:1913103]	protein_coding	24.1022	25.4077	29.982	27.7192
ENSMUSG00000001741	Il16	7	-	83642825	83745726	interleukin 16 [Source:MGI Symbol;Acc:MGI:1270855]	protein_coding	61.9424	55.0412	41.4157	49.8943
ENSMUSG00000001750	Tcirg1	19	-	3896050	3907133	T cell, immune regulator 1, ATPase, H+ transporting, lysosomal V0 protein A3 [Source:MGI Symbol;Acc:MGI:1350931]	protein_coding	88.3786	90.8971	78.9724	79.9906
ENSMUSG00000001751	Naglu	11	+	101070012	101077672	alpha-N-acetylglucosaminidase (Sanfilippo disease IIIB) [Source:MGI Symbol;Acc:MGI:1351641]	protein_coding	6.52368	6.71633	8.65859	9.65779
ENSMUSG00000001755	Coasy	11	+	101082565	101086619	Coenzyme A synthase [Source:MGI Symbol;Acc:MGI:1918993]	protein_coding	7.44806	7.60882	10.5258	10.1286
ENSMUSG00000001761	Smo	6	+	29735503	29761365	smoothened, frizzled class receptor [Source:MGI Symbol;Acc:MGI:108075]	protein_coding	0.559832	0.376668	0.494055	0.426851
ENSMUSG00000001763	Tspan33	6	+	29694222	29718559	tetraspanin 33 [Source:MGI Symbol;Acc:MGI:1919012]	protein_coding	52.4014	51.5419	53.1429	54.8647
ENSMUSG00000001767	Crnkl1	2	-	145917479	145935014	crooked neck pre-mRNA splicing factor 1 [Source:MGI Symbol;Acc:MGI:1914127]	protein_coding	13.3622	12.976	15.9001	15.2419
ENSMUSG00000001768	Rin2	2	+	145675215	145887616	Ras and Rab interactor 2 [Source:MGI Symbol;Acc:MGI:1921280]	protein_coding	8.52281	8.88788	9.85132	10.2278
ENSMUSG00000001774	Chordc1	9	+	18292125	18317442	cysteine and histidine-rich domain (CHORD)-containing, zinc-binding protein 1 [Source:MGI Symbol;Acc:MGI:1914167]	protein_coding	10.2452	9.61575	13.3741	12.0601
ENSMUSG00000001783	Rtcb	10	-	85938637	85957823	RNA 2',3'-cyclic phosphate and 5'-OH ligase [Source:MGI Symbol;Acc:MGI:106379]	protein_coding	30.9079	30.1693	32.9453	32.6121
ENSMUSG00000001785	Pwp1	10	+	85829494	85889096	PWP1 homolog, endonuclein [Source:MGI Symbol;Acc:MGI:1914735]	protein_coding	27.9858	25.6031	29.9378	28.0559
ENSMUSG00000001786	Fbxo7	10	+	86021972	86051873	F-box protein 7 [Source:MGI Symbol;Acc:MGI:1917004]	protein_coding	17.0519	15.8706	12.6147	10.2564
ENSMUSG00000001794	Capns1	7	-	30186936	30198811	calpain, small subunit 1 [Source:MGI Symbol;Acc:MGI:88266]	protein_coding	119.897	113.472	120.679	123.818
ENSMUSG00000001829	Clpb	7	+	101663633	101795506	ClpB caseinolytic peptidase B [Source:MGI Symbol;Acc:MGI:1100517]	protein_coding	2.73914	2.66919	2.1763	2.4127
ENSMUSG00000001833	Septin7	9	+	25252439	25308571	septin 7 [Source:MGI Symbol;Acc:MGI:1335094]	protein_coding	63.8266	61.3663	68.6366	67.9874
ENSMUSG00000001844	Zdhhc4	5	-	143316489	143329256	zinc finger, DHHC domain containing 4 [Source:MGI Symbol;Acc:MGI:1920131]	protein_coding	17.5877	17.8965	19.4135	18.7451
ENSMUSG00000001847	Rac1	5	-	143503634	143528036	Rac family small GTPase 1 [Source:MGI Symbol;Acc:MGI:97845]	protein_coding	59.3984	69.3954	78.2086	63.8758
ENSMUSG00000001855	Nup214	2	+	31974436	32053975	nucleoporin 214 [Source:MGI Symbol;Acc:MGI:1095411]	protein_coding	9.74027	9.58776	10.6841	10.444
ENSMUSG00000001865	Cpa3	3	-	20215620	20242181	carboxypeptidase A3, mast cell [Source:MGI Symbol;Acc:MGI:88479]	protein_coding	6.18012	5.31346	6.94621	6.02659
ENSMUSG00000001870	Ltbp1	17	+	75005568	75392512	latent transforming growth factor beta binding protein 1 [Source:MGI Symbol;Acc:MGI:109151]	protein_coding	0.314082	0.421487	0.586549	0.573536
ENSMUSG00000001891	Ugp2	11	-	21321138	21371201	UDP-glucose pyrophosphorylase 2 [Source:MGI Symbol;Acc:MGI:2183447]	protein_coding	37.869	35.9215	40.9449	40.3749
ENSMUSG00000001909	Trmt1	8	+	84686307	84699808	tRNA methyltransferase 1 [Source:MGI Symbol;Acc:MGI:1289155]	protein_coding	14.4298	14.4541	12.8839	14.1864
ENSMUSG00000001910	Nacc1	8	-	84670479	84687902	nucleus accumbens associated 1, BEN and BTB (POZ) domain containing [Source:MGI Symbol;Acc:MGI:1914080]	protein_coding	14.8368	14.63	17.2429	16.8433
ENSMUSG00000001911	Nfix	8	-	84699876	84800344	nuclear factor I/X [Source:MGI Symbol;Acc:MGI:97311]	protein_coding	5.0391	6.45185	5.10957	5.37769
ENSMUSG00000001918	Slc1a5	7	+	16781340	16798274	solute carrier family 1 (neutral amino acid transporter), member 5 [Source:MGI Symbol;Acc:MGI:105305]	protein_coding	64.5382	66.5528	75.862	71.2893
ENSMUSG00000001924	Uba1	X	+	20658326	20683179	ubiquitin-like modifier activating enzyme 1 [Source:MGI Symbol;Acc:MGI:98890]	protein_coding	68.524	69.9956	70.5216	69.6704
ENSMUSG00000001930	Vwf	6	+	125546774	125686679	Von Willebrand factor [Source:MGI Symbol;Acc:MGI:98941]	protein_coding	2.90001	3.39026	3.78312	3.61811
ENSMUSG00000001942	Siae	9	+	37555698	37649655	sialic acid acetylesterase [Source:MGI Symbol;Acc:MGI:104803]	protein_coding	1.82771	1.76983	1.98268	2.15205
ENSMUSG00000001946	Esam	9	+	37528078	37538319	endothelial cell-specific adhesion molecule [Source:MGI Symbol;Acc:MGI:1916774]	protein_coding	1.08791	1.14181	0.808183	1.47527
ENSMUSG00000001948	Spa17	9	-	37603290	37613722	sperm autoantigenic protein 17 [Source:MGI Symbol;Acc:MGI:1333778]	protein_coding	0.463654	0.576899	0.729267	0.727724
ENSMUSG00000001962	Fam50a	X	+	74313033	74320149	family with sequence similarity 50, member A [Source:MGI Symbol;Acc:MGI:1351626]	protein_coding	31.2303	31.187	32.2464	31.6589
ENSMUSG00000001964	Emd	X	+	74254687	74261548	emerin [Source:MGI Symbol;Acc:MGI:108117]	protein_coding	34.3481	39.2188	36.9895	36.3446
ENSMUSG00000001983	Taco1	11	+	106066061	106073612	translational activator of mitochondrially encoded cytochrome c oxidase I [Source:MGI Symbol;Acc:MGI:1917457]	protein_coding	4.3009	4.89002	5.50978	4.53928
ENSMUSG00000001986	Gria3	X	+	41400854	41678601	glutamate receptor, ionotropic, AMPA3 (alpha 3) [Source:MGI Symbol;Acc:MGI:95810]	protein_coding	4.07901	4.41874	6.15395	5.49344
ENSMUSG00000001995	Sipa1l2	8	-	125418063	125569808	signal-induced proliferation-associated 1 like 2 [Source:MGI Symbol;Acc:MGI:2676970]	protein_coding	7.02601	6.68485	9.10192	8.90709
ENSMUSG00000001998	Ap4e1	2	+	127008717	127067909	adaptor-related protein complex AP-4, epsilon 1 [Source:MGI Symbol;Acc:MGI:1336993]	protein_coding	4.31466	4.69054	5.62047	5.35521
ENSMUSG00000001999	Blvra	2	+	127070665	127097084	biliverdin reductase A [Source:MGI Symbol;Acc:MGI:88170]	protein_coding	13.5192	12.323	14.5765	14.4471
ENSMUSG00000002006	Pdzd4	X	-	73793359	73824969	PDZ domain containing 4 [Source:MGI Symbol;Acc:MGI:2443483]	protein_coding	0.358884	0.510199	0.530126	0.406276
ENSMUSG00000002007	Srpk3	X	+	73774405	73778925	serine/arginine-rich protein specific kinase 3 [Source:MGI Symbol;Acc:MGI:1891338]	protein_coding	0.685702	0.735873	0.485093	1.02397
ENSMUSG00000002010	Idh3g	X	-	73778963	73786897	isocitrate dehydrogenase 3 (NAD+), gamma [Source:MGI Symbol;Acc:MGI:1099463]	protein_coding	44.1535	41.9354	48.4063	47.2935
ENSMUSG00000002014	Ssr4	X	+	73787028	73790830	signal sequence receptor, delta [Source:MGI Symbol;Acc:MGI:1099464]	protein_coding	67.4764	69.5196	60.6083	63.5224
ENSMUSG00000002015	Bcap31	X	-	73686178	73716175	B cell receptor associated protein 31 [Source:MGI Symbol;Acc:MGI:1350933]	protein_coding	41.3135	37.0751	42.7704	43.1589
ENSMUSG00000002017	Fam98a	17	-	75537086	75551946	family with sequence similarity 98, member A [Source:MGI Symbol;Acc:MGI:1919972]	protein_coding	8.20308	8.34482	8.46176	8.61039
ENSMUSG00000002020	Ltbp2	12	-	84783212	84876532	latent transforming growth factor beta binding protein 2 [Source:MGI Symbol;Acc:MGI:99502]	protein_coding	0.135718	0.141701	0.171853	0.09339
ENSMUSG00000002028	Kmt2a	9	-	44803355	44881296	lysine (K)-specific methyltransferase 2A [Source:MGI Symbol;Acc:MGI:96995]	protein_coding	10.8788	10.536	12.7155	12.3589
ENSMUSG00000002031	Ift46	9	+	44767908	44793447	intraflagellar transport 46 [Source:MGI Symbol;Acc:MGI:1923818]	protein_coding	6.56997	6.3141	7.80021	7.6332
ENSMUSG00000002033	Cd3g	9	-	44969572	44980431	CD3 antigen, gamma polypeptide [Source:MGI Symbol;Acc:MGI:88333]	protein_coding	2.35126	2.80762	2.48507	2.09201
ENSMUSG00000002043	Trappc6a	7	+	19508395	19516145	trafficking protein particle complex 6A [Source:MGI Symbol;Acc:MGI:1914341]	protein_coding	10.1106	12.1823	11.4754	13.585
ENSMUSG00000002052	Supt6	11	-	78206746	78245987	SPT6, histone chaperone and transcription elongation factor [Source:MGI Symbol;Acc:MGI:107726]	protein_coding	19.5763	19.8302	19.7032	18.9443
ENSMUSG00000002055	Spag5	11	+	78301529	78322457	sperm associated antigen 5 [Source:MGI Symbol;Acc:MGI:1927470]	protein_coding	29.7542	30.2403	39.0889	35.3571
ENSMUSG00000002058	Unc119	11	+	78343482	78349164	unc-119 lipid binding chaperone [Source:MGI Symbol;Acc:MGI:1328357]	protein_coding	24.562	21.8812	25.3495	24.0568
ENSMUSG00000002059	Rab34	11	+	78188430	78192193	RAB34, member RAS oncogene family [Source:MGI Symbol;Acc:MGI:104606]	protein_coding	0.407349	0.094388	0.470558	0.528012
ENSMUSG00000002064	Sdf2	11	+	78245746	78255496	stromal cell derived factor 2 [Source:MGI Symbol;Acc:MGI:108019]	protein_coding	28.6361	29.2838	31.2939	29.9605
ENSMUSG00000002068	Ccne1	7	-	38097984	38107534	cyclin E1 [Source:MGI Symbol;Acc:MGI:88316]	protein_coding	10.6912	11.375	11.1427	10.6943
ENSMUSG00000002083	Bbc3	7	+	16308393	16318205	BCL2 binding component 3 [Source:MGI Symbol;Acc:MGI:2181667]	protein_coding	11.794	11.1129	11.9373	11.6168
ENSMUSG00000002100	Mybpc3	2	+	91118144	91136516	myosin binding protein C, cardiac [Source:MGI Symbol;Acc:MGI:102844]	protein_coding	0.972352	1.007	0.74261	0.915286
ENSMUSG00000002102	Psmc3	2	+	91054009	91066369	proteasome (prosome, macropain) 26S subunit, ATPase 3 [Source:MGI Symbol;Acc:MGI:1098754]	protein_coding	57.5331	55.299	56.572	55.7576
ENSMUSG00000002103	Acp2	2	+	91202885	91214098	acid phosphatase 2, lysosomal [Source:MGI Symbol;Acc:MGI:87882]	protein_coding	21.9445	21.6671	10.1885	10.7231
ENSMUSG00000002104	Rapsn	2	+	91035620	91045729	receptor-associated protein of the synapse [Source:MGI Symbol;Acc:MGI:99422]	protein_coding	0.200256	0.096441	0.279355	0.478603
ENSMUSG00000002105	Slc39a13	2	-	91061791	91070417	solute carrier family 39 (metal ion transporter), member 13 [Source:MGI Symbol;Acc:MGI:1915677]	protein_coding	8.68719	7.79241	6.27109	5.47196
ENSMUSG00000002107	Celf2	2	-	6539694	7509563	CUGBP, Elav-like family member 2 [Source:MGI Symbol;Acc:MGI:1338822]	protein_coding	26.439	28.4159	36.1724	36.9995
ENSMUSG00000002108	Nr1h3	2	-	91184061	91202834	nuclear receptor subfamily 1, group H, member 3 [Source:MGI Symbol;Acc:MGI:1352462]	protein_coding	5.69406	6.42164	4.31229	3.52881
ENSMUSG00000002109	Ddb2	2	-	91211572	91236982	damage specific DNA binding protein 2 [Source:MGI Symbol;Acc:MGI:1355314]	protein_coding	6.33441	7.34525	7.76116	7.72761
ENSMUSG00000002111	Spi1	2	+	91082390	91115756	spleen focus forming virus (SFFV) proviral integration oncogene [Source:MGI Symbol;Acc:MGI:98282]	protein_coding	194.192	198.179	170.227	169.157
ENSMUSG00000002129	Sf3a1	11	+	4160350	4182541	splicing factor 3a, subunit 1 [Source:MGI Symbol;Acc:MGI:1914715]	protein_coding	12.1577	12.533	13.7136	14.443
ENSMUSG00000002147	Stat6	10	+	127642986	127660957	signal transducer and activator of transcription 6 [Source:MGI Symbol;Acc:MGI:103034]	protein_coding	79.0075	77.7574	74.9991	73.7693
ENSMUSG00000002190	Clgn	8	+	83389867	83428552	calmegin [Source:MGI Symbol;Acc:MGI:107472]	protein_coding	0.069265	0.140339	0.199714	0.121208
ENSMUSG00000002204	Napsa	7	+	44572380	44586862	napsin A aspartic peptidase [Source:MGI Symbol;Acc:MGI:109365]	protein_coding	74.3231	76.4159	71.3174	69.6104
ENSMUSG00000002205	Vrk3	7	+	44748413	44777515	vaccinia related kinase 3 [Source:MGI Symbol;Acc:MGI:2182465]	protein_coding	29.3492	26.4361	30.0509	31.0609
ENSMUSG00000002210	Smg9	7	+	24399619	24422778	smg-9 homolog, nonsense mediated mRNA decay factor (C. elegans) [Source:MGI Symbol;Acc:MGI:1919247]	protein_coding	16.5394	17.0806	19.755	17.2774
ENSMUSG00000002221	Paxip1	5	-	27740080	27791691	PAX interacting (with transcription-activation domain) protein 1 [Source:MGI Symbol;Acc:MGI:1890430]	protein_coding	10.7122	9.98602	10.3038	10.3281
ENSMUSG00000002222	Rmnd5a	6	-	71388634	71440637	required for meiotic nuclear division 5 homolog A [Source:MGI Symbol;Acc:MGI:1915727]	protein_coding	20.2597	20.5334	24.6427	25.6424
ENSMUSG00000002227	Mov10	3	-	104794836	104818563	Mov10 RISC complex RNA helicase [Source:MGI Symbol;Acc:MGI:97054]	protein_coding	13.4667	12.7529	13.7605	13.7016
ENSMUSG00000002228	Ppm1j	3	+	104781056	104786018	protein phosphatase 1J [Source:MGI Symbol;Acc:MGI:1919137]	protein_coding	0.287095	0.250055	0.271902	0.403658
ENSMUSG00000002233	Rhoc	3	+	104788375	104794459	ras homolog family member C [Source:MGI Symbol;Acc:MGI:106028]	protein_coding	4.57445	4.09345	5.00248	5.16451
ENSMUSG00000002250	Ppard	17	+	28232700	28301474	peroxisome proliferator activator receptor delta [Source:MGI Symbol;Acc:MGI:101884]	protein_coding	10.7701	9.9998	10.5192	11.6928
ENSMUSG00000002257	Def6	17	+	28207778	28228608	differentially expressed in FDCP 6 [Source:MGI Symbol;Acc:MGI:1346328]	protein_coding	34.095	31.3964	35.4495	36.9623
ENSMUSG00000002274	Metrn	17	-	25793221	25797136	meteorin, glial cell differentiation regulator [Source:MGI Symbol;Acc:MGI:1917333]	protein_coding	3.54144	3.50712	4.7051	4.99213
ENSMUSG00000002279	Lmf1	17	+	25579085	25662826	lipase maturation factor 1 [Source:MGI Symbol;Acc:MGI:1923733]	protein_coding	2.75422	2.72351	2.68356	3.50069
ENSMUSG00000002280	Ciao3	17	+	25773776	25783332	cytosolic iron-sulfur assembly component 3 [Source:MGI Symbol;Acc:MGI:1914813]	protein_coding	8.66817	9.72197	9.33103	9.38952
ENSMUSG00000002289	Angptl4	17	-	33773750	33781830	angiopoietin-like 4 [Source:MGI Symbol;Acc:MGI:1888999]	protein_coding	0.111772	0.170621	0.296153	0.499523
ENSMUSG00000002297	Dbf4	5	-	8396973	8422716	DBF4 zinc finger [Source:MGI Symbol;Acc:MGI:1351328]	protein_coding	29.4811	32.2791	37.3263	37.0493
ENSMUSG00000002307	Daxx	17	+	33909414	33915590	Fas death domain-associated protein [Source:MGI Symbol;Acc:MGI:1197015]	protein_coding	33.6797	37.9904	16.3467	16.5843
ENSMUSG00000002308	Cd320	17	+	33843091	33849774	CD320 antigen [Source:MGI Symbol;Acc:MGI:1860083]	protein_coding	0.562726	0.881478	0.792632	0.889695
ENSMUSG00000002319	Ipo4	14	-	55625400	55635957	importin 4 [Source:MGI Symbol;Acc:MGI:1923001]	protein_coding	4.9669	4.53755	3.41418	3.25051
ENSMUSG00000002320	Tm9sf1	14	-	55635965	55643806	transmembrane 9 superfamily member 1 [Source:MGI Symbol;Acc:MGI:1921390]	protein_coding	23.6727	23.0417	20.188	26.1029
ENSMUSG00000002324	Rec8	14	+	55618037	55625395	REC8 meiotic recombination protein [Source:MGI Symbol;Acc:MGI:1929645]	protein_coding	0.872212	1.32592	0.681433	0.787715
ENSMUSG00000002325	Irf9	14	+	55603571	55610030	interferon regulatory factor 9 [Source:MGI Symbol;Acc:MGI:107587]	protein_coding	45.9944	48.4486	19.4123	17.1269
ENSMUSG00000002326	Gmpr2	14	+	55671941	55679200	guanosine monophosphate reductase 2 [Source:MGI Symbol;Acc:MGI:1917903]	protein_coding	10.0818	10.2731	8.8218	9.53158
ENSMUSG00000002329	Mdp1	14	-	55657879	55660508	magnesium-dependent phosphatase 1 [Source:MGI Symbol;Acc:MGI:1915131]	protein_coding	10.6402	10.3536	12.0815	10.752
ENSMUSG00000002332	Dhrs1	14	-	55739020	55745690	dehydrogenase/reductase (SDR family) member 1 [Source:MGI Symbol;Acc:MGI:1196314]	protein_coding	14.6789	15.7337	14.5954	18.952
ENSMUSG00000002342	Tmem161a	8	+	70172356	70183681	transmembrane protein 161A [Source:MGI Symbol;Acc:MGI:2384577]	protein_coding	17.7466	15.086	12.5986	12.9784
ENSMUSG00000002343	Armc6	8	-	70220172	70234466	armadillo repeat containing 6 [Source:MGI Symbol;Acc:MGI:1924063]	protein_coding	2.37705	2.46912	3.40125	3.44583
ENSMUSG00000002345	Borcs8	8	+	70139499	70147319	BLOC-1 related complex subunit 8 [Source:MGI Symbol;Acc:MGI:1919618]	protein_coding	16.2632	17.1654	18.4532	14.9187
ENSMUSG00000002346	Slc25a42	8	-	70184340	70212305	solute carrier family 25, member 42 [Source:MGI Symbol;Acc:MGI:1920345]	protein_coding	2.05466	2.33315	1.70719	2.46317
ENSMUSG00000002365	Snx9	17	+	5841329	5931954	sorting nexin 9 [Source:MGI Symbol;Acc:MGI:1913866]	protein_coding	11.1059	10.6577	12.5425	12.6969
ENSMUSG00000002372	Ranbp3	17	+	56673294	56711764	RAN binding protein 3 [Source:MGI Symbol;Acc:MGI:1919060]	protein_coding	25.9612	25.5168	25.6795	27.1802
ENSMUSG00000002379	Ndufa11	17	+	56717767	56722141	NADH:ubiquinone oxidoreductase subunit A11 [Source:MGI Symbol;Acc:MGI:1917125]	protein_coding	36.5811	39.8506	30.938	28.1754
ENSMUSG00000002393	Nr2f6	8	-	71374123	71381960	nuclear receptor subfamily 2, group F, member 6 [Source:MGI Symbol;Acc:MGI:1352453]	protein_coding	2.23671	2.12784	2.75732	3.30735
ENSMUSG00000002395	Use1	8	+	71366848	71369732	unconventional SNARE in the ER 1 homolog (S. cerevisiae) [Source:MGI Symbol;Acc:MGI:1914273]	protein_coding	54.6244	58.5983	49.4209	54.5658
ENSMUSG00000002396	Ocel1	8	+	71371298	71379361	occludin/ELL domain containing 1 [Source:MGI Symbol;Acc:MGI:1924340]	protein_coding	7.85406	6.16237	7.44993	6.95448
ENSMUSG00000002409	Dyrk1b	7	+	28179469	28187294	dual-specificity tyrosine-(Y)-phosphorylation regulated kinase 1b [Source:MGI Symbol;Acc:MGI:1330302]	protein_coding	4.3152	3.40205	4.87419	4.37775
ENSMUSG00000002413	Braf	6	-	39603237	39725463	Braf transforming gene [Source:MGI Symbol;Acc:MGI:88190]	protein_coding	15.3296	15.7772	21.0855	19.9833
ENSMUSG00000002416	Ndufb2	6	+	39592574	39603382	NADH:ubiquinone oxidoreductase subunit B2 [Source:MGI Symbol;Acc:MGI:1915448]	protein_coding	7.32716	8.59244	8.81875	7.5463
ENSMUSG00000002428	Hltf	3	+	20057811	20118490	helicase-like transcription factor [Source:MGI Symbol;Acc:MGI:1196437]	protein_coding	12.6932	12.5007	14.1064	13.2079
ENSMUSG00000002455	Prpf6	2	+	181591868	181655660	pre-mRNA splicing factor 6 [Source:MGI Symbol;Acc:MGI:1922946]	protein_coding	19.1316	18.3099	19.6685	19.4299
ENSMUSG00000002458	Rgs19	2	-	181688419	181693977	regulator of G-protein signaling 19 [Source:MGI Symbol;Acc:MGI:1915153]	protein_coding	74.8048	71.2754	78.7334	77.0935
ENSMUSG00000002477	Snrpd1	18	+	10617775	10642079	small nuclear ribonucleoprotein D1 [Source:MGI Symbol;Acc:MGI:98344]	protein_coding	37.819	39.6845	40.5413	38.4059
ENSMUSG00000002486	Tchp	5	+	114707760	114722327	trichoplein, keratin filament binding [Source:MGI Symbol;Acc:MGI:1925082]	protein_coding	2.98817	3.17079	4.53158	3.81153
ENSMUSG00000002489	Tiam1	16	-	89787111	90143769	T cell lymphoma invasion and metastasis 1 [Source:MGI Symbol;Acc:MGI:103306]	protein_coding	14.3159	14.416	19.252	19.047
ENSMUSG00000002496	Tsc2	17	-	24595816	24632630	TSC complex subunit 2 [Source:MGI Symbol;Acc:MGI:102548]	protein_coding	11.3048	10.6263	13.6824	12.2905
ENSMUSG00000002500	Rpl3l	17	+	24727820	24736143	ribosomal protein L3-like [Source:MGI Symbol;Acc:MGI:1913461]	protein_coding	0.490236	0.332592	0.595843	0.523493
ENSMUSG00000002504	Slc9a3r2	17	-	24639286	24650327	solute carrier family 9 (sodium/hydrogen exchanger), member 3 regulator 2 [Source:MGI Symbol;Acc:MGI:1890662]	protein_coding	0.262438	0.348825	0.360215	0.649497
ENSMUSG00000002524	Puf60	15	-	76070182	76080924	poly-U binding splicing factor 60 [Source:MGI Symbol;Acc:MGI:1915209]	protein_coding	46.3543	43.7195	44.0344	46.355
ENSMUSG00000002546	Golga2	2	+	32287384	32307921	golgi autoantigen, golgin subfamily a, 2 [Source:MGI Symbol;Acc:MGI:2139395]	protein_coding	22.4084	24.2467	24.4399	25.0962
ENSMUSG00000002550	Uck1	2	-	32255002	32260159	uridine-cytidine kinase 1 [Source:MGI Symbol;Acc:MGI:98904]	protein_coding	11.9839	11.0874	12.644	12.766
ENSMUSG00000002565	Scin	12	-	40059769	40134228	scinderin [Source:MGI Symbol;Acc:MGI:1306794]	protein_coding	0.909662	0.832904	0.91174	0.918397
ENSMUSG00000002580	Mien1	11	-	98437708	98438991	migration and invasion enhancer 1 [Source:MGI Symbol;Acc:MGI:1913678]	protein_coding	29.1012	29.7513	24.368	22.5846
ENSMUSG00000002602	Axl	7	-	25757273	25788705	AXL receptor tyrosine kinase [Source:MGI Symbol;Acc:MGI:1347244]	protein_coding	14.0202	15.4173	7.77785	7.48336
ENSMUSG00000002603	Tgfb1	7	+	25687002	25705077	transforming growth factor, beta 1 [Source:MGI Symbol;Acc:MGI:98725]	protein_coding	85.4853	80.4152	67.2954	75.6653
ENSMUSG00000002608	Ccdc97	7	-	25711106	25719088	coiled-coil domain containing 97 [Source:MGI Symbol;Acc:MGI:1196455]	protein_coding	22.3623	21.4047	23.9355	23.0745
ENSMUSG00000002617	Zfp40	17	-	23173869	23193252	zinc finger protein 40 [Source:MGI Symbol;Acc:MGI:99185]	protein_coding	1.3681	1.71633	1.73789	1.92773
ENSMUSG00000002625	Akap8l	17	-	32321424	32350607	A kinase (PRKA) anchor protein 8-like [Source:MGI Symbol;Acc:MGI:1860606]	protein_coding	20.2739	19.3768	21.4075	21.5664
ENSMUSG00000002635	Pdcd2l	7	-	34184499	34196661	programmed cell death 2-like [Source:MGI Symbol;Acc:MGI:1915329]	protein_coding	7.96309	7.3698	7.58629	6.2732
ENSMUSG00000002658	Gtf2f1	17	-	57003405	57011288	general transcription factor IIF, polypeptide 1 [Source:MGI Symbol;Acc:MGI:1923848]	protein_coding	35.181	35.8227	30.5185	32.0786
ENSMUSG00000002660	Clpp	17	+	56990305	56996188	caseinolytic mitochondrial matrix peptidase proteolytic subunit [Source:MGI Symbol;Acc:MGI:1858213]	protein_coding	8.85587	7.21491	8.56484	8.96975
ENSMUSG00000002661	Alkbh7	17	+	56997339	56999322	alkB homolog 7 [Source:MGI Symbol;Acc:MGI:1913650]	protein_coding	3.45324	3.49821	3.02249	3.02403
ENSMUSG00000002668	Dennd1c	17	-	57065905	57078514	DENN/MADD domain containing 1C [Source:MGI Symbol;Acc:MGI:1918035]	protein_coding	53.8813	53.8424	63.0139	61.2195
ENSMUSG00000002679	Med6	12	-	81573557	81595008	mediator complex subunit 6 [Source:MGI Symbol;Acc:MGI:1917042]	protein_coding	12.7438	12.24	11.6729	13.3858
ENSMUSG00000002699	Lcp2	11	+	34046920	34092295	lymphocyte cytosolic protein 2 [Source:MGI Symbol;Acc:MGI:1321402]	protein_coding	59.5131	58.1752	39.7851	38.3898
ENSMUSG00000002718	Cse1l	2	+	166906040	166946389	chromosome segregation 1-like (S. cerevisiae) [Source:MGI Symbol;Acc:MGI:1339951]	protein_coding	18.3872	16.684	19.2226	19.238
ENSMUSG00000002728	Naa20	2	+	145902099	145916425	N(alpha)-acetyltransferase 20, NatB catalytic subunit [Source:MGI Symbol;Acc:MGI:1915127]	protein_coding	16.073	14.0999	17.0084	15.8923
ENSMUSG00000002731	Prkra	2	-	76629898	76648015	protein kinase, interferon inducible double stranded RNA dependent activator [Source:MGI Symbol;Acc:MGI:1344375]	protein_coding	4.7569	6.02857	6.9004	6.52212
ENSMUSG00000002732	Fkbp7	2	-	76663044	76673116	FK506 binding protein 7 [Source:MGI Symbol;Acc:MGI:1336879]	protein_coding	0.637686	0.722247	0.856332	0.940066
ENSMUSG00000002733	Plekha3	2	+	76675281	76696828	pleckstrin homology domain-containing, family A (phosphoinositide binding specific) member 3 [Source:MGI Symbol;Acc:MGI:1932515]	protein_coding	5.07221	4.72747	6.23455	5.73507
ENSMUSG00000002741	Ykt6	11	+	5955693	5967780	YKT6 v-SNARE homolog (S. cerevisiae) [Source:MGI Symbol;Acc:MGI:1927550]	protein_coding	29.5892	29.0958	27.6182	29.9769
ENSMUSG00000002748	Baz1b	5	+	135187264	135246129	bromodomain adjacent to zinc finger domain, 1B [Source:MGI Symbol;Acc:MGI:1353499]	protein_coding	35.4459	36.5614	43.3177	43.1797
ENSMUSG00000002763	Pex6	17	+	46711463	46725541	peroxisomal biogenesis factor 6 [Source:MGI Symbol;Acc:MGI:2385054]	protein_coding	7.83093	8.46821	9.77191	10.507
ENSMUSG00000002767	Mrpl2	17	+	46646229	46650139	mitochondrial ribosomal protein L2 [Source:MGI Symbol;Acc:MGI:1351622]	protein_coding	11.7486	13.2989	12.3592	14.7836
ENSMUSG00000002768	Mea1	17	+	46678793	46683111	male enhanced antigen 1 [Source:MGI Symbol;Acc:MGI:96957]	protein_coding	28.5386	29.6719	24.6327	28.2375
ENSMUSG00000002769	Gnmt	17	-	46725664	46729168	glycine N-methyltransferase [Source:MGI Symbol;Acc:MGI:1202304]	protein_coding	0.489661	0.63666	0.72349	0.48167
ENSMUSG00000002778	Kdelr1	7	+	45872772	45883732	KDEL (Lys-Asp-Glu-Leu) endoplasmic reticulum protein retention receptor 1 [Source:MGI Symbol;Acc:MGI:1915387]	protein_coding	36.136	36.386	37.2352	38.4607
ENSMUSG00000002781	Tmem143	7	+	45896941	45917413	transmembrane protein 143 [Source:MGI Symbol;Acc:MGI:1917459]	protein_coding	3.22176	3.28461	3.58121	4.1568
ENSMUSG00000002797	Ggct	6	-	54982580	54992950	gamma-glutamyl cyclotransferase [Source:MGI Symbol;Acc:MGI:95700]	protein_coding	2.57411	2.63194	0.670598	0.81001
ENSMUSG00000002799	Jag2	12	-	112907819	112929776	jagged 2 [Source:MGI Symbol;Acc:MGI:1098270]	protein_coding	0.320376	0.331338	0.406998	0.43991
ENSMUSG00000002803	Btbd6	12	+	112976482	112978945	BTB (POZ) domain containing 6 [Source:MGI Symbol;Acc:MGI:3026623]	protein_coding	3.02688	2.44395	3.78676	2.90781
ENSMUSG00000002804	Nudt14	12	-	112934291	112942124	nudix (nucleoside diphosphate linked moiety X)-type motif 14 [Source:MGI Symbol;Acc:MGI:1913424]	protein_coding	3.19424	3.74423	3.89343	4.1152
ENSMUSG00000002808	Epdr1	13	-	19591706	19619927	ependymin related protein 1 (zebrafish) [Source:MGI Symbol;Acc:MGI:2145369]	protein_coding	2.11801	1.77874	1.86361	1.35622
ENSMUSG00000002812	Flii	11	-	60714123	60727263	flightless I actin binding protein [Source:MGI Symbol;Acc:MGI:1342286]	protein_coding	65.2817	62.5765	57.1247	56.9845
ENSMUSG00000002814	Top3a	11	-	60740058	60777365	topoisomerase (DNA) III alpha [Source:MGI Symbol;Acc:MGI:1197527]	protein_coding	6.52909	6.27647	6.58893	7.04293
ENSMUSG00000002820	Atg4d	9	+	21265293	21277772	autophagy related 4D, cysteine peptidase [Source:MGI Symbol;Acc:MGI:2444308]	protein_coding	14.111	12.2488	12.6256	12.9516
ENSMUSG00000002825	Qtrt1	9	+	21411837	21420274	queuine tRNA-ribosyltransferase catalytic subunit 1 [Source:MGI Symbol;Acc:MGI:1931441]	protein_coding	5.72581	4.84264	5.92707	5.86441
ENSMUSG00000002833	Hdgfl2	17	+	56079634	56100607	HDGF like 2 [Source:MGI Symbol;Acc:MGI:1194492]	protein_coding	23.5076	22.7748	24.0849	24.7515
ENSMUSG00000002835	Chaf1a	17	+	56040439	56072289	chromatin assembly factor 1, subunit A (p150) [Source:MGI Symbol;Acc:MGI:1351331]	protein_coding	11.6235	11.6569	14.2011	14.1965
ENSMUSG00000002844	Adprh	16	-	38444030	38452703	ADP-ribosylarginine hydrolase [Source:MGI Symbol;Acc:MGI:1098234]	protein_coding	29.2759	27.3797	24.2148	25.9166
ENSMUSG00000002845	Tmem39a	16	+	38558698	38592162	transmembrane protein 39a [Source:MGI Symbol;Acc:MGI:1915096]	protein_coding	10.3138	11.3205	9.8319	8.99797
ENSMUSG00000002846	Timmdc1	16	-	38498347	38522663	translocase of inner mitochondrial membrane domain containing 1 [Source:MGI Symbol;Acc:MGI:1922139]	protein_coding	6.27057	5.88749	6.45195	9.55091
ENSMUSG00000002847	Pla1a	16	-	38396117	38433145	phospholipase A1 member A [Source:MGI Symbol;Acc:MGI:1934677]	protein_coding	0.123662	0.104616	0.204165	0.180876
ENSMUSG00000002870	Mcm2	6	-	88883474	88898780	minichromosome maintenance complex component 2 [Source:MGI Symbol;Acc:MGI:105380]	protein_coding	26.1642	26.8178	27.3543	28.5384
ENSMUSG00000002871	Tpra1	6	+	88902251	88912238	transmembrane protein, adipocyte asscociated 1 [Source:MGI Symbol;Acc:MGI:1345190]	protein_coding	15.0523	15.5737	15.8742	14.4636
ENSMUSG00000002881	Nab1	1	-	52457294	52500679	Ngfi-A binding protein 1 [Source:MGI Symbol;Acc:MGI:107564]	protein_coding	31.0558	29.6793	20.8856	21.1412
ENSMUSG00000002885	Adgre5	8	-	83723251	83741326	adhesion G protein-coupled receptor E5 [Source:MGI Symbol;Acc:MGI:1347095]	protein_coding	68.7608	67.438	78.1435	79.2744
ENSMUSG00000002897	Il17ra	6	+	120463247	120487559	interleukin 17 receptor A [Source:MGI Symbol;Acc:MGI:107399]	protein_coding	31.5327	28.5256	46.9219	45.573
ENSMUSG00000002900	Lamb1	12	+	31265234	31329644	laminin B1 [Source:MGI Symbol;Acc:MGI:96743]	protein_coding	0.198344	0.142732	0.116386	0.110678
ENSMUSG00000002910	Arrdc2	8	-	70835129	70839720	arrestin domain containing 2 [Source:MGI Symbol;Acc:MGI:1918057]	protein_coding	6.03002	5.3138	5.36045	5.95403
ENSMUSG00000002944	Cd36	5	-	17781690	17888801	CD36 molecule [Source:MGI Symbol;Acc:MGI:107899]	protein_coding	21.0867	20.9506	26.0102	27.7797
ENSMUSG00000002948	Map2k7	8	+	4238740	4247897	mitogen-activated protein kinase kinase 7 [Source:MGI Symbol;Acc:MGI:1346871]	protein_coding	15.5977	16.4145	15.3485	16.4041
ENSMUSG00000002949	Timm44	8	-	4259731	4275913	translocase of inner mitochondrial membrane 44 [Source:MGI Symbol;Acc:MGI:1343262]	protein_coding	16.5027	15.2843	16.8117	16.586
ENSMUSG00000002957	Ap2a2	7	+	141562173	141633011	adaptor-related protein complex 2, alpha 2 subunit [Source:MGI Symbol;Acc:MGI:101920]	protein_coding	17.2015	17.5797	21.5053	20.5193
ENSMUSG00000002963	Pnkp	7	+	44857139	44862992	polynucleotide kinase 3'- phosphatase [Source:MGI Symbol;Acc:MGI:1891698]	protein_coding	113.048	108.778	116.584	111.901
ENSMUSG00000002968	Med25	7	-	44876765	44892712	mediator complex subunit 25 [Source:MGI Symbol;Acc:MGI:1922863]	protein_coding	9.45305	7.8224	10.5099	9.17732
ENSMUSG00000002981	Clptm1	7	-	19631571	19665033	cleft lip and palate associated transmembrane protein 1 [Source:MGI Symbol;Acc:MGI:1927155]	protein_coding	24.9782	25.9687	23.9496	21.2566
ENSMUSG00000002983	Relb	7	-	19606217	19629438	avian reticuloendotheliosis viral (v-rel) oncogene related B [Source:MGI Symbol;Acc:MGI:103289]	protein_coding	54.6749	58.7447	22.7905	21.6588
ENSMUSG00000002984	Tomm40	7	-	19701313	19715438	translocase of outer mitochondrial membrane 40 [Source:MGI Symbol;Acc:MGI:1858259]	protein_coding	10.9204	10.4033	11.9176	11.6848
ENSMUSG00000002985	Apoe	7	-	19696109	19699188	apolipoprotein E [Source:MGI Symbol;Acc:MGI:88057]	protein_coding	92.0986	83.9432	141.331	145.783
ENSMUSG00000002992	Apoc2	7	-	19671579	19677941	apolipoprotein C-II [Source:MGI Symbol;Acc:MGI:88054]	protein_coding	13.5919	14.9237	13.8264	14.2799
ENSMUSG00000002996	Hbp1	12	-	31926254	31950535	high mobility group box transcription factor 1 [Source:MGI Symbol;Acc:MGI:894659]	protein_coding	60.6118	58.8542	61.0771	55.1566
ENSMUSG00000002997	Prkar2b	12	-	31958476	32061296	protein kinase, cAMP dependent regulatory, type II beta [Source:MGI Symbol;Acc:MGI:97760]	protein_coding	20.9717	21.4678	26.1104	28.8043
ENSMUSG00000003031	Cdkn1b	6	+	134920401	134925513	cyclin-dependent kinase inhibitor 1B [Source:MGI Symbol;Acc:MGI:104565]	protein_coding	49.2212	49.7795	62.7776	65.7866
ENSMUSG00000003032	Klf4	4	-	55527143	55532466	Kruppel-like factor 4 (gut) [Source:MGI Symbol;Acc:MGI:1342287]	protein_coding	3.96617	4.00057	5.20066	4.71564
ENSMUSG00000003033	Ap1m1	8	+	72240018	72257385	adaptor-related protein complex AP-1, mu subunit 1 [Source:MGI Symbol;Acc:MGI:102776]	protein_coding	63.4087	65.4546	71.2959	75.0432
ENSMUSG00000003037	Rab8a	8	+	72161200	72183904	RAB8A, member RAS oncogene family [Source:MGI Symbol;Acc:MGI:96960]	protein_coding	28.9737	28.9723	24.9534	25.6074
ENSMUSG00000003038	Hmgn2	4	-	133964738	133968650	high mobility group nucleosomal binding domain 2 [Source:MGI Symbol;Acc:MGI:96136]	protein_coding	450.798	430.639	522.377	521.006
ENSMUSG00000003039	Fam32a	8	+	72219730	72224418	family with sequence similarity 32, member A [Source:MGI Symbol;Acc:MGI:1915172]	protein_coding	48.16	50.1533	52.1376	53.5132
ENSMUSG00000003062	Stard3nl	13	-	19357676	19395795	STARD3 N-terminal like [Source:MGI Symbol;Acc:MGI:1923455]	protein_coding	10.6997	10.6916	9.91781	10.4459
ENSMUSG00000003068	Stk11	10	+	80115803	80130682	serine/threonine kinase 11 [Source:MGI Symbol;Acc:MGI:1341870]	protein_coding	52.7583	55.2578	57.6172	67.3774
ENSMUSG00000003070	Efna2	10	+	80179482	80190010	ephrin A2 [Source:MGI Symbol;Acc:MGI:102707]	protein_coding	0.982197	0.810406	0	0.074588
ENSMUSG00000003072	Atp5d	10	+	80138632	80145818	ATP synthase, H+ transporting, mitochondrial F1 complex, delta subunit [Source:MGI Symbol;Acc:MGI:1913293]	protein_coding	65.1281	62.3907	61.0566	64.5956
ENSMUSG00000003099	Ppp5c	7	-	17004640	17027924	protein phosphatase 5, catalytic subunit [Source:MGI Symbol;Acc:MGI:102666]	protein_coding	14.8176	14.4682	16.6339	15.4209
ENSMUSG00000003119	Cdk12	11	+	98203059	98278504	cyclin-dependent kinase 12 [Source:MGI Symbol;Acc:MGI:1098802]	protein_coding	17.4358	19.1079	19.0657	19.1235
ENSMUSG00000003123	Lipe	7	-	25379527	25398710	lipase, hormone sensitive [Source:MGI Symbol;Acc:MGI:96790]	protein_coding	8.32515	10.2962	9.25816	10.4795
ENSMUSG00000003131	Pafah1b2	9	-	45962859	46012690	platelet-activating factor acetylhydrolase, isoform 1b, subunit 2 [Source:MGI Symbol;Acc:MGI:108415]	protein_coding	8.89325	8.09467	11.1638	9.47301
ENSMUSG00000003134	Tbc1d8	1	-	39371492	39478755	TBC1 domain family, member 8 [Source:MGI Symbol;Acc:MGI:1927225]	protein_coding	35.6879	35.8165	35.7313	32.6037
ENSMUSG00000003135	Cnot11	1	+	39534992	39546889	CCR4-NOT transcription complex, subunit 11 [Source:MGI Symbol;Acc:MGI:106580]	protein_coding	7.61506	7.00831	8.87786	8.62986
ENSMUSG00000003153	Slc2a3	6	-	122727809	122801640	solute carrier family 2 (facilitated glucose transporter), member 3 [Source:MGI Symbol;Acc:MGI:95757]	protein_coding	76.6871	72.5812	91.2958	91.1776
ENSMUSG00000003154	Foxj2	6	+	122819914	122845366	forkhead box J2 [Source:MGI Symbol;Acc:MGI:1926805]	protein_coding	13.8821	12.5991	12.749	12.8694
ENSMUSG00000003161	Sri	5	+	8046078	8069379	sorcin [Source:MGI Symbol;Acc:MGI:98419]	protein_coding	85.3804	79.849	85.416	81.041
ENSMUSG00000003166	Dgcr2	16	-	17839482	17898562	DiGeorge syndrome critical region gene 2 [Source:MGI Symbol;Acc:MGI:892866]	protein_coding	12.3647	11.7187	11.6085	12.3166
ENSMUSG00000003184	Irf3	7	+	44997648	45002848	interferon regulatory factor 3 [Source:MGI Symbol;Acc:MGI:1859179]	protein_coding	38.0214	39.7981	38.0294	35.1691
ENSMUSG00000003190	Bcl2l12	7	-	44991222	44998712	BCL2-like 12 (proline rich) [Source:MGI Symbol;Acc:MGI:1922986]	protein_coding	9.51444	9.57512	10.0406	11.5832
ENSMUSG00000003198	Zfp959	17	+	55892093	55898928	zinc finger protein 959 [Source:MGI Symbol;Acc:MGI:2385058]	protein_coding	6.12236	5.93482	6.82124	5.55158
ENSMUSG00000003199	Mpnd	17	+	56005711	56016790	MPN domain containing [Source:MGI Symbol;Acc:MGI:1915297]	protein_coding	9.87701	10.8531	11.0337	11.1262
ENSMUSG00000003200	Sh3gl1	17	-	56016750	56036635	SH3-domain GRB2-like 1 [Source:MGI Symbol;Acc:MGI:700010]	protein_coding	24.83	25.9103	25.7708	27.1339
ENSMUSG00000003206	Ebi3	17	+	55952640	55957022	Epstein-Barr virus induced gene 3 [Source:MGI Symbol;Acc:MGI:1354171]	protein_coding	85.5975	82.4094	46.8346	45.5805
ENSMUSG00000003208	Yju2	17	+	55959099	55968285	YJU2 splicing factor [Source:MGI Symbol;Acc:MGI:1920136]	protein_coding	5.56616	6.85618	5.79159	5.86939
ENSMUSG00000003226	Ranbp2	10	+	58446920	58494356	RAN binding protein 2 [Source:MGI Symbol;Acc:MGI:894323]	protein_coding	22.7076	23.5174	26.2832	26.0286
ENSMUSG00000003228	Grk5	19	+	60889749	61095968	G protein-coupled receptor kinase 5 [Source:MGI Symbol;Acc:MGI:109161]	protein_coding	3.01469	2.81267	2.56778	2.43706
ENSMUSG00000003233	Dvl3	16	+	20516982	20534010	dishevelled segment polarity protein 3 [Source:MGI Symbol;Acc:MGI:108100]	protein_coding	9.90984	10.6405	11.7029	9.94715
ENSMUSG00000003234	Abcf3	16	+	20548577	20561379	ATP-binding cassette, sub-family F (GCN20), member 3 [Source:MGI Symbol;Acc:MGI:1351656]	protein_coding	11.316	11.0153	12.295	10.658
ENSMUSG00000003235	Eif2b5	16	+	20498817	20509323	eukaryotic translation initiation factor 2B, subunit 5 epsilon [Source:MGI Symbol;Acc:MGI:2446176]	protein_coding	10.1435	11.997	11.2898	11.0214
ENSMUSG00000003269	Cyth2	7	-	45806637	45814581	cytohesin 2 [Source:MGI Symbol;Acc:MGI:1334255]	protein_coding	20.0131	18.9004	18.8892	19.112
ENSMUSG00000003271	Sult2b1	7	-	45729983	45784669	sulfotransferase family, cytosolic, 2B, member 1 [Source:MGI Symbol;Acc:MGI:1926342]	protein_coding	0.586813	1.09486	0.584857	0.364119
ENSMUSG00000003282	Plag1	4	-	3900996	3938423	pleiomorphic adenoma gene 1 [Source:MGI Symbol;Acc:MGI:1891916]	protein_coding	0.478652	0.362128	0.543317	0.320615
[truncated: 15,218 more rows]

## Sheet: Expression (2)
GeneID	GeneName	Chr	Strand	Start	End	Annotation	Class	OPN-Group_rep1	OPN-Group_rep2	Con-Group_rep1	Con-Group_rep2
[truncated: 15,652 more rows]
