# Supplementary material for: Targeting SPP1-orchestrated neutrophil extracellular traps-dominant pre-metastatic niche reduced HCC lung metastasis
Source: Exp Hematol Oncol. 2024 Nov 11;13:111. doi: 10.1186/s40164-024-00571-x (PMC11556024; doi:10.1186/s40164-024-00571-x)
Supplement: Supplementary file 7 — Supplementary Material 7. [file 40164_2024_571_MOESM7_ESM.xls]

## Sheet: Sheet1
Table S6. Sequences of primer sets used in quantitative RT-PCR and lentivirus-mediated knockdown
Assay	Gene	Gene Bank Accession NO.	Sequence (5'−3')
Lentivirus-mediated knockdown	CD44	NM_009851.2	CCGGGTGTAGTGCCTACGCCATTAACTCGAGTTAATGGCGTAGGCACTACACTTTTTG
			AATTCAAAAAGTGTAGTGCCTACGCCATTAACTCGAGTTAATGGCGTAGGCACTACAC
	Itgb1	NM_010578.2	CCGGGCCATTACTATGATTATCCTTCTCGAGAAGGATAATCATAGTAATGGCTTTTTG
			AATTCAAAAAGCCATTACTATGATTATCCTTCTCGAGAAGGATAATCATAGTAATGGC
	Itgav	NM_008402	CCGGCGAGGGAAGTTACTTCGGATTCTCGAGAATCCGAAGTAACTTCCCTCGTTTTTG
			AATTCAAAAACGAGGGAAGTTACTTCGGATTCTCGAGAATCCGAAGTAACTTCCCTCG
	Itga5	NM_001314041.1	CCGGGACCTTCTTGCAGCGGGAATACTCGAGTATTCCCGCTGCAAGAAGGTCTTTTTG
			AATTCAAAAAGACCTTCTTGCAGCGGGAATACTCGAGTATTCCCGCTGCAAGAAGGTC
Quantitative RT-PCR	Gapdh	NM_008084	AGGTCGGTGTGAACGGATTTG
			TGTAGACCATGTAGTTGAGGTCA
	Spp1 isform4	NM_001204233.1	AGCAAGAAACTCTTCCAAGCAA
			GTGAGATTCGTCAGATTCATCCG
	Spp1 isform2	NM_001204202.1	CTGCAGTTCTCCTGGCTGAA
			GTGAGGTCCTCATCTGTGGC
	Cxcl1	NM_008176	CCGCTCGCTTCTCTGTGCAG
			GGGCAACACCTTCAAGCTCTGG
	Cxcl2	NM_009140.2	CCAACCACCAGGCTACAGG
			GCGTCACACTCAAGCTCTG
	Cxcl3	NM_203320.3	GACAGAAGTCATAGCCACTCTCA
			GCCGCTCTTCAGTATCTTCTTGA
	Cxcl5	NM_009141.3	TGCCCTACGGTGGAAGTCATA
			TGCATTCCGCTTAGCTTTCTTT
	Cxcl7	NM_023785.3	TCATAACCTCCAGATCTTGCTGC
			TCTTCAGTGTGGCTATCACTTCC
	Cxcl9	NM_008599.4	GAAGTCCGCTGTTCTTTTCCTCT
			GATCTCCGTTCTTCAGTGTAGCA
	Cxcl12	NM_021704.3	TGCATCAGTGACGGTAAACCA
			CACAGTTTGGAGTGTTGAGGAT
	CD44	NM_009851.2	CACCATTGCCTCAACTGTGC
			TTGTGGGCTCCTGAGTCTGA
	S100a8	NM_013650.2	AAATCACCATGCCCTCTACAAG
			CCCACTTTTATCACCATCGCAA
	S100a9	NM_001281852.1	ATACTCTAGGAAGGAAGGACACC
			TCCATGATGTCATTTATGAGGGC
	Mmp9	NM_004994.3	CTGGACAGCCAGACACTAAAG
			CTCGCGGCAAGTCTTCAGAG
	Bv8	NM_015768.3	GCCCCGCTACTGCTACTTC
			CCGCACTGAGAGTCCTTGTC
	Itgb1	NM_010578.2	ATGCCAAATCTTGCGGAGAAT
			TTTGCTGCGATTGGTGACATT
	Itgb3	NM_016780	CCACACGAGGCGTGAACTC
			CTTCAGGTTACATCGGGGTGA
	Itgb5	NM_ 001145884	GAAGTGCCACCTCGTGTGAA
			GGACCGTGGATTGCCAAAGT
	Itga4	NM_010576.4	GATGCTGTTGTTGTACTTCGGG
			ACCACTGAGGCATTAGAGAGC
	Itga5	NM_010577	CTTCTCCGTGGAGTTTTACCG
			GGACCGTGGATTGCCAAAGT
	Itga8	NM_001001309.4	TGGCTGGGATTCCAAGAGGA
			GTGCCCCGACCAATATGTCA
	Itga9	NM_133721.2	AAGTGTCGTGTCCATACCAAC
			GGTCTGCTTCGTAGTAGATGTTC
	Itgav	NM_008402	CCGTGGACTTCTTCGAGCC
			CTGTTGAATCAAACTCAATGGGC
