# Supplementary material for: Targeting SPP1-orchestrated neutrophil extracellular traps-dominant pre-metastatic niche reduced HCC lung metastasis
Source: Exp Hematol Oncol. 2024 Nov 11;13:111. doi: 10.1186/s40164-024-00571-x (PMC11556024; doi:10.1186/s40164-024-00571-x)
Supplement: Supplementary file 8 — Supplementary Material 8. [file 40164_2024_571_MOESM8_ESM.xls]

## Sheet: Sheet1
Table S7. Antibodies used for Western blot analysis, immunoprecipitation, and immunofluorescence.
Name	Lot	Company
Anti-Spp1 antibody	AKm2A1	Santa Cruze
anti-mouse OPN antibody	AF808	R&D company
Anti-Histone H3 (citrulline R2 + R8 + R17) antibody	ab5103	Abcam
inVivoMAb anti-mouse Ly6G	BE0075-1	Biox cell
Anti-Myeloperoxidase antibody	ab208670	Abcam
Anti-Ly6G antibody	ab238132	Abcam
Anti-GAPDH antibody	60004-1-Ig	Proteintech
Anti-mouse CD44 antibody	SAB5700076	Millipore
Anti-Human CD44 antibody	15675-1-AP	Proteintech
Anti-mouse ITGB1	18309-1-AP	Proteintech
Anti-mouse ITGAV	27096-1-AP	Proteintech
Anti-mouse ITGA5	10569-1-AP	Proteintech
Anti-mouse Cxcl1 antibody	MAB453-500	R&D company
Anti-Akt antibody	ab8805	Abcam
Anti-p-Akt antibody	ab38449	Abcam
Anti-Erk antibody	ab184699	Abcam
Anti-p-Erk antibody	ab201015	Abcam
Anti-STAT3	9139T	CST
Anti-p-STAT3	9145T	CST
Anti-6*his tag antibody	66005-1-Ig	Proteintech
HRP-conjugated Affinipure Goat Anti-Mouse IgG(H+L)	SA00001-1	Proteintech
HRP-conjugated Affinipure Goat Anti-Mouse IgG(H+L)	SA00001-2	Proteintech
CoraLite488-conjugated Goat Anti-Rabbit IgG(H+L)	SA00013-2	Proteintech
CoraLite594 – conjugated Goat Anti-Mouse IgG(H+L)	SA00013-3	Proteintech
